# Supplementary material for: Endoplasmic Reticulum-Targeted Phototherapy Remodels the Tumor Immunopeptidome to Enhance Immunogenic Cell Death and Adaptive Anti-Tumor Immunity
Source: Pharmaceuticals (Basel). 2025 Mar 28;18(4):491. doi: 10.3390/ph18040491 (PMC12030737; doi:10.3390/ph18040491)
Supplement: Supplementary file 1 [file pharmaceuticals-18-00491-s001.zip]

Archive with 3 entries (3 files):
- Supplementary Information.docx
- Table S1 Gene Expression.xlsx
- Table S2 MHC-I_Immunopeptide.xlsx
