# Supplementary material for: Endoplasmic Reticulum-Targeted Phototherapy Remodels the Tumor Immunopeptidome to Enhance Immunogenic Cell Death and Adaptive Anti-Tumor Immunity
Source: Pharmaceuticals (Basel). 2025 Mar 28;18(4):491. doi: 10.3390/ph18040491 (PMC12030737; doi:10.3390/ph18040491)
Supplement: Supplementary file 1 [file pharmaceuticals-18-00491-s001.zip › Table S2 MHC-I_Immunopeptide.xlsx]

## Sheet: Sheet 1
All_Sample
Gene_ID	Desc_p	Peptide	Immunogenicity Rank	type	H-2-Ld EL_Rank	H-2-Kd EL_Rank	H-2-Dd EL_Rank	-10LgP	Mass	Length	ppm	m/z	z	RT	Precursor Id	WN_184_A1	WN_185_A2	WN_186_B1	WN_187_B2	FC(B/A)	pvalue(B/A)	Acount_0	Bcount_0	#Spec	#Spec WN_184_A1	#Spec WN_185_A2	#Spec WN_186_B1	#Spec WN_187_B2	Accession	Found By	Library	Location	Mut	YN
Akap17b	A kinase (PRKA) anchor protein 17B	PGTALKSN	#N/A	Noncanonical	98.333	95.833	78.333	43.05	786.423	8	-0.3	394.22	2	3.6039	2296	659000	877000	917000	778000	1.10352	0.601216	0	0	87	21	16	30	20	ENSMUSP00000052042.7:ENSMUSP00000123406.2	Homolog	Ensembl
Igkv6-29	immunoglobulin kappa chain variable 6-29	NIVMTQSPK	#N/A	canonical	54.423	51.875	61.667	53.13	1016.53	9	2.6	509.277	2	17.9069	31766	481000	510000	321000	491000	0.819374	0.408319	0	0	139	42	40	23	34	ENSMUSP00000142786.2:ENSMUSP00000100180.3:ENSMUSP00000100189.3	DB Search	Ensembl
NA	NA	TMAPPKEEMT	#N/A	Noncanonical	26.225	38.208	22.568	50.2	1149.5	10	-0.2	575.761	2	11.5302	14820	459000	452000	292000	451000	0.815587	0.401844	0	0	93	24	22	18	29		DeepNovo
Hnrnpk	heterogeneous nuclear ribonucleoprotein K	PDSSGPERILSI	#N/A	canonical	48.286	41	3.165	57.61	1269.66	12	0.7	635.838	2	48.0961	90690	159000	185000	480000	415000	2.60174	0.0157622	0	0	50	11	11	14	14	ENSMUSP00000135833.2:ENSMUSP00000153651.2:ENSMUSP00000135342.2:ENSMUSP00000153054.2:ENSMUSP00000152935.2:ENSMUSP00000153416.2:ENSMUSP00000112104.3:ENSMUSP00000039269.8:ENSMUSP00000153487.2:ENSMUSP00000135109.2:ENSMUSP00000135407.2:ENSMUSP00000135305.2:ENSMUSP00000135647.2:ENSMUSP00000135354.2:ENSMUSP00000153253.2	DB Search	Ensembl
NA	NA	APGTALKSN	#N/A	Noncanonical	31.958	85	90	50.63	857.461	9	-1.8	858.47	1	6.4252	8714	331000	432000	483000	412000	1.173	0.396927	0	0	73	20	18	20	15		DeepNovo
Ighv3-1	immunoglobulin heavy variable 3-1	DVPLQESGPGMLKPS	#N/A	Noncanonical	#N/A	#N/A	#N/A	59.74	1569.77	15	-0.1	785.895	2	39.7296	60801	481000	514000	419000	411000	0.834171	0.0398372	0	0	137	43	38	25	31	ENSMUSP00000100259.4	Homolog	Ensembl
Igkj4	immunoglobulin kappa joining 4	TFGSGTKLEIK	#N/A	canonical	68.333	31.364	68	58.8	1179.65	11	-0.7	590.834	2	27.6761	51006	452000	436000	323000	392000	0.80518	0.1346	0	0	76	23	22	12	19	ENSMUSP00000143297.2	DB Search	Ensembl
Ighv8-6	immunoglobulin heavy variable V8-6	WIRQPSGKSLEWLA	#N/A	Noncanonical	#N/A	#N/A	#N/A	51.28	1669.89	14	0.9	835.958	2	50.2089	80134	270000	479000	461000	361000	1.09746	0.782541	0	0	88	21	25	19	23	ENSMUSP00000100305.2:ENSMUSP00000141906.2	Homolog	Ensembl
Igkv8-34	immunoglobulin kappa variable 8-34	SVQAEDLA	#N/A	canonical	60.385	69.062	71.25	39.41	831.397	8	-1.4	832.406	1	20.2109	31203	361000	383000	27000	350000	0.50672	0.374556	0	0	75	23	20	7	25	ENSMUSP00000142499.2:ENSMUSP00000100181.3:ENSMUSP00000142628.2:ENSMUSP00000100192.3:ENSMUSP00000100185.2:ENSMUSP00000100182.3:ENSMUSP00000142998.2:ENSMUSP00000100184.2:ENSMUSP00000143247.2:ENSMUSP00000100188.2:ENSMUSP00000100190.3:ENSMUSP00000100189.3	DB Search	Ensembl
Ptbp1	polypyrimidine tract binding protein 1	SVEEAVQA	#N/A	canonical	55.278	53.125	36.5	27.33	831.397	8	-1.4	832.406	1	20.2109	31336	360000	382000	26900	348000	0.505256	0.372218	0	0	9	2	3	1	3	ENSMUSP00000093109.5:ENSMUSP00000127783.2:ENSMUSP00000126192.2	DB Search	Ensembl
Tprn	taperin	VGPESSSGL	878	canonical	5.22	2.509	0.011	49.1	831.397	9	-0.3	832.408	1	20.3912	37386	360000	382000	33600	347000	0.512938	0.368985	0	0	5	2	1	1	1	ENSMUSP00000109975.4	DB Search	Ensembl
Hnrnpk	heterogeneous nuclear ribonucleoprotein K	SGPERILSI	164	canonical	3.137	1.266	0.004	45.38	970.545	9	-1.2	486.281	2	43.3378	81701	183000	199000	155000	332000	1.27487	0.61452	0	0	43	9	11	12	11	ENSMUSP00000135833.2:ENSMUSP00000153651.2:ENSMUSP00000135342.2:ENSMUSP00000153054.2:ENSMUSP00000152935.2:ENSMUSP00000153416.2:ENSMUSP00000112104.3:ENSMUSP00000039269.8:ENSMUSP00000153487.2:ENSMUSP00000135109.2:ENSMUSP00000135407.2:ENSMUSP00000135305.2:ENSMUSP00000135647.2:ENSMUSP00000135354.2:ENSMUSP00000153253.2	DB Search	Ensembl
Ctnnb1	catenin (cadherin associated protein), beta 1	GGPQALVNI	#N/A	canonical	17.5	3.806	0.027	42.21	867.481	9	-0.6	868.491	1	48.2361	73829	554000	667000	445000	330000	0.634726	0.109608	0	0	58	19	17	9	13	ENSMUSP00000125763.2:ENSMUSP00000136294.2:ENSMUSP00000007130.9	DB Search	Ensembl
NA	NA	SVSEIPIVHR	#N/A	Noncanonical	41.6	20.096	46.25	64.08	1135.63	10	2.7	568.828	2	30.3669	56581	369000	354000	303000	305000	0.840941	0.0168785	0	0	62	17	13	15	17		DeepNovo
NA	NA	SVDTVDTA	#N/A	Noncanonical	52.885	37.538	35.636	30.31	806.366	8	1.2	807.376	1	10.5424	14005	273000	279000	233000	292000	0.951087	0.693558	0	0	87	21	21	20	25		DeepNovo
Safb	scaffold attachment factor B	TMAPPKEEMTQSQ	#N/A	Noncanonical	#N/A	#N/A	#N/A	65.79	1492.65	13	2.8	747.339	2	11.7544	19540	283000	302000	195000	267000	0.789744	0.240379	0	0	74	16	20	12	26	ENSMUSP00000138277.2:ENSMUSP00000110254.2:ENSMUST00000030677-9870-Leu58Pro:ENSMUSP00000118738.2:ENSMUSP00000116107.2:ENSMUSP00000123141.2:ENSMUSP00000117616.3:ENSMUSP00000050454.8:ENSMUSP00000098627.4:ENSMUSP00000077794.6:ENSMUSP00000074953.6:ENSMUSP00000033096.9:ENSMUST00000030677-2525-Met1114Leu:ENSMUST00000106132-8262-Pro123Ser:ENSMUSP00000139496.2:ENSMUSP00000088176.7:ENSMUSP00000108012.3:ENS…	DeepNovo	Mut,Ensembl
Tubb6	tubulin, beta 6 class V	FPGQLNADL	2142	canonical	0.155	4.086	9.908	51.26	973.487	9	-1.2	974.497	1	50.318	94895	4000	4110	443000	252000	85.6967	0.0693708	0	0	43	7	5	9	22	ENSMUSP00000001513.7:ENSMUSP00000001566.9:ENSMUSP00000071134.4:ENSMUSP00000060246.9:ENSMUSP00000042342.5:ENSMUSP00000071135.6:ENSMUSP00000075178.4	DB Search	Ensembl
Igkj4	immunoglobulin kappa joining 4	TFGSGTKL	2938	canonical	22.214	1.792	12.941	41.27	809.428	8	-0.5	810.438	1	21.7271	39459	285000	335000	184000	246000	0.693548	0.139805	0	0	77	21	20	12	24	ENSMUSP00000143297.2	DB Search	Ensembl
H1f4	H1.4 linker histone, cluster member	SGPPVSELI	350	canonical	1.815	1.108	0.006	38.4	897.481	9	2.1	898.493	1	52.3394	80343	179000	187000	375000	243000	1.68852	0.19698	0	0	49	14	13	8	14	ENSMUSP00000057308.3:ENSMUSP00000044395.7:ENSMUSP00000045816.2	DB Search	Ensembl
Mavs	mitochondrial antiviral signaling protein	SYLPPGTSL	#N/A	canonical	0.81	0.001	0.849	49.91	933.481	9	0.6	934.492	1	45.6517	85749	75200	81200	265000	224000	3.1266	0.015169	0	0	76	20	18	14	24	ENSMUSP00000105828.3:ENSMUSP00000038339.6	DB Search	Ensembl
Ighv8-4	immunoglobulin heavy variable V8-4	TSGIGVRWIRQPSGK	#N/A	Noncanonical	#N/A	#N/A	#N/A	52.16	1640.91	15	-5.4	821.462	2	46.3368	87155	182000	220000	250000	215000	1.15672	0.346966	0	0	50	13	13	10	14	ENSMUSP00000141366.2:ENSMUSP00000136226.2	Homolog	Ensembl
Igkj2	immunoglobulin kappa joining 2	TFGGGTKL	#N/A	canonical	21.316	2.344	13.756	45.26	779.418	8	1.1	780.429	1	20.9603	37942	262000	105000	133000	215000	0.948229	0.924366	0	0	55	15	15	12	13	ENSMUSP00000142356.2:ENSMUSP00000142962.2	DB Search	Ensembl
Rps17	ribosomal protein S17	RGPVRGISI	#N/A	canonical	4.635	2.44	0.005	29.11	953.577	9	-4.8	477.795	2	25.8217	40780	66800	127	1140	211000	3.16972	0.577376	0	0	19	6	6	4	3	ENSMUSP00000079628.5	DB Search	Ensembl
Nr2f6	nuclear receptor subfamily 2, group F, member 6	TGPPVSELI	525	canonical	2.414	1.659	0.007	44.01	911.496	9	-1.1	912.506	1	53.2102	102658	134000	151000	269000	205000	1.66316	0.103963	0	0	21	6	3	7	5	ENSMUSP00000116498.2:ENSMUST00000124732-11093-Pro33Leu:ENSMUST00000137058-4200-Ala62Ala:ENSMUST00000137058-9308-Val79Leu:ENSMUSP00000002466.9:ENSMUSP00000079356.3:ENSMUST00000137058-82-Ile70Val:ENSMUST00000002466-10466-Arg94Trp:ENSMUST00000124732-10893-Val40Leu:ENSMUSP00000121648.2	DB Search	Mut,Ensembl	108_116,147_155,154_162	Val40Leu,Ala62Ala,Ile70Val,Arg94Trp,Val79Leu,Pro33Leu	No
NA	NA	TMAPPKEEMTQ	#N/A	Noncanonical	36.92	53.5	35	45.57	1277.56	11	1.3	639.792	2	11.8313	16240	198000	229000	136000	201000	0.789227	0.337806	0	0	47	9	11	14	13		DeepNovo
Ighv8-6	immunoglobulin heavy variable V8-6	WIRQPSGKDLTWLA	#N/A	Noncanonical	#N/A	#N/A	#N/A	34.39	1669.89	14	1.9	557.641	3	50.0967	79281		166000	194000	194000	1.16867	#DIV/0!	1	0	16	3	6	4	3	ENSMUSP00000100305.2:ENSMUSP00000141906.2	Homolog	Ensembl
Nelfe	negative elongation factor complex member E, Rdbp	SVDTVDTAT	#N/A	Noncanonical	40.812	33	42.667	38.07	907.413	9	5	908.428	1	10.9164	14932	247000	238000	222000	193000	0.85567	0.147608	0	0	73	17	22	14	20	ENSMUST00000173065-6526-Asp223Glu:ENSMUSP00000033686.2:ENSMUSP00000140533.2:ENSMUSP00000029084.3:ENSMUSP00000094956.5:ENSMUSP00000113569.2:ENSMUSP00000141020.2:ENSMUSP00000100305.2:ENSMUSP00000035148.7:ENSMUSP00000133934.2:ENSMUSP00000121212.2:ENSMUSP00000065877.4:ENSMUST00000165953-306-Ala155Val:ENSMUST00000097343-2291-Arg222Lys:ENSMUSP00000159543.1:ENSMUSP00000125938.2:ENSMUST00000173357-685-As…	DeepNovo	Mut,Ensembl
Cdca4	cell division cycle associated 4	SVSELPIVH	#N/A	Noncanonical	14.904	33.526	31.353	57.63	979.534	9	-0.9	980.543	1	38.8989	59222	131000	172000	170000	193000	1.19802	0.330017	0	0	74	19	22	15	18	ENSMUSP00000152315.2:ENSMUSP00000058901.6	Homolog	Ensembl
Ighv8-11	immunoglobulin heavy variable V8-11	SVDTVDTATY	#N/A	Noncanonical	15.449	31.818	19.523	52.05	1070.48	10	0.6	1071.49	1	23.5671	34685	191000	197000	208000	189000	1.0232	0.695744	0	0	113	32	28	21	32	ENSMUSP00000100317.4:ENSMUSP00000142292.2:ENSMUSP00000142333.2:ENSMUSP00000100321.3	Homolog	Ensembl
Hnrnpk	heterogeneous nuclear ribonucleoprotein K	VPDSSGPERILSI	#N/A	canonical	#N/A	#N/A	#N/A	60.06	1368.72	13	1.6	685.373	2	50.7673	96786	46000	58900	269000	187000	4.347	0.0516075	0	0	49	10	12	14	13	ENSMUSP00000135833.2:ENSMUSP00000153651.2:ENSMUSP00000135342.2:ENSMUSP00000153054.2:ENSMUSP00000152935.2:ENSMUSP00000153416.2:ENSMUSP00000112104.3:ENSMUSP00000039269.8:ENSMUSP00000153487.2:ENSMUSP00000135109.2:ENSMUSP00000135407.2:ENSMUSP00000135305.2:ENSMUSP00000135647.2:ENSMUSP00000135354.2:ENSMUSP00000153253.2	DB Search	Ensembl
Hnrnpk	heterogeneous nuclear ribonucleoprotein K	DSSGPERILSI	2493	canonical	18.584	19.826	0.376	50.85	1172.6	11	-0.8	587.311	2	48.829	92061	69100	85700	246000	187000	2.79716	0.0452671	0	0	46	6	13	15	12	ENSMUSP00000135833.2:ENSMUSP00000153651.2:ENSMUSP00000135342.2:ENSMUSP00000153054.2:ENSMUSP00000152935.2:ENSMUSP00000153416.2:ENSMUSP00000112104.3:ENSMUSP00000039269.8:ENSMUSP00000153487.2:ENSMUSP00000135109.2:ENSMUSP00000135407.2:ENSMUSP00000135305.2:ENSMUSP00000135647.2:ENSMUSP00000135354.2:ENSMUSP00000153253.2	DB Search	Ensembl
Gnb4	guanine nucleotide binding protein (G protein), beta 4	AYAPSGNYV	#N/A	canonical	7.406	0.006	6.033	49.5	940.429	9	3.3	941.442	1	25.9281	41303	167000	279000	232000	187000	0.939462	0.843769	0	0	56	15	16	11	14	ENSMUSP00000103869.2:ENSMUSP00000130123.2:ENSMUSP00000101241.4:ENSMUSP00000030940.8:ENSMUSP00000121127.2:ENSMUSP00000135091.2:ENSMUSP00000135492.2	DB Search	Ensembl
Jak1	Janus kinase 1	SYFPEITHI	6	canonical	3.431	0.001	0.715	54.02	1105.54	9	-0.4	1106.56	1	53.4606	103525	185000	185000	134000	174000	0.832432	0.261276	0	0	41	14	7	10	10	ENSMUSP00000099842.4	DB Search	Ensembl
Ighg1	immunoglobulin heavy constant gamma 1 (G1m marker)	TEKSLSHSPGK	#N/A	canonical	36.4	53.625	61.667	66.59	1169.6	11	4.6	390.879	3	3.5722	2505	140000	199000	107000	166000	0.80531	0.511847	0	0	175	47	48	26	54	ENSMUSP00000100216.2	DB Search	Ensembl
Uba2	ubiquitin-like modifier activating enzyme 2	GYLGQVTTI	53	canonical	16.691	0.003	9.844	41.52	950.507	9	0.4	951.518	1	47.9913	76197	81400	79700	178000	164000	2.12291	0.0060228	0	0	34	8	7	7	12	ENSMUSP00000099807.5:ENSMUSP00000135885.2	DB Search	Ensembl
Gnb2	guanine nucleotide binding protein (G protein), beta 2	AYAPSGNFV	#N/A	canonical	8.445	0.009	6.918	54.5	924.434	9	1.1	925.445	1	35.366	54202	220000	220000	243000	160000	0.915909	0.699366	0	0	54	14	15	7	18	ENSMUSP00000132908.2:ENSMUSP00000128038.2:ENSMUSP00000106652.2:ENSMUSP00000106656.2:ENSMUSP00000106649.2:ENSMUSP00000121942.2:ENSMUSP00000031726.9:ENSMUSP00000126823.2:ENSMUSP00000129353.2:ENSMUSP00000119725.2:ENSMUSP00000024206.6	DB Search	Ensembl
Cdon	cell adhesion molecule-related/down-regulated by oncogenes	AYNPVTSEL	32	canonical	1.401	0.002	1.864	50.66	992.481	9	0.5	993.493	1	40.9536	77029	76700	76400	122000	160000	1.84193	0.0770082	0	0	32	8	11	5	8	ENSMUST00000119129-5166-Arg368Gly:ENSMUSP00000117499.2:ENSMUST00000042842-553-Arg568Lys:ENSMUSP00000045547.6:ENSMUST00000042842-4516-Arg368Gly:ENSMUST00000042842-114-Gln542Arg:ENSMUST00000119129-2982-Arg568Lys:ENSMUST00000154652-8241-Arg568Lys:ENSMUST00000119129-5716-Gln542Arg:ENSMUST00000154652-2367-Arg368Gly:ENSMUSP00000113977.2:ENSMUST00000154652-3436-Gln542Arg	DB Search	Mut,Ensembl	192_200	Arg368Gly,Gln542Arg,Arg568Lys	No
Dek	DEK proto-oncogene (DNA binding)	VVNWLRQPSGK	#N/A	Noncanonical	65.556	52.25	57	48.88	1282.71	11	4.9	642.37	2	25.7414	47406	139000	151000	77600	144000	0.764138	0.417413	0	0	44	12	14	7	11	ENSMUSP00000021807.7:ENSMUSP00000142895.2:ENSMUSP00000111174.3:ENSMUSP00000087202.4:ENSMUSP00000109967.2:ENSMUSP00000041282.4:ENSMUSP00000025311.6:ENSMUST00000135278-5805-Ala14Thr:ENSMUST00000019791-6496-Ser585Asn:ENSMUSP00000097089.3:ENSMUSP00000100305.2:ENSMUSP00000081764.6:ENSMUSP00000122000.2:ENSMUSP00000129229.2:ENSMUSP00000140935.2:ENSMUST00000115449-4322-Ser559Asn:ENSMUSP00000114392.2:ENSM…	DeepNovo	Mut,Ensembl
Igkj2	immunoglobulin kappa joining 2	TFGGGTKLEIK	#N/A	canonical	79.167	41.333	65	54.88	1149.64	11	-2.9	575.827	2	26.6468	39928	157000	173000	127000	143000	0.818182	0.117647	0	0	41	10	13	9	9	ENSMUSP00000142356.2:ENSMUSP00000142962.2	DB Search	Ensembl
Cuedc2	CUE domain containing 2	AYVPGFAHI	#N/A	canonical	6.543	0.003	2.797	51.72	973.502	9	-0.6	974.513	1	48.2399	90834	242000	253000	93500	143000	0.477778	0.0363915	0	0	74	18	22	15	19	ENSMUSP00000157580.2:ENSMUSP00000158178.2:ENSMUSP00000158321.2:ENSMUSP00000157629.2:ENSMUSP00000053469.9:ENSMUSP00000157840.2:ENSMUSP00000158548.2:ENSMUSP00000158425.2:ENSMUSP00000129589.2:ENSMUSP00000158517.2:ENSMUSP00000158362.2	DB Search	Ensembl
Igkv6-29	immunoglobulin kappa chain variable 6-29	NIVMTQSPKSMSM	#N/A	canonical	#N/A	#N/A	#N/A	64.8	1468.67	13	0.1	735.346	2	26.6408	39568	178000	167000	75500	141000	0.627536	0.192682	0	0	67	20	22	8	17	ENSMUSP00000100180.3:ENSMUSP00000142786.2:ENSMUSP00000100189.3	DB Search	Ensembl
Ndufaf2	NADH:ubiquinone oxidoreductase complex assembly factor 2	NYNKTPPTM	#N/A	Noncanonical	4.555	0.047	7.386	36.94	1064.5	9	0	533.257	2	15.9565	22661	127000	144000		137000	1.01107	#DIV/0!	0	1	7	1	4	0	2	ENSMUSP00000130532.2:ENSMUSP00000153552.2	DeepNovo	Ensembl
Igkv8-28	immunoglobulin kappa variable 8-28	TISSVQAE	#N/A	canonical	57.5	66.875	60.833	50.48	833.413	8	-1.1	834.423	1	12.7881	21273	115000	134000	107000	124000	0.927711	0.553337	0	0	40	10	11	7	12	ENSMUSP00000100181.3:ENSMUSP00000142364.2:ENSMUSP00000142628.2:ENSMUSP00000100193.3:ENSMUSP00000143685.2:ENSMUSP00000100192.3:ENSMUSP00000100185.2:ENSMUSP00000100182.3:ENSMUSP00000142998.2:ENSMUSP00000100184.2:ENSMUSP00000143247.2:ENSMUSP00000100188.2:ENSMUSP00000100190.3:ENSMUSP00000100189.3	DB Search	Ensembl
Igkv6-29	immunoglobulin kappa chain variable 6-29	NIVMTQSPKSM	#N/A	canonical	19.426	16.509	37.667	61.28	1250.6	11	2.2	626.311	2	21.4402	30592	147000	136000	86700	124000	0.744523	0.204093	0	0	67	21	17	16	13	ENSMUSP00000142786.2:ENSMUSP00000100180.3:ENSMUSP00000100189.3	DB Search	Ensembl
Dennd5a	DENN domain containing 5A	SLSTSGI	#N/A	canonical	#N/A	#N/A	#N/A	24.47	663.344	7	1.8	664.354	1	25.5099	37438	127000	133000	103000	123000	0.869231	0.245003	0	0	12	4	2	3	3	ENSMUSP00000079295.7:ENSMUSP00000141366.2:ENSMUSP00000102333.2:ENSMUSP00000136226.2	DB Search	Ensembl
Cdca4	cell division cycle associated 4	SVSELPI	#N/A	canonical	#N/A	#N/A	#N/A	28.02	743.407	7	0.6	744.417	1	47.9818	90434	115000	121000	64600	122000	0.790678	0.482201	0	0	17	4	6	3	4	ENSMUSP00000152315.2:ENSMUSP00000141658.2:ENSMUSP00000100216.2:ENSMUSP00000058901.6	DB Search	Ensembl
Caprin1	cell cycle associated protein 1	KYQEVTNNL	274	canonical	2.135	0.005	2.94	51.39	1107.56	9	-0.6	554.787	2	19.9485	28057	129000	130000	159000	121000	1.08108	0.636142	0	0	63	16	18	13	16	ENSMUSP00000106777.2:ENSMUSP00000028607.7	DB Search	Ensembl
Cyfip1	cytoplasmic FMR1 interacting protein 1	VGPPHFQVI	34	canonical	2.113	1.177	0.002	43.86	992.544	9	1.6	497.282	2	48.6271	74581	80900	122000	159000	120000	1.37506	0.311351	0	0	48	12	12	11	13	ENSMUSP00000082353.5:ENSMUSP00000032629.10:ENSMUSP00000146194.2:ENSMUSP00000127717.3	DB Search	Ensembl
Creb5	cAMP responsive element binding protein 5	DEYYNPSPKSRL	#N/A	Noncanonical	21.152	8.765	4.347	61.93	1467.7	12	1.3	734.861	2	23.5739	42841	134000	134000	130000	120000	0.932836	0.213666	0	0	48	11	17	9	11	ENSMUSP00000038532.9:ENSMUSP00000057965.7:ENSMUSP00000158590.2:ENSMUSP00000034611.9:ENSMUSP00000144851.2:ENSMUSP00000140954.2:ENSMUSP00000108096.3:ENSMUSP00000124717.2:ENSMUSP00000153536.2:ENSMUSP00000121809.2:ENSMUSP00000152147.2:ENSMUSP00000124463.3:ENSMUSP00000081122.6:ENSMUSP00000058524.8:ENSMUSP00000068258.5:ENSMUSP00000055304.8:ENSMUSP00000133756.2:ENSMUSP00000029311.7:ENSMUSP00000121356.2:…	DeepNovo	Ensembl
NA	NA	APPKEEMT	#N/A	Noncanonical	40.812	67.5	17.2	41.2	901.422	8	0.8	451.72	2	7.4741	10873	103000	160000	77600	120000	0.751331	0.454444	0	0	93	25	27	20	21		DeepNovo
Ighv8-6	immunoglobulin heavy variable V8-6	WIRQPSGKSL	#N/A	Noncanonical	6.914	10.165	10.371	48.08	1170.65	10	-3.7	586.333	2	23.0665	41848	152000	131000	133000	118000	0.886926	0.340731	0	0	65	17	17	14	17	ENSMUSP00000100305.2:ENSMUSP00000141906.2	Homolog	Ensembl
Piwil1	piwi-like RNA-mediated gene silencing 1	DEYYNPSPK	#N/A	Noncanonical	36.28	42.471	42	47.44	1111.48	9	-1.2	556.749	2	13.6792	18267	111000	116000	94400	112000	0.909251	0.377152	0	0	60	16	11	16	17	ENSMUSP00000083222.4:ENSMUSP00000100257.2:ENSMUSP00000142386.2:ENSMUSP00000142807.2:ENSMUSP00000141593.2:ENSMUSP00000142292.2:ENSMUSP00000100264.3:ENSMUSP00000141405.2	DeepNovo	Ensembl
Ighv8-9	immunoglobulin heavy variable V8-9	KESGPGIMQPS	#N/A	Noncanonical	73.571	60.952	41.5	46.11	1145.54	11	0.6	573.779	2	11.8747	15143	149000	68500	70800	108000	0.822069	0.705137	0	0	53	12	17	10	14	ENSMUSP00000142895.2:ENSMUSP00000100317.4:ENSMUSP00000100314.2:ENSMUSP00000100323.2:ENSMUSP00000142292.2:ENSMUSP00000100305.2:ENSMUSP00000129008.3:ENSMUSP00000141906.2:ENSMUSP00000142082.2	Homolog	Ensembl
Ighv8-6	immunoglobulin heavy variable V8-6	QPSGKSLEWLA	#N/A	Noncanonical	10.581	50.25	25.179	36.78	1214.63	11	-1.7	608.323	2	44.2245	70466	80000	115000	70400	106000	0.904615	0.745246	0	0	20	5	4	6	5	ENSMUSP00000100305.2:ENSMUSP00000141906.2	Homolog	Ensembl
Gch1	GTP cyclohydrolase 1	GYLPNKQVL	647	canonical	7.002	0.008	3.323	47.64	1030.58	9	-0.7	516.299	2	36.4145	68515	96600	95400	110000	103000	1.10938	0.0978729	0	0	38	9	8	11	10	ENSMUSP00000087405.7	DB Search	Ensembl
Ighv8-9	immunoglobulin heavy variable V8-9	WIRQPSGK	#N/A	canonical	72.143	64.048	63.333	46.22	970.535	8	-1.6	486.275	2	9.1757	11448	65600	194000	154000	100000	0.978428	0.971584	0	0	61	16	15	15	15	ENSMUSP00000142895.2:ENSMUSP00000141366.2:ENSMUSP00000100323.2:ENSMUSP00000142292.2:ENSMUSP00000100305.2:ENSMUSP00000142333.2:ENSMUSP00000100321.3:ENSMUSP00000136226.2:ENSMUSP00000142082.2:ENSMUSP00000100314.2:ENSMUSP00000129008.3:ENSMUSP00000141906.2	DB Search	Ensembl
Pycrl	pyrroline-5-carboxylate reductase-like	SYVDIHTGL	139	canonical	4.918	0.004	2.367	53.44	1003.5	9	-1.3	1004.51	1	38.9692	73162	66200	114000	111000	98800	1.16426	0.609427	0	0	40	13	12	7	8	ENSMUSP00000049605.8	DB Search	Ensembl
Vim	vimentin	NYQDTIGRL	1784	canonical	17.766	0.069	5.125	51.22	1078.54	9	2.4	540.281	2	32.6616	49712	120000	150000	126000	98600	0.831852	0.380038	0	0	42	16	12	7	7	ENSMUSP00000141494.2:ENSMUSP00000028062.3	DB Search	Ensembl
Igkv6-17	immunoglobulin kappa variable 6-17	TISSVQAEDLA	#N/A	canonical	42.154	52	60	61.1	1132.56	11	-0.1	1133.57	1	34.0114	63961	95300	95500	93000	90200	0.960168	0.113639	0	0	105	30	28	13	34	ENSMUSP00000100192.3:ENSMUSP00000100185.2:ENSMUSP00000100182.3:ENSMUSP00000142998.2:ENSMUSP00000100181.3:ENSMUSP00000100184.2:ENSMUSP00000142628.2:ENSMUSP00000143247.2:ENSMUSP00000100188.2:ENSMUSP00000100190.3:ENSMUSP00000100189.3	DB Search	Ensembl
Rpl13a	ribosomal protein L13A	TNPSRGPYHF	2378	canonical	0.445	10.702	0.283	47.98	1174.55	10	0.6	588.285	2	18.2665	25444	166000	189000	127000	90000	0.611268	0.0868733	0	0	34	9	10	8	7	ENSMUSP00000147958.2:ENSMUSP00000148031.2:ENSMUSP00000148262.2:ENSMUSP00000115722.2:ENSMUSP00000147520.2:ENSMUSP00000147866.2:ENSMUSP00000147877.2:ENSMUSP00000148139.2:ENSMUSP00000147813.2	DB Search	Ensembl
Eno1	enolase 1, alpha non-neuron	IGAEVYHNL	1744	canonical	0.577	2.757	0.062	54.61	1014.51	9	-2	508.265	2	31.8321	59646	69800	68500	105000	87700	1.39335	0.0884229	0	0	39	11	9	10	9	ENSMUSP00000114361.2:ENSMUSP00000075513.5:ENSMUSP00000079727.7:ENSMUSP00000079045.6:ENSMUSP00000157807.2	DB Search	Ensembl
Ttn	titin	PPKEEMT	#N/A	Noncanonical	#N/A	#N/A	#N/A	43.13	830.384	7	3.8	831.398	1	19.4931	35487	63200	131000	72500	87100	0.821833	0.667326	0	0	68	18	15	20	15	ENSMUSP00000107477.3:ENSMUSP00000115275.2:ENSMUSP00000044276.6:ENSMUSP00000102103.3:ENSMUSP00000025273.9:ENSMUSP00000001485.4:ENSMUSP00000040367.9:ENSMUSP00000112881.2:ENSMUSP00000023044.6:ENSMUST00000106132-8262-Pro123Ser:ENSMUSP00000116759.2:ENSMUSP00000092050.4:ENSMUSP00000107262.4:ENSMUSP00000149790.2:ENSMUSP00000107369.3:ENSMUSP00000097561.4:ENSMUSP00000121295.2:ENSMUSP00000158896.2:ENSMUSP0…	DeepNovo	Mut,Ensembl
Ighv8-11	immunoglobulin heavy variable V8-11	KDTSNTQVFL	#N/A	Noncanonical	12.017	12.179	10.57	38.74	1151.58	10	-1.2	576.799	2	33.6746	53874	95500	92900	60600	84800	0.771762	0.219317	0	0	38	7	9	10	12	ENSMUSP00000100317.4:ENSMUSP00000100314.2:ENSMUSP00000100323.2:ENSMUSP00000100305.2:ENSMUSP00000141906.2	Homolog	Ensembl
Rps28	ribosomal protein S28	KGPVREGDVL	#N/A	canonical	1.776	14.858	0.166	40.68	1068.59	10	1.8	535.307	2	17.3209	30582	112000	114000	83300	82600	0.734071	0.00124076	0	0	17	4	5	3	5	ENSMUSP00000134240.2:ENSMUSP00000110013.5:ENSMUSP00000133642.2:ENSMUSP00000134615.2:ENSMUSP00000133357.2	DB Search	Ensembl
Ighv8-5	immunoglobulin heavy variable V8-5	NWIRQPSGK	#N/A	Noncanonical	64.615	15.399	46.75	55.98	1084.58	9	-2.4	543.297	2	14.1897	24112	17400	94700	78300	81400	1.42462	0.601049	0	0	44	11	12	10	11	ENSMUSP00000142292.2:ENSMUSP00000142082.2	Homolog	Ensembl
Ighg1	immunoglobulin heavy constant gamma 1 (G1m marker)	SSVTVPS	#N/A	canonical	#N/A	#N/A	#N/A	21.84	675.344	7	4.9	676.356	1	16.5035	24338	80600	93400	73100	81100	0.886207	0.319953	0	0	17	2	5	5	5	ENSMUSP00000141658.2:ENSMUSP00000100214.2:ENSMUSP00000141198.3:ENSMUSP00000100216.2:ENSMUST00000172910-10429-Leu1014Val	DB Search	Mut,Ensembl	1012_1018	Leu1014Val	Yes
Top2a	topoisomerase (DNA) II alpha	TYIGSVELV	971	canonical	10.019	0.013	4.583	52	979.523	9	3.4	980.537	1	53.6424	104170	82100	69000	98700	79500	1.17935	0.363876	0	0	14	3	4	3	4	ENSMUST00000068031-7801-Asn1360fs:ENSMUSP00000068896.8	DB Search	Mut,Ensembl	48_56	Asn1360fs	No
Ighv8-5	immunoglobulin heavy variable V8-5	KITSVDTV	#N/A	Noncanonical	35.214	16.338	24.647	35.05	861.481	8	3.7	862.494	1	18.3602	25431	94700	98000	52300	75500	0.663207	0.109392	0	0	42	12	15	5	10	ENSMUSP00000142292.2:ENSMUSP00000142333.2:ENSMUSP00000100321.3	Homolog	Ensembl
Ighv8-2	immunoglobulin heavy variable V8-2	KLTSVDTV	#N/A	Noncanonical	33.378	15.137	23.366	35.05	861.481	8	3.7	862.494	1	18.3602	25431	94700	98000	52300	75500	0.663207	0.109392	0	0	42	12	15	5	10	ENSMUSP00000141405.2	Homolog	Ensembl
Smchd1	SMC hinge domain containing 1	YYIHGPKGNEI	1519	canonical	12.502	0.044	11.992	59.07	1289.64	11	1	645.831	2	26.2321	48508	59000	59100	72900	75200	1.25402	0.00583738	0	0	29	7	6	8	8	ENSMUSP00000121835.2	DB Search	Ensembl
Igkv11-125	immunoglobulin kappa variable 11-125	NLEDGVPSRFSGS	#N/A	canonical	#N/A	#N/A	#N/A	65.58	1363.64	13	1.4	682.829	2	30.4131	46231	86000	84000	56700	72900	0.762353	0.131743	0	0	64	17	16	12	19	ENSMUSP00000100112.3:ENSMUSP00000100126.3:ENSMUSP00000142805.2:ENSMUSP00000143410.2	DB Search	Ensembl
Ighv8-11	immunoglobulin heavy variable V8-11	SVDTVDTATYY	#N/A	Noncanonical	21.437	25.63	24.941	47.55	1233.54	11	2.2	1234.55	1	32.6541	52484	83400	89600	80700	72600	0.886127	0.193185	0	0	97	21	29	22	25	ENSMUSP00000100317.4:ENSMUSP00000142292.2:ENSMUSP00000142333.2	Homolog	Ensembl
Zbp1	Z-DNA binding protein 1	DSPPEVSTTT	#N/A	canonical	39.833	38.542	17.294	32.8	1032.46	10	2.7	517.241	2	16.9424	23433	85100	87100	71200	72500	0.834495	0.00693247	0	0	50	15	14	9	12	ENSMUSP00000029018.8	DB Search	Ensembl
Mapk1	mitogen-activated protein kinase 1	KYIHSANVL	669	canonical	7.862	0.009	5.738	50.06	1043.58	9	-0.6	522.797	2	20.6125	29210	111000	107000	244000	71000	1.44495	0.631525	0	0	48	12	10	12	14	ENSMUSP00000065983.8:ENSMUSP00000146179.2:ENSMUSP00000040315.11:ENSMUSP00000089462.4:ENSMUSP00000129024.2:ENSMUSP00000051619.10:ENSMUSP00000156154.2:ENSMUSP00000146161.2:ENSMUSP00000088880.3:ENSMUSP00000111396.2:ENSMUSP00000123922.2:ENSMUSP00000124408.2:ENSMUSP00000101969.2	DB Search	Ensembl
Ighv8-6	immunoglobulin heavy variable V8-6	TVDTATY	#N/A	canonical	#N/A	#N/A	#N/A	35.4	769.349	7	1.1	770.36	1	12.2492	15747	61200	75000	56200	70600	0.930984	0.683837	0	0	26	6	7	5	8	ENSMUSP00000100305.2:ENSMUSP00000141906.2	DB Search	Ensembl
Csnk1d	casein kinase 1, delta	EYIHSKNFI	1585	canonical	20.489	0.049	9.884	50.48	1149.58	9	0	575.8	2	27.9228	41874	83300	80000	75600	70100	0.892223	0.111111	0	0	22	5	6	7	4	ENSMUSP00000070721.8:ENSMUSP00000018274.4:ENSMUSP00000113096.2:ENSMUSP00000117472.2:ENSMUSP00000113975.2:ENSMUSP00000115637.2:ENSMUSP00000155317.2:ENSMUSP00000113341.2:ENSMUSP00000158953.2	DB Search	Ensembl
Ran	RAN, member RAS oncogene family	RGPIKFNVW	#N/A	canonical	6.191	5.111	0.006	47.68	1115.62	9	0.6	558.821	2	44.6848	71055	50400	81400	114000	68300	1.38316	0.456996	0	0	32	9	8	5	10	ENSMUSP00000031383.8:ENSMUSP00000029955.5:ENSMUSP00000106975.2	DB Search	Ensembl
Igkv11-125	immunoglobulin kappa variable 11-125	NLEDGVPSRF	#N/A	canonical	7.641	18.653	19.877	53.73	1132.55	10	0.4	567.285	2	35.7862	54662	76500	79900	54900	68200	0.787084	0.136096	0	0	62	14	22	9	17	ENSMUSP00000100112.3:ENSMUSP00000100126.3:ENSMUSP00000142805.2:ENSMUSP00000143410.2	DB Search	Ensembl
Rpl37	ribosomal protein L37	HGFREGTTP	#N/A	canonical	17.266	20.808	10.497	41.06	1000.47	9	1.5	501.246	2	8.5525	13328			37300	67000	#DIV/0!	#DIV/0!	2	0	12	0	0	7	5	ENSMUSP00000046506.8	DB Search	Ensembl
Copg2	coatomer protein complex, subunit gamma 2	SIGYDDE	#N/A	Noncanonical	#N/A	#N/A	#N/A	38.07	797.308	7	1.7	798.32	1	13.5728	22678	61300	71800	60100	64800	0.938392	0.549912	0	0	32	7	9	8	8	ENSMUSP00000126726.4:ENSMUSP00000153332.2:ENSMUSP00000159060.2:ENSMUSP00000038368.7	DeepNovo	Ensembl
Gnai2	guanine nucleotide binding protein (G protein), alpha inhibiting 2	YYLNDLERI	1309	canonical	9.572	0.03	9.208	46.54	1197.6	9	-0.1	599.811	2	50.0255	76720	28800	28500	94300	63800	2.75916	0.0806424	0	0	19	4	5	5	5	ENSMUSP00000057543.7:ENSMUST00000192615-3981-Glu43Glu:ENSMUST00000055704-8409-Glu43Glu:ENSMUSP00000124639.2:ENSMUSP00000036087.5:ENSMUSP00000141472.2:ENSMUSP00000142326.2	DB Search	Mut,Ensembl	155_163	Glu43Glu	No
Eif3f	eukaryotic translation initiation factor 3, subunit F	FSPNRVIGL	1160	canonical	4.336	3.697	0.02	46.79	1001.57	9	1.4	501.792	2	46.4158	70735	18000	21100	79500	63400	3.65473	0.0240533	0	0	28	7	5	7	9	ENSMUSP00000033342.7	DB Search	Ensembl
Igkv11-125	immunoglobulin kappa variable 11-125	NLEDGVPS	#N/A	canonical	85	80.625	80	46.37	829.382	8	1.1	830.393	1	18.0933	27231	68000	71900	53900	62200	0.829878	0.121909	0	0	55	15	14	12	14	ENSMUSP00000100112.3:ENSMUSP00000100126.3:ENSMUSP00000142805.2:ENSMUSP00000143410.2	DB Search	Ensembl
Dnmt1	DNA methyltransferase (cytosine-5) 1	GGPDRFYFL	503	canonical	6.186	3.396	0.007	38.79	1070.52	9	-1.8	536.267	2	53.8059	87752	23000	32800	41200	62200	1.85305	0.176347	0	0	26	4	6	10	6	ENSMUSP00000004202.10:ENSMUSP00000136669.3:ENSMUSP00000136982.2:ENSMUSP00000150433.2	DB Search	Ensembl
Sec24d	Sec24 related gene family, member D (S. cerevisiae)	SYSNIKNGL	1139	canonical	9.945	0.019	3.645	55.13	994.508	9	1.8	498.264	2	21.3118	30595	58300	29300	74000	61000	1.5411	0.274347	0	0	34	9	10	9	6	ENSMUSP00000035823.8:ENSMUST00000047923-4257-Ala468Thr:ENSMUST00000047923-6127-Pro197Ser:ENSMUST00000047923-4105-Thr100Pro	DB Search	Mut,Ensembl	449_457	Ala468Thr,Thr100Pro,Pro197Ser	No
Mtch1	mitochondrial carrier 1	KYLSVQGQL	1119	canonical	4.119	0.018	8.498	56.09	1034.58	9	-1.7	518.296	2	33.4924	62878	70400	63100	76100	60600	1.02397	0.869068	0	0	27	5	8	5	9	ENSMUSP00000157094.2:ENSMUSP00000157035.2:ENSMUSP00000157218.2:ENSMUSP00000115027.3:ENSMUSP00000157288.2:ENSMUSP00000157010.2:ENSMUSP00000093077.5:ENSMUSP00000113021.2	DB Search	Ensembl
Eif2ak3	eukaryotic translation initiation factor 2 alpha kinase 3	LSKPEGTHKTSSKE	#N/A	canonical	#N/A	#N/A	#N/A	34.86	1527.79	14	11.7	764.913	2	22.4998	34575	39500	57000	43100	60200	1.07047	0.80717	0	0	31	7	9	9	6	ENSMUSP00000123759.2	DB Search	Ensembl
Pole	polymerase (DNA directed), epsilon	SYLPVGSHNL	539	canonical	2.908	0.007	1.938	48.15	1085.55	10	1.3	1086.56	1	38.4549	58982	70700	64600	74800	59500	0.992609	0.95711	0	0	27	7	8	6	6	ENSMUST00000007296-3111-Val2086Ile:ENSMUSP00000007296.6:ENSMUST00000007296-9227-Met533Val:ENSMUST00000007296-7954-Arg1320Lys	DB Search	Mut,Ensembl	415_424	Val2086Ile,Met533Val,Arg1320Lys	No
Dnmt1	DNA methyltransferase (cytosine-5) 1	SGPFRTITV	575	canonical	5.342	3.289	0.008	45.11	976.534	9	-1.9	489.275	2	41.2103	77485	31100	30300	73800	58700	2.15798	0.0423763	0	0	16	3	4	5	4	ENSMUSP00000004202.10:ENSMUSP00000136669.3:ENSMUSP00000136982.2:ENSMUSP00000150433.2	DB Search	Ensembl
Tagln2	transgelin 2	QPQPGRENF	#N/A	canonical	0.018	4.58	7.139	42.64	1071.51	9	-0.3	536.764	2	13.9119	18734	42600	59900	89700	58300	1.4439	0.332091	0	0	30	7	7	8	8	ENSMUSP00000141983.2:ENSMUSP00000106861.2:ENSMUSP00000106859.2	DB Search	Ensembl
Rbms1	RNA binding motif, single stranded interacting protein 1	SGASRGVGF	2267	canonical	1.85	7.79	0.224	36.02	836.414	9	0	419.216	2	15.643	22892	44900	55400	57600	58000	1.15254	0.282654	0	0	33	5	9	9	10	ENSMUSP00000028347.7:ENSMUSP00000108128.2:ENSMUSP00000159167.2:ENSMUSP00000131306.2:ENSMUSP00000089664.3:ENSMUSP00000096742.2	DB Search	Ensembl
Micu1	mitochondrial calcium uptake 1	STPQRNFEI	1172	canonical	6.471	2.518	0.02	39.04	1090.54	9	-0.1	546.279	2	29.1448	46659	33700	34100	69300	57700	1.87316	0.036357	0	0	13	2	2	5	4	ENSMUSP00000131000.2:ENSMUSP00000020311.7:ENSMUSP00000126597.2:ENSMUSP00000090166.6:ENSMUSP00000136567.2	DB Search	Ensembl
Sf3b3	splicing factor 3b, subunit 3	NYISGIQTI	22	canonical	9.945	0.002	4.467	50.95	1007.53	9	3.1	1008.54	1	48.287	73974	63600	66400	106000	57200	1.25538	0.567068	0	0	46	15	11	7	13	ENSMUSP00000045073.6	DB Search	Ensembl
Ighv8-6	immunoglobulin heavy variable V8-6	WIRQPSGKSLEWL	#N/A	Noncanonical	#N/A	#N/A	#N/A	46.64	1598.86	13	1.1	533.962	3	51.5888	98034	30900	55900	107000	56800	1.8871	0.303419	0	0	51	10	16	12	13	ENSMUSP00000100305.2:ENSMUSP00000141906.2	Homolog	Ensembl
Dnajc8	DnaJ heat shock protein family (Hsp40) member C8	TFLRPPKVKMEQRE	#N/A	canonical	#N/A	#N/A	#N/A	64.07	1757.96	14	3.2	586.998	3	27.4723	51165	31700	62900	59200	55600	1.21353	0.586013	0	0	56	15	14	14	13	ENSMUSP00000092242.4:ENSMUSP00000101559.4:ENSMUSP00000101560.4	DB Search	Ensembl
Rpl3	ribosomal protein L3	MGPLKKDRI	1127	canonical	14.918	6.988	0.018	43.85	1056.61	9	1.3	529.315	2	13.8369	18437	53800	71100	62000	54900	0.935949	0.710456	0	0	36	6	9	10	11	ENSMUSP00000155250.2:ENSMUSP00000080354.8	DB Search	Ensembl
Plec	plectin	VGPEFKDKL	#N/A	canonical	2.601	3.433	0.006	49.06	1031.57	9	1.9	516.793	2	27.4909	51009	34000	46000	47000	54400	1.2675	0.268341	0	0	38	8	10	9	11	ENSMUSP00000129543.2:ENSMUSP00000079668.6:ENSMUSP00000072478.5:ENSMUSP00000126068.2:ENSMUSP00000087037.4:ENSMUSP00000126526.2:ENSMUSP00000057158.8:ENSMUSP00000074383.6:ENSMUSP00000071765.6:ENSMUSP00000073124.7:ENSMUSP00000023226.7:ENSMUSP00000075772.6:ENSMUSP00000127261.2	DB Search	Ensembl
Eif3b	eukaryotic translation initiation factor 3, subunit B	VGPDRLEKL	200	canonical	6.503	4.514	0.005	39.08	1025.59	9	1.3	513.803	2	24.3592	44510	32900	54700	153000	53800	2.36073	0.361392	0	0	25	3	5	7	10	ENSMUSP00000098076.4	DB Search	Ensembl
NA	NA	SRLTVSK	#N/A	Noncanonical	#N/A	#N/A	#N/A	32.06	789.471	7	-3.7	395.742	2	5.3848	4990	46300	56600	43900	52500	0.936832	0.675951	0	0	31	9	9	5	8		DeepNovo
Mcrs1	microspherule protein 1	LYDPVISKL	1104	canonical	1.881	0.017	0.659	49.97	1046.6	9	5.5	1047.62	1	50.3443	95720	61700	66100	70000	52100	0.955399	0.786388	0	0	23	6	8	4	5	ENSMUSP00000043901.10:ENSMUSP00000131407.2	DB Search	Ensembl
Ighg1	immunoglobulin heavy constant gamma 1 (G1m marker)	TEKSLSHSPG	#N/A	canonical	62.308	64.048	92.5	56.83	1041.51	10	-0.6	521.763	2	4.5881	3227	55000	63800	45000	50500	0.803872	0.153857	0	0	36	10	12	6	8	ENSMUSP00000141658.2:ENSMUSP00000100216.2	DB Search	Ensembl
H2-D1	histocompatibility 2, D region locus 1	AMAPRTLLL	#N/A	canonical	1.361	0.793	0.287	35.94	1000.57	9	2.4	501.297	2	45.031	68919	72800	4670	49300	49900	1.2805	0.780003	0	0	37	11	7	11	8	ENSMUST00000172785-9518-Arg145Cys:ENSMUST00000172503-9636-Glu143Asp:ENSMUST00000068291-7152-Ile165Met:ENSMUST00000174525-487-Ala186Gly:ENSMUST00000172503-8789-Arg145Cys:ENSMUST00000172785-8715-Asn104Thr:ENSMUST00000174525-3067-Ile165Met:ENSMUSP00000134582.3:ENSMUST00000068291-4792-Ala186Gly:ENSMUSP00000066419.7:ENSMUST00000172785-3714-Leu138Val:ENSMUST00000172503-8780-Leu138Gln:ENSMUSP00000134570…	DB Search	Mut,Ensembl	3_11	Ala186Gly,Arg72Gln,Glu143Asp,Leu138Gln,Leu138Val,Ile165Met,Asn104Thr,Ser101Asn,Arg145Cys,Asp251Glu	No
Txnip	thioredoxin interacting protein	LPQGPLGTSF	1207	canonical	0.023	6.756	6.748	56.83	1015.53	10	0.9	1016.55	1	53.2046	102607	2720	4190	42400	49800	13.343	0.00773418	0	0	18	2	4	5	7	ENSMUSP00000041467.8:ENSMUST00000049093-3386-Asn394del:ENSMUSP00000102710.3:ENSMUST00000074519-769-Asn395del	DB Search	Mut,Ensembl	105_114,106_115	Asn395del,Asn394del	No
Ppih	peptidyl prolyl isomerase H	RGPFADENF	#N/A	canonical	5.457	10.558	0.024	43.83	1051.47	9	0.8	526.746	2	33.2254	53477	49100	36400	6180	49800	0.654737	0.5825	0	0	21	7	6	3	5	ENSMUSP00000051221.8:ENSMUSP00000142776.2:ENSMUSP00000118407.2:ENSMUST00000106317-5117-Ile179Thr:ENSMUST00000106317-8414-Leu180Ser:ENSMUSP00000101925.2:ENSMUSP00000101928.3:ENSMUSP00000142767.2:ENSMUSP00000101924.2:ENSMUSP00000101926.2	DB Search	Mut,Ensembl	92_100	Ile179Thr,Leu180Ser	No
Itga6	integrin alpha 6	VGAPRAEAL	#N/A	canonical	1.61	2.815	0.085	33.31	882.492	9	0.3	442.255	2	21.4504	33394	26800	27600	65800	49700	2.12316	0.0630895	0	0	15	2	3	8	2	ENSMUST00000028522-8458-Leu975Val:ENSMUST00000238991-2258-Leu1014Val:ENSMUST00000112101-10907-Leu975Val:ENSMUSP00000158895.2:ENSMUSP00000028522.4:ENSMUSP00000107729.2	DB Search	Mut,Ensembl	64_72	Leu975Val,Leu1014Val	No
Ighg1	immunoglobulin heavy constant gamma 1 (G1m marker)	PSVYPLAPG	#N/A	canonical	95	86.667	92.5	39.78	899.475	9	2.2	900.487	1	46.9845	74369	35200	51600	76900	48900	1.44931	0.352417	0	0	80	22	21	20	17	ENSMUSP00000141658.2:ENSMUSP00000100214.2:ENSMUSP00000141198.3:ENSMUSP00000100216.2	DB Search	Ensembl
Ddx42	DEAD box helicase 42	SGPSKWNWL	507	canonical	3.479	3.063	0.007	44.64	1073.53	9	0.5	537.774	2	51.0603	96989	12800	18400	79700	47600	4.08013	0.0983082	0	0	17	2	4	5	6	ENSMUSP00000021046.6	DB Search	Ensembl
Phb	prohibitin	TYLPAGQSV	188	canonical	4.021	0.004	4.648	60.74	934.476	9	-0.7	935.486	1	32.5625	61091	101000	122000	55200	46700	0.456951	0.0332615	0	0	61	17	17	11	16	ENSMUSP00000119603.2	DB Search	Ensembl
Sf3a1	splicing factor 3a, subunit 1	IGPSKPNEI	371	canonical	5.276	2.445	0.006	41.92	953.518	9	5.3	954.534	1	21.7588	34156	29100	28800	64300	46300	1.91019	0.0995688	0	0	26	6	5	8	7	ENSMUSP00000002198.4	DB Search	Ensembl
Mprip	myosin phosphatase Rho interacting protein	KYKDIYTEL	657	canonical	2.278	0.008	1.6	42.52	1171.61	9	0.3	586.816	2	30.6598	57219	66400	65700	58400	45800	0.788796	0.157599	0	0	31	8	7	9	7	ENSMUSP00000071914.7:ENSMUSP00000112072.2:ENSMUSP00000119422.2:ENSMUSP00000114446.2:ENSMUSP00000104382.2:ENSMUSP00000119562.2:ENSMUSP00000071081.9	DB Search	Ensembl
Park7	Parkinson disease (autosomal recessive, early onset) 7	RGPGTSFEF	#N/A	canonical	1.257	2.342	0.009	45.3	996.466	9	2.8	499.243	2	37.1492	56951	35200	42900	63700	45500	1.39821	0.2562	0	0	18	5	4	5	4	ENSMUSP00000030805.8	DB Search	Ensembl
Chek1	checkpoint kinase 1	TGPSNVDKL	#N/A	canonical	2.884	2.229	0.009	50	929.482	9	-1.1	465.749	2	17.7441	31477	34700	37100	55700	45200	1.40529	0.114035	0	0	38	9	9	13	7	ENSMUSP00000134388.2:ENSMUSP00000034625.6:ENSMUSP00000134029.2	DB Search	Ensembl
Psme2	proteasome (prosome, macropain) activator subunit 2 (PA28 beta)	GYLPGNEKL	#N/A	canonical	8.378	0.01	6.41	42.73	989.518	9	1.3	990.53	1	33.0755	50391	20800	19100	28900	45000	1.85213	0.170534	0	0	20	6	3	6	5	ENSMUSP00000125596.2:ENSMUSP00000100564.2:ENSMUSP00000107009.4:ENSMUSP00000123798.2	DB Search	Ensembl
Mbd1	methyl-CpG binding domain protein 1	NVKKETWQ	#N/A	Noncanonical	50.769	92.5	66	45.88	1031.54	8	-3.5	516.777	2	6.4535	8633	36700	48700	37900	44900	0.969555	0.868807	0	0	29	7	8	7	7	ENSMUST00000239157-4831-Arg434Gln:ENSMUSP00000111102.2:ENSMUSP00000105208.2:ENSMUSP00000103973.2:ENSMUSP00000118469.2:ENSMUSP00000093774.4:ENSMUSP00000095665.4:ENSMUSP00000155887.2:ENSMUSP00000102264.3:ENSMUSP00000139584.2:ENSMUSP00000140558.2:ENSMUSP00000119370.2:ENSMUSP00000143978.2:ENSMUSP00000132607.2:ENSMUSP00000152484.2:ENSMUSP00000001599.4:ENSMUSP00000134135.2:ENSMUSP00000051726.2:ENSMUSP0…	DeepNovo	Mut,Ensembl
Igkv9-124	immunoglobulin kappa chain variable 9-124	DIQMTQSPS	#N/A	canonical	73.571	66.25	92.5	48	1021.44	9	2.1	1022.45	1	16.9811	25610	53900	46600	26200	44800	0.706468	0.277852	0	0	160	44	42	35	39	ENSMUSP00000100113.3:ENSMUSP00000142468.2:ENSMUSP00000143363.2:ENSMUSP00000142382.2:ENSMUSP00000139272.2:ENSMUSP00000100109.3:ENSMUSP00000100117.2	DB Search	Ensembl
Cxcl1	chemokine (C-X-C motif) ligand 1	MIPATRSLL	#N/A	canonical	2.628	1.603	0.462	39.34	1000.57	9	2.4	501.297	2	45.031	68132	72400	69800	43500	44700	0.620253	0.00280027	0	0	21	6	6	4	5	ENSMUSP00000031327.9	DB Search	Ensembl
Igkv6-29	immunoglobulin kappa chain variable 6-29	SVGERVTLT	#N/A	Noncanonical	28.441	31.886	18.84	40.79	960.524	9	0.6	481.271	2	22.1708	34861	48600	41600	34800	44300	0.87694	0.446183	0	0	23	8	3	5	7	ENSMUSP00000100180.3:ENSMUSP00000110049.3:ENSMUSP00000115193.2:ENSMUSP00000107190.2:ENSMUSP00000078158.7:ENSMUSP00000120650.2:ENSMUSP00000019986.7:ENSMUSP00000134576.2:ENSMUST00000023060-3218-Ile91Leu:ENSMUSP00000110046.2:ENSMUSP00000124717.2:ENSMUSP00000032194.5:ENSMUSP00000105255.2:ENSMUSP00000100897.3:ENSMUSP00000110047.2:ENSMUSP00000146133.2:ENSMUSP00000001027.7:ENSMUSP00000147186.2:ENSMUST00…	DeepNovo	Mut,Ensembl
Ighv8-6	immunoglobulin heavy variable V8-6	TQVFLKITSVDTV	#N/A	Noncanonical	#N/A	#N/A	#N/A	68.02	1449.81	13	3	725.916	2	53.6618	104350	47300	70400	19300	43800	0.536109	0.246368	0	0	8	2	1	4	1	ENSMUSP00000100305.2:ENSMUSP00000141906.2	Homolog	Ensembl
Ighv8-2	immunoglobulin heavy variable V8-2	TQVFLKLTSVDTV	#N/A	Noncanonical	#N/A	#N/A	#N/A	68.02	1449.81	13	3	725.916	2	53.6618	104350	47300	70400	19300	43800	0.536109	0.246368	0	0	8	2	1	4	1	ENSMUSP00000141405.2	Homolog	Ensembl
Mbd1	methyl-CpG binding domain protein 1	NVKKETWQQGN	#N/A	Noncanonical	96.667	95.833	95	60.91	1330.66	11	2.6	666.343	2	7.0186	9930	40800	52900	37300	43600	0.863394	0.447145	0	0	17	5	4	4	4	ENSMUST00000239157-4831-Arg434Gln:ENSMUSP00000107477.3:ENSMUSP00000111102.2:ENSMUSP00000105208.2:ENSMUSP00000103973.2:ENSMUSP00000118469.2:ENSMUSP00000093774.4:ENSMUST00000224332-166-Arg299Gln:ENSMUST00000222909-7742-Asp495Ala:ENSMUSP00000155887.2:ENSMUSP00000139584.2:ENSMUSP00000140558.2:ENSMUSP00000132607.2:ENSMUSP00000058746.9:ENSMUST00000187978-1268-Arg27Trp:ENSMUSP00000097561.4:ENSMUSP000001…	DeepNovo	Mut,Ensembl
Gpd2	glycerol phosphate dehydrogenase 2, mitochondrial	NAGPSRTVGL	2536	canonical	7.609	17.316	0.419	46.68	970.52	10	3.4	486.27	2	20.3901	28919	31700	31500	53600	43500	1.53639	0.0784879	0	0	22	4	6	7	5	ENSMUSP00000108237.3:ENSMUSP00000028167.3:ENSMUSP00000130992.2	DB Search	Ensembl
Fbxw26	F-box and WD-40 domain protein 26	NVKKETWQQ	#N/A	Noncanonical	33.405	56.897	42.667	46.67	1159.6	9	-0.5	580.808	2	7.326	8704	37400	50400	31700	43000	0.850797	0.526365	0	0	24	7	6	3	8	ENSMUSP00000071811.4:ENSMUSP00000158590.2:ENSMUSP00000109720.3:ENSMUSP00000143361.2:ENSMUSP00000107271.2:ENSMUSP00000078503.7:ENSMUSP00000092053.5:ENSMUST00000210129-2544-Lys40Glu:ENSMUSP00000142894.2:ENSMUSP00000148340.2:ENSMUST00000209851-7695-Lys40Glu:ENSMUSP00000143126.2:ENSMUSP00000148056.2:ENSMUSP00000099648.4:ENSMUSP00000068790.6:ENSMUSP00000147846.2:ENSMUSP00000095962.4:ENSMUSP00000016397…	DeepNovo	Mut,Ensembl
Mylip	myosin regulatory light chain interacting protein	VYLPTHTSL	#N/A	canonical	0.872	0.002	0.876	44.46	1029.55	9	1.4	1030.56	1	40.293	64597	15700	14600	55400	42800	3.24092	0.0329901	0	0	23	5	6	5	7	ENSMUSP00000152597.2:ENSMUSP00000047403.10	DB Search	Ensembl
Pkm	pyruvate kinase, muscle	KGPEIRTGL	#N/A	canonical	1.951	1.212	0.008	31.05	969.561	9	2.1	485.79	2	20.7914	29580	28700	29400	64900	42700	1.85198	0.155653	0	0	8	2	3	1	2	ENSMUSP00000128770.3:ENSMUSP00000034834.10:ENSMUSP00000150578.2:ENSMUSP00000150901.2:ENSMUSP00000149983.2:ENSMUSP00000150509.2:ENSMUSP00000149206.2	DB Search	Ensembl
Flnb	filamin, beta	KGPKGLEEL	649	canonical	3.545	1.879	0.008	37.18	969.549	9	7	485.787	2	20.4739	31462				42700	#DIV/0!	#DIV/0!	2	1	3	1	1	0	1	ENSMUSP00000052020.9	DB Search	Ensembl
Ptk2	PTK2 protein tyrosine kinase 2	SISSPADS	#N/A	canonical	62.692	78	68	24.91	762.34	8	5.1	763.354	1	3.5671	2658	47200	49600	41000	42600	0.863636	0.0445813	0	0	20	6	3	8	3	ENSMUSP00000105663.3:ENSMUSP00000154242.2:ENSMUSP00000159174.2	DB Search	Ensembl
Fbxo38	F-box protein 38	KYVPLVTGL	136	canonical	2.872	0.004	3.779	43.43	988.596	9	2.5	495.308	2	51.2105	82089	24200	25800	64100	41500	2.112	0.133574	0	0	29	9	5	7	8	ENSMUST00000048688-7796-Ser712del:ENSMUST00000048688-8553-Ala715Thr:ENSMUST00000048688-5186-Thr659Met:ENSMUST00000048688-8795-Arg872Ser:ENSMUSP00000047541.7	DB Search	Mut,Ensembl	250_258	Ala715Thr,Thr659Met,Arg872Ser,Ser712del	No
Ncl	nucleolin	SYSATKETL	222	canonical	4.408	0.005	2.007	48.11	998.492	9	0.4	999.504	1	15.9396	27814	12600	14000	76900	41400	4.44737	0.123012	0	0	34	7	7	9	11	ENSMUST00000027438-624-Phe609fs:ENSMUSP00000027438.7	DB Search	Mut,Ensembl	495_503	Phe609fs	No
Ighv8-6	immunoglobulin heavy variable V8-6	WIRQPSGKSLE	#N/A	Noncanonical	41.067	49	29.7	57.68	1299.69	11	2.7	650.858	2	21.8675	39814	51600	54800	43500	41300	0.796992	0.0308345	0	0	39	11	9	6	13	ENSMUSP00000100305.2:ENSMUSP00000141906.2	Homolog	Ensembl
NA	NA	TWQQGNTF	#N/A	Noncanonical	12.817	3.368	9.908	45.87	980.435	8	1.5	491.227	2	28.667	42939	41100	46900	40700	41300	0.931818	0.411652	0	0	35	12	12	5	6		DeepNovo
Atad2	ATPase family, AAA domain containing 2	KYLTVKDYL	954	canonical	2.765	0.012	4.756	44.32	1141.64	9	1.3	571.829	2	39.2052	62781	84100	84100	58000	41200	0.589774	0.0544822	0	0	32	9	12	4	7	ENSMUST00000038194-4657-Asn749Ser:ENSMUSP00000043691.4:ENSMUSP00000153936.2:ENSMUST00000228783-1936-Asn425Ser	DB Search	Mut,Ensembl	1015_1023,691_699	Asn425Ser,Asn749Ser	No
Eif4g1	eukaryotic translation initiation factor 4, gamma 1	QGPKTIDQI	975	canonical	4.665	2.508	0.013	38.05	998.54	9	0.8	500.279	2	22.8653	35861	5680	3870	30200	40700	7.42408	0.028863	0	0	15	2	3	4	6	ENSMUST00000115463-10535-Pro1375fs:ENSMUSP00000111121.2:ENSMUST00000044783-5828-Pro1389fs:ENSMUSP00000111123.2:ENSMUST00000115461-4227-Pro1383fs:ENSMUSP00000111117.2:ENSMUST00000115457-2715-Pro1342fs:ENSMUST00000115460-4681-Pro1389fs:ENSMUST00000073840-2667-Pro1382fs:ENSMUSP00000047678.8:ENSMUSP00000144320.2:ENSMUSP00000111120.2:ENSMUSP00000073506.6:ENSMUST00000143939-10630-Pro1092fs	DB Search	Mut,Ensembl	954_962,995_1003,994_1002,1001_1009,704_712	Pro1375fs,Pro1389fs,Pro1092fs,Pro1342fs,Pro1382fs,Pro1383fs	No
Mob4	MOB family member 4, phocein	KYFPSRVSI	#N/A	canonical	2.128	0.002	1.306	37.86	1095.61	9	1.9	548.814	2	33.9795	51887	38200	39100	51600	40600	1.19276	0.309497	0	0	15	3	3	5	4	ENSMUSP00000124790.2:ENSMUSP00000125415.2:ENSMUSP00000027122.8:ENSMUSP00000124151.2	DB Search	Ensembl
Wnk1	WNK lysine deficient protein kinase 1	TTVTPGITTT	#N/A	canonical	52.308	35.062	48.333	22.86	990.523	10	-3.6	991.53	1	33.6489	53787	48900	51700	47800	40600	0.878728	0.255044	0	0	25	10	8	3	4	ENSMUSP00000136777.2:ENSMUSP00000145304.2:ENSMUSP00000086019.6:ENSMUSP00000063001.7:ENSMUSP00000086017.7	DB Search	Ensembl
Phf19	PHD finger protein 19	QGPEYIERL	495	canonical	2.751	3.797	0.007	53.88	1103.56	9	0.5	552.79	2	35.9662	67759	31000	35200	45200	40600	1.29607	0.0878885	0	0	20	6	4	5	5	ENSMUSP00000028232.4	DB Search	Ensembl
Ighv8-5	immunoglobulin heavy variable V8-5	TQVFLKITSVD	#N/A	Noncanonical	50.769	33.895	47.75	57.71	1249.69	11	1	625.856	2	50.4889	95969	55600	46900	61400	40200	0.99122	0.97224	0	0	26	7	7	8	4	ENSMUSP00000142292.2:ENSMUSP00000142333.2:ENSMUSP00000100321.3	Homolog	Ensembl
Ighv8-2	immunoglobulin heavy variable V8-2	TQVFLKLTSVD	#N/A	Noncanonical	53.462	35.562	51.923	57.71	1249.69	11	1	625.856	2	50.4889	95969	55600	46900	61400	40200	0.99122	0.97224	0	0	26	7	7	8	4	ENSMUSP00000141405.2	Homolog	Ensembl
Ighv8-5	immunoglobulin heavy variable V8-5	DEYYNPALKSRLTVSK	#N/A	Noncanonical	#N/A	#N/A	#N/A	44.16	1882.98	16	-17.2	628.659	3	23.0221	42059	41700	46100	28300	40200	0.780182	0.267609	0	0	15	4	5	3	3	ENSMUSP00000142292.2	Homolog	Ensembl
Ighv8-9	immunoglobulin heavy variable V8-9	TVSKDTSNTQVFLKIT	#N/A	Noncanonical	#N/A	#N/A	#N/A	65.9	1780.96	16	-2.2	594.661	3	42.4866	79899	27300	35400	46600	40000	1.38118	0.149434	0	0	45	15	12	6	12	ENSMUSP00000142895.2:ENSMUSP00000100314.2:ENSMUSP00000100323.2:ENSMUSP00000142292.2:ENSMUSP00000129008.3	Homolog	Ensembl
Ighv8-5	immunoglobulin heavy variable V8-5	DEYYNPSLKARLTVSK	#N/A	Noncanonical	#N/A	#N/A	#N/A	40.99	1882.98	16	-17.1	628.658	3	22.6275	32665	36900	46100	28300	39800	0.820482	0.41816	0	0	12	2	3	4	3	ENSMUSP00000142292.2	Homolog	Ensembl
Rpl4	ribosomal protein L4	SGQGAFGNM	#N/A	canonical	2.072	10.015	3.435	49.68	867.355	9	2.9	868.367	1	24.3704	38604			72400	39500	#DIV/0!	#DIV/0!	2	0	9	2	0	3	4	ENSMUSP00000034966.8	DB Search	Ensembl
Hnrnpk	heterogeneous nuclear ribonucleoprotein K	SSGPERILSI	1381	canonical	11.023	6.993	0.035	42.91	1057.58	10	0.3	529.798	2	45.2831	85146	10500	12700	66700	39300	4.56897	0.0948003	0	0	20	2	2	9	7	ENSMUSP00000135833.2:ENSMUSP00000153651.2:ENSMUSP00000135342.2:ENSMUSP00000153054.2:ENSMUSP00000152935.2:ENSMUSP00000153416.2:ENSMUSP00000112104.3:ENSMUSP00000039269.8:ENSMUSP00000153487.2:ENSMUSP00000135109.2:ENSMUSP00000135407.2:ENSMUSP00000135305.2:ENSMUSP00000135647.2:ENSMUSP00000135354.2:ENSMUSP00000153253.2	DB Search	Ensembl
Acsl4	acyl-CoA synthetase long-chain family member 4	SYLITSVEL	341	canonical	2.429	0.006	2.519	45.29	1023.55	9	3.8	1024.56	1	54.3973	91046	12900			39200	3.03876	#DIV/0!	1	1	7	2	2	2	1	ENSMUSP00000108525.2:ENSMUSP00000108524.2:ENSMUSP00000108528.2:ENSMUSP00000033634.5	DB Search	Ensembl
Prrc2c	proline-rich coiled-coil 2C	WPQDGTFNL	11	Noncanonical	0.086	3.268	7.812	47.68	1076.49	9	-2.7	1077.5	1	53.9234	105508	63200	69800	49000	38900	0.660902	0.0646997	0	0	24	7	6	6	5	ENSMUST00000182660-1158-Glu158fs:ENSMUSP00000129951.2:ENSMUSP00000136332.2:ENSMUSP00000025522.5:ENSMUSP00000102019.4:ENSMUSP00000138548.2:ENSMUSP00000022881.8:ENSMUST00000182149-6898-Glu846Gly:ENSMUST00000028016-3320-Gln1885_Thr1886del:ENSMUSP00000136888.2:ENSMUSP00000154765.2:ENSMUSP00000028016.10:ENSMUSP00000028187.7:ENSMUSP00000121751.2:ENSMUSP00000082156.5:ENSMUSP00000119383.2:ENSMUSP00000017…	DeepNovo	Mut,Ensembl
Anapc1	anaphase promoting complex subunit 1	TMSNMMPRPSTP	#N/A	canonical	38.619	40.25	60	26.21	1364.59	12	4.5	683.307	2	17.7196	24730	116000	6900	25600	38700	0.52319	0.647159	0	0	23	9	3	7	4	ENSMUSP00000105962.2:ENSMUSP00000014499.4	DB Search	Ensembl
Mtch1	mitochondrial carrier 1	KYLSVQGQLF	2719	canonical	12.952	0.749	10.305	50.57	1181.64	10	3.7	1182.66	1	49.2927	93488	32000	31600	61500	38600	1.5739	0.252041	0	0	26	6	5	5	10	ENSMUSP00000157094.2:ENSMUSP00000157035.2:ENSMUSP00000157218.2:ENSMUSP00000115027.3:ENSMUSP00000157288.2:ENSMUSP00000157010.2:ENSMUSP00000093077.5:ENSMUSP00000113021.2	DB Search	Ensembl
Rpl8	ribosomal protein L8	HIGKPST	#N/A	canonical	#N/A	#N/A	#N/A	39.71	738.402	7	3.5	370.211	2	3.8359	2668	18100	27500	27900	38600	1.45833	0.279956	0	0	45	9	15	8	13	ENSMUSP00000004072.9:ENSMUSP00000155657.2	DB Search	Ensembl
Sptbn1	spectrin beta, non-erythrocytic 1	YPNVNIHNF	#N/A	canonical	0.006	2.298	1.311	47.1	1116.54	9	1.5	559.277	2	41.6981	63910	38700	42200	48200	38500	1.07169	0.630446	0	0	26	6	9	4	7	ENSMUSP00000006629.8:ENSMUSP00000011877.7:ENSMUSP00000099902.4:ENSMUSP00000114841.2	DB Search	Ensembl
Hnrnpu	heterogeneous nuclear ribonucleoprotein U	SGPTSLFAV	1597	canonical	5.074	2.464	0.05	40	877.455	9	-3.2	878.462	1	54.0612	106186	22300	30000	40500	38500	1.51052	0.0784717	0	0	7	2	2	2	1	ENSMUSP00000047571.8:ENSMUSP00000124147.2	DB Search	Ensembl
Ighv8-9	immunoglobulin heavy variable V8-9	KDTSNTQVFLKIT	#N/A	Noncanonical	#N/A	#N/A	#N/A	60.83	1493.81	13	-1.2	498.945	3	40.7879	76823	38800	40600	50500	38000	1.11461	0.546015	0	0	20	5	5	4	6	ENSMUSP00000142895.2:ENSMUSP00000100314.2:ENSMUSP00000100323.2:ENSMUSP00000142292.2:ENSMUSP00000100305.2:ENSMUSP00000129008.3:ENSMUSP00000141906.2	Homolog	Ensembl
Igkv9-124	immunoglobulin kappa chain variable 9-124	SGSRSGSDYSLTIN	#N/A	Noncanonical	#N/A	#N/A	#N/A	57.65	1442.66	14	3.7	722.344	2	27.0173	40412	45400	43600	16700	37600	0.610112	0.239917	0	0	17	5	5	2	5	ENSMUSP00000100113.3:ENSMUSP00000142468.2:ENSMUSP00000100117.2	Homolog	Ensembl
Rpl8	ribosomal protein L8	QHIGKPST	#N/A	canonical	65	23.924	15.336	38.98	866.461	8	2.6	434.24	2	4.6612	3712	30100	44900	40400	37400	1.03733	0.870002	0	0	34	7	8	10	9	ENSMUSP00000004072.9:ENSMUSP00000155657.2	DB Search	Ensembl
NA	NA	TSGLVVNWLR	#N/A	Noncanonical	64.615	78.5	54.231	51.91	1143.64	10	-0.6	572.829	2	53.2492	82482	38500	33900	19600	37100	0.783149	0.477047	0	0	16	2	6	3	5		DeepNovo
Ece1	endothelin converting enzyme 1	YYSPTKNEI	147	canonical	5.109	0.004	1.462	51.2	1113.53	9	1.1	557.777	2	22.4044	32101	42300	38800	45000	37000	1.0111	0.927313	0	0	39	13	8	7	11	ENSMUST00000102518-2028-Thr677Met:ENSMUSP00000099576.4:ENSMUST00000102518-2391-Gln75Arg	DB Search	Mut,Ensembl	551_559	Thr677Met,Gln75Arg	No
Ndufaf2	NADH:ubiquinone oxidoreductase complex assembly factor 2	NTPPTMDTD	#N/A	Noncanonical	86.25	63.333	35.727	37.03	990.396	9	3.6	991.41	1	12.8096	17840	33100	41300	33600	36900	0.947581	0.702169	0	0	53	10	13	13	17	ENSMUSP00000130532.2:ENSMUSP00000153552.2	DeepNovo	Ensembl
Ighv8-5	immunoglobulin heavy variable V8-5	KITSVDTVDTA	#N/A	Noncanonical	54.615	43.438	53.077	50.85	1148.59	11	-1.6	575.305	2	20.6633	37320	51800	54000	40200	36200	0.722117	0.023272	0	0	39	12	10	9	8	ENSMUSP00000142292.2:ENSMUSP00000142333.2:ENSMUSP00000100321.3	Homolog	Ensembl
Birc6	baculoviral IAP repeat-containing 6	SYHPALNAI	27	canonical	4.838	0.002	1.963	44.02	984.503	9	-2.1	985.511	1	34.534	52782	40900	38200	45300	36100	1.02908	0.832766	0	0	41	11	9	11	10	ENSMUSP00000138732.2:ENSMUSP00000138270.2:ENSMUSP00000138693.2:ENSMUSP00000136329.2:ENSMUSP00000138333.2	DB Search	Ensembl
Copa	coatomer protein complex subunit alpha	DGPVRGIDF	2246	canonical	10.796	26	0.21	47.76	974.482	9	0.2	488.25	2	41.294	63125	22700	31700	53700	36000	1.6489	0.217422	0	0	17	4	7	3	3	ENSMUST00000135192-2229-Asn984Ser:ENSMUST00000027833-10033-Ser770Thr:ENSMUSP00000027833.6:ENSMUST00000135192-7810-Ile164Val:ENSMUST00000135192-6712-Ser761Thr:ENSMUST00000027833-8881-Ile164Val:ENSMUSP00000118179.2:ENSMUST00000027833-612-Asn993Ser	DB Search	Mut,Ensembl	51_59	Ser761Thr,Asn993Ser,Ser770Thr,Asn984Ser,Ile164Val	No
Hnrnpk	heterogeneous nuclear ribonucleoprotein K	SVPDSSGPERILSI	#N/A	canonical	#N/A	#N/A	#N/A	55.13	1455.76	14	2	728.89	2	51.9539	98864	2850	4130	55500	35700	13.0659	0.0512712	0	0	15	3	2	5	5	ENSMUSP00000135833.2:ENSMUSP00000153651.2:ENSMUSP00000135342.2:ENSMUSP00000153054.2:ENSMUSP00000152935.2:ENSMUSP00000153416.2:ENSMUSP00000112104.3:ENSMUSP00000039269.8:ENSMUSP00000153487.2:ENSMUSP00000135109.2:ENSMUSP00000135407.2:ENSMUSP00000135305.2:ENSMUSP00000135647.2:ENSMUSP00000135354.2:ENSMUSP00000153253.2	DB Search	Ensembl
Kdm5c	lysine (K)-specific demethylase 5C	AGPDRVAGL	820	canonical	10.338	3.821	0.01	38.86	854.461	9	2.2	428.24	2	21.5711	31051	29100	31700	42300	35300	1.27632	0.15337	0	0	16	4	4	2	6	ENSMUSP00000108207.3:ENSMUSP00000080814.7:ENSMUSP00000108203.2	DB Search	Ensembl
Ighv8-5	immunoglobulin heavy variable V8-5	KITSVDTVD	#N/A	Noncanonical	86.25	85	92.5	46.53	976.508	9	0.6	977.519	1	16.0902	21895	35000	36400	24500	35300	0.837535	0.398374	0	0	29	11	7	5	6	ENSMUSP00000142292.2:ENSMUSP00000142333.2:ENSMUSP00000100321.3	Homolog	Ensembl
Ighv8-2	immunoglobulin heavy variable V8-2	KLTSVDTVD	#N/A	Noncanonical	79.167	79.5	82.5	46.53	976.508	9	0.6	977.519	1	16.0902	21895	35000	36400	24500	35300	0.837535	0.398374	0	0	29	11	7	5	6	ENSMUSP00000141405.2	Homolog	Ensembl
Hnrnpa3	heterogeneous nuclear ribonucleoprotein A3	YGPMKGGSF	800	canonical	2.574	3.956	0.01	46.22	942.427	9	-2.1	943.436	1	25.1325	46259	2640	13500	35600	35100	4.38042	0.0374854	0	0	21	4	5	7	5	ENSMUSP00000107592.2:ENSMUSP00000107595.2:ENSMUSP00000107593.2:ENSMUSP00000126069.3:ENSMUSP00000088298.5:ENSMUSP00000116125.2	DB Search	Ensembl
Galk1	galactokinase 1	SAPGRVNLI	#N/A	canonical	6.111	2.179	0.014	39.12	925.534	9	-0.2	463.776	2	33.5633	63105	37100	37100	24900	35100	0.808625	0.298472	0	0	18	4	4	6	4	ENSMUSP00000021114.5	DB Search	Ensembl
Rubcn	RUN domain and cysteine-rich domain containing, Beclin 1-interacting protein	SYFGSSSSL	#N/A	canonical	2.721	0.002	1.627	45.04	933.408	9	1.6	934.42	1	36.0462	55219	39800	37600	58000	34900	1.20026	0.572915	0	0	27	7	8	3	9	ENSMUSP00000113087.2:ENSMUSP00000110757.3:ENSMUSP00000048811.9:ENSMUSP00000087114.4	DB Search	Ensembl
Ighv8-4	immunoglobulin heavy variable V8-4	STSGIGVRWIRQPSGK	#N/A	Noncanonical	#N/A	#N/A	#N/A	49.2	1727.94	16	-4.7	864.978	2	47.2969	75021	37600	42900	38600	34900	0.913043	0.392017	0	0	35	9	9	9	8	ENSMUSP00000141366.2:ENSMUSP00000136226.2	Homolog	Ensembl
Sar1a	secretion associated Ras related GTPase 1A	NYLPAINGI	604	canonical	11.593	0.008	5.433	53.1	973.523	9	4.8	974.539	1	53.9936	105837	26600	29500	36000	34500	1.25668	0.0477557	0	0	14	2	4	3	5	ENSMUSP00000151339.2:ENSMUSP00000151383.2:ENSMUSP00000151885.2:ENSMUSP00000020285.9:ENSMUSP00000020653.6	DB Search	Ensembl
Ighg1	immunoglobulin heavy constant gamma 1 (G1m marker)	SSGVHTFPA	#N/A	canonical	27.256	33.368	6.042	37.39	901.429	9	0.9	902.44	1	19.4752	30153	40600	41400	26300	34300	0.739024	0.116908	0	0	30	9	8	6	7	ENSMUSP00000141658.2:ENSMUSP00000142282.2:ENSMUSP00000100216.2:ENSMUSP00000100212.4	DB Search	Ensembl
Fermt2	fermitin family member 2	QGGKREELI	2917	canonical	14.408	19.639	1.639	34.02	1028.56	9	1	515.291	2	13.0997	21801	14000	18700	46000	34200	2.4526	0.0646471	0	0	14	3	3	5	3	ENSMUSP00000044554.7	DB Search	Ensembl
Uba2	ubiquitin-like modifier activating enzyme 2	TGFSHIDLI	2240	canonical	1.948	2.255	0.204	43.47	1001.52	9	-0.3	1002.53	1	53.1034	102082	12200	16100	33700	34000	2.39223	0.0097126	0	0	28	4	6	9	9	ENSMUSP00000099807.5	DB Search	Ensembl
Mtch1	mitochondrial carrier 1	KYSGVLSSI	194	canonical	9.307	0.004	6.681	43.57	952.523	9	-1	953.533	1	39.7715	74941	36900	33600	50300	33900	1.19433	0.498874	0	0	38	13	9	8	8	ENSMUSP00000157094.2:ENSMUSP00000157035.2:ENSMUSP00000157218.2:ENSMUSP00000115027.3:ENSMUSP00000157288.2:ENSMUSP00000157010.2:ENSMUSP00000093077.5:ENSMUSP00000113021.2	DB Search	Ensembl
Wdr70	WD repeat domain 70	DYIITPHAL	1821	canonical	6.525	0.074	4.43	52.97	1041.55	9	1.5	1042.56	1	48.7465	74563	46200	45100	44800	33700	0.859803	0.369909	0	0	46	12	15	8	11	ENSMUSP00000037340.7	DB Search	Ensembl
Ighv8-6	immunoglobulin heavy variable V8-6	TVDTATYY	#N/A	canonical	26.865	34.697	17.153	41.44	932.413	8	-0.8	933.423	1	22.8178	41621	31600	34500	28700	33400	0.939486	0.544158	0	0	36	9	11	6	10	ENSMUSP00000100305.2:ENSMUSP00000141906.2	DB Search	Ensembl
Chd1	chromodomain helicase DNA binding protein 1	SYIGGHEGL	353	canonical	8.856	0.006	3.807	47	931.44	9	-1.4	932.449	1	24.3915	38642	29000	24800	20800	33400	1.00743	0.978709	0	0	34	7	8	8	11	ENSMUSP00000134091.2:ENSMUSP00000024627.8	DB Search	Ensembl
Gpd2	glycerol phosphate dehydrogenase 2, mitochondrial	AGPSRTVGLFL	1586	canonical	4.682	10.845	0.049	47.26	1116.63	11	2.8	559.325	2	53.4927	87164	8130	9080	5090	33100	2.21906	0.532168	0	0	9	1	1	4	3	ENSMUSP00000108237.3:ENSMUSP00000028167.3:ENSMUSP00000130992.2	DB Search	Ensembl
Gnai3	guanine nucleotide binding protein (G protein), alpha inhibiting 3	YYLNDLDRI	1591	canonical	10.422	0.05	11.449	43.23	1183.59	9	-1.3	592.802	2	48.8117	92297	20200	21400	56200	32500	2.13221	0.185588	0	0	15	3	4	4	4	ENSMUSP00000000001.5:ENSMUSP00000074259.6	DB Search	Ensembl
Gnat3	G protein subunit alpha transducin 3	YYLNDLDRL	1814	canonical	10.036	0.073	6.07	43.23	1183.59	9	-1.3	592.802	2	48.8117	92297	20200	21400	56200	32500	2.13221	0.185588	0	0	15	3	4	4	4	ENSMUSP00000030561.8	DB Search	Ensembl
Ighv3-8	immunoglobulin heavy variable V3-8	LMKPSQTLSL	#N/A	Noncanonical	3.966	3.27	1.837	40.14	1116.62	10	0.5	559.32	2	45.546	72158	31400	36200	23900	32400	0.83284	0.366596	0	0	25	8	6	3	8	ENSMUSP00000100264.3	Homolog	Ensembl
Gemin5	gem nuclear organelle associated protein 5	RGPSSIYHQW	#N/A	canonical	0.873	7.527	0.013	48.09	1229.59	10	5.2	615.81	2	24.8515	45891	7490	12800	46800	32300	3.89847	0.0625443	0	0	11	1	2	4	4	ENSMUST00000035604-1327-Ser1321Gly:ENSMUSP00000099772.3:ENSMUST00000035604-1762-Glu623Asp:ENSMUST00000035604-2576-Ser1445Thr:ENSMUST00000172035-10282-Cys808Ser:ENSMUST00000172035-9596-Ala830Pro:ENSMUST00000102711-348-Ser1444Thr:ENSMUSP00000131842.2:ENSMUST00000172035-1603-Ser1321Gly:ENSMUST00000172035-309-Met1097Val:ENSMUST00000172035-7990-Glu623Asp:ENSMUST00000102711-162-Glu623Asp:ENSMUSP0000003…	DB Search	Mut,Ensembl	1139_1148,1138_1147	Ser1445Thr,Ser1446Thr,Met1096Val,Met1097Val,Ala830Pro,Ser1321Gly,Cys808Ser,Glu623Asp,Ser1320Gly,Ser1444Thr	No
Igkv6-29	immunoglobulin kappa chain variable 6-29	VMTQSPK	#N/A	canonical	#N/A	#N/A	#N/A	37.76	789.405	7	-1.1	790.415	1	17.945	31895	9470	28800	24000	32100	1.4659	0.484524	0	0	34	6	9	8	11	ENSMUSP00000142786.2:ENSMUSP00000100180.3:ENSMUSP00000100189.3	DB Search	Ensembl
Igkc	immunoglobulin kappa constant	VSIFPPS	#N/A	canonical	#N/A	#N/A	#N/A	20.38	745.401	7	3.3	746.413	1	48.502	77291	36100	39400	33100	32000	0.862252	0.096028	0	0	9	3	2	2	2	ENSMUSP00000100206.2	DB Search	Ensembl
Ighg1	immunoglobulin heavy constant gamma 1 (G1m marker)	TFPAVLQ	#N/A	canonical	#N/A	#N/A	#N/A	39.05	774.428	7	1.4	775.438	1	47.885	75506	31500	34300	21300	31500	0.802432	0.344036	0	0	16	5	6	3	2	ENSMUSP00000141658.2:ENSMUSP00000100216.2	DB Search	Ensembl
Ly9	lymphocyte antigen 9	SLTKVEYERHN	#N/A	Noncanonical	69.444	93.333	85	59.06	1374.69	11	-0.3	459.239	3	10.4242	16885	29800	37700	29500	31100	0.897778	0.482168	0	0	29	6	9	5	9	ENSMUST00000111277-3906-Phe91Ser:ENSMUST00000044673-8326-Met64Val:ENSMUST00000068878-9602-Ile139Thr:ENSMUSP00000114832.2:ENSMUSP00000004827.8:ENSMUST00000076817-9151-Ser1121Leu:ENSMUSP00000028597.4:ENSMUSP00000026972.8:ENSMUST00000068878-5903-Met550Ile:ENSMUST00000107800-512-Met64Val:ENSMUST00000218635-6708-Ser1121Leu:ENSMUSP00000069319.8:ENSMUST00000111277-5335-Lys366Asn:ENSMUST00000107800-8301-…	DeepNovo	Mut,Ensembl
Nes	nestin	SVTVPSSTWS	#N/A	Noncanonical	55.556	39.136	37.778	43.14	1049.5	10	1.6	1050.52	1	36.2119	55489	29200	34700	34500	31000	1.02504	0.829011	0	0	44	14	13	6	11	ENSMUST00000160694-8229-Gly1777Asp:ENSMUSP00000123082.2:ENSMUST00000090973-328-Thr458Ser:ENSMUSP00000032978.7:ENSMUSP00000114001.2:ENSMUSP00000125571.2:ENSMUST00000160694-2871-Glu1197_Gly1198insVal:ENSMUST00000160694-5090-Gly1366Ser:ENSMUSP00000147512.2:ENSMUSP00000111037.2:ENSMUST00000114689-6235-Ile3098fs:ENSMUSP00000033378.6:ENSMUSP00000100219.2:ENSMUSP00000139978.2:ENSMUSP00000097629.5:ENSMUS…	DeepNovo	Mut,Ensembl
Igkc	immunoglobulin kappa constant	TLTKDEYERHN	#N/A	canonical	95	96.667	87.5	56.54	1404.66	11	3	469.232	3	6.6069	9068	28900	36200	21400	30900	0.803379	0.397218	0	0	22	5	6	4	7	ENSMUSP00000100206.2	DB Search	Ensembl
Zfr	zinc finger RNA binding protein	AYAPAAATV	334	canonical	10.355	0.006	3.552	42.77	833.428	9	1.1	834.439	1	25.9768	41510	47500	44700	39600	30800	0.763557	0.142158	0	0	28	7	7	7	7	ENSMUST00000122941-40-Lys411Thr:ENSMUSP00000118911.2:ENSMUSP00000117207.3	DB Search	Mut,Ensembl	79_87	Lys411Thr	No
Ppif	peptidylprolyl isomerase F (cyclophilin F)	AGPNTNGSQF	2145	canonical	0.484	5.442	0.155	52.44	991.436	10	-1.1	992.446	1	15.302	26215	32700	41000	42700	30300	0.990502	0.966846	0	0	43	11	12	8	12	ENSMUSP00000022419.7:ENSMUSP00000117987.2:ENSMUSP00000150020.2:ENSMUSP00000029382.8	DB Search	Ensembl
Gpd2	glycerol phosphate dehydrogenase 2, mitochondrial	AGPSRTVGLF	1284	canonical	1.058	12.512	0.028	51.84	1003.54	10	-0.4	502.782	2	39.3775	74070	6870	7340	42100	30300	5.095	0.038805	0	0	9	2	1	4	2	ENSMUSP00000108237.3:ENSMUSP00000028167.3:ENSMUSP00000130992.2	DB Search	Ensembl
Septin2	septin 2	TPGYVGF	#N/A	canonical	#N/A	#N/A	#N/A	36.2	739.354	7	2.2	740.366	1	39.1077	73584	4070	5310	34800	29900	6.89765	0.00824496	0	0	10	2	2	3	3	ENSMUSP00000120694.3:ENSMUSP00000120511.2:ENSMUSP00000108534.2:ENSMUSP00000115536.2:ENSMUSP00000027495.9:ENSMUSP00000136366.2:ENSMUSP00000117517.2:ENSMUSP00000121974.2:ENSMUSP00000132850.2:ENSMUSP00000114614.2	DB Search	Ensembl
Ighv8-8	immunoglobulin heavy variable 8-8	RVGWIRQPSGKSL	#N/A	Noncanonical	#N/A	#N/A	#N/A	52.87	1482.84	13	-8.3	742.425	2	37.9625	71255	28700	36700	31100	29900	0.932722	0.641029	0	0	34	11	8	7	8	ENSMUSP00000142082.2	Homolog	Ensembl
Gnpda1	glucosamine-6-phosphate deaminase 1	NPGPDKYFTL	#N/A	canonical	0.329	8.031	0.065	45.43	1150.57	10	-0.3	576.292	2	46.3739	87505	24400	26100	38800	29700	1.35644	0.191287	0	0	14	2	2	5	5	ENSMUSP00000157847.2:ENSMUSP00000158388.2:ENSMUSP00000115359.2:ENSMUSP00000069081.9	DB Search	Ensembl
Zfp318	zinc finger protein 318	NGPQKLIEI	808	canonical	8.079	3.3	0.01	34.27	1010.58	9	-1.4	506.296	2	41.9007	66359	24600	28000	39200	29500	1.30608	0.257765	0	0	32	8	11	6	7	ENSMUSP00000109109.2	DB Search	Ensembl
Traj35	T cell receptor alpha joining 35	TFGSGTK	#N/A	canonical	#N/A	#N/A	#N/A	35.31	696.344	7	1.3	697.355	1	2.0575	857	33300	38000	26100	28900	0.771388	0.0966028	0	0	67	15	19	13	20	ENSMUSP00000143307.2:ENSMUSP00000143297.2	DB Search	Ensembl
Dyrk3	dual-specificity tyrosine-(Y)-phosphorylation regulated kinase 3	KGPPYSDTF	185	canonical	1.274	2.23	0.004	49.97	1010.47	9	1.9	506.245	2	25.5194	37644	24500	26500	14800	28900	0.856863	0.659232	0	0	32	8	7	7	10	ENSMUSP00000016670.8:ENSMUST00000016670-151-Asn566Lys:ENSMUSP00000140050.2	DB Search	Mut,Ensembl	42_50	Asn566Lys	No
Rad23b	RAD23 homolog B, nucleotide excision repair protein	SYENMVTEI	151	canonical	10.727	0.004	5.883	46.97	1084.47	9	-0.7	1085.49	1	46.5713	87422	9680	10100	74100	28600	5.19211	0.209984	0	0	37	9	8	7	13	ENSMUST00000030134-9129-Pro118Ala:ENSMUST00000030134-3930-Ala98Thr	DB Search	Mut	189_197	Pro118Ala,Ala98Thr,Ser337Gly,Ala127Thr	No
Ddb1	damage specific DNA binding protein 1	YYLQIHPQEL	1596	canonical	2.784	0.05	7.459	49.43	1302.66	10	-0.4	652.339	2	50.5419	77301	48200	50200	42600	28600	0.723577	0.194349	0	0	20	7	5	4	4	ENSMUSP00000025649.9:ENSMUSP00000158549.2	DB Search	Ensembl
Fignl1	fidgetin-like 1	RGPPKGILL	26	canonical	1.22	1.35	0.002	29.59	949.607	9	2.1	475.814	2	33.0063	62095	39400	50800	12600	28600	0.456763	0.130106	0	0	25	7	6	7	5	ENSMUSP00000036932.5:ENSMUSP00000127489.2:ENSMUSP00000126340.2:ENSMUSP00000105290.2	DB Search	Ensembl
Hspa8	heat shock protein 8	KGPAVGIDL	1419	canonical	2.995	4.428	0.038	40.63	868.502	9	-0.9	869.512	1	41.3729	77826	127		30500	28500	232.283	#DIV/0!	1	0	22	4	4	7	7	ENSMUSP00000015800.10:ENSMUSP00000117285.2:ENSMUSP00000113722.2	DB Search	Ensembl
Tfe3	transcription factor E3	SYLPGGTAGL	#N/A	canonical	4.821	0.009	3.474	50.71	934.476	10	1.5	935.488	1	44.7418	84136	28700	30100	60100	28300	1.5034	0.450584	0	0	28	8	9	4	7	ENSMUSP00000099219.3:ENSMUSP00000076864.4:ENSMUSP00000111341.2:ENSMUSP00000134125.2:ENSMUSP00000111343.2	DB Search	Ensembl
Rab11fip5	RAB11 family interacting protein 5 (class I)	TEGGRDSIQSP	#N/A	canonical	56.111	46.308	53.462	32.67	1145.53	11	6.9	573.779	2	11.9445	19570	131000	6310	34400	28200	0.455903	0.610302	0	0	21	6	3	7	5	ENSMUSP00000145402.2:ENSMUSP00000058305.8	DB Search	Ensembl
Qrich1	glutamine-rich 1	KGPEALQEF	#N/A	canonical	1.697	2.478	0.006	33.87	1017.51	9	1.1	509.766	2	32.2599	51163		23900	35700	28000	1.33264	#DIV/0!	1	0	17	2	3	3	9	ENSMUSP00000141716.2:ENSMUSP00000141215.2:ENSMUSP00000142233.2:ENSMUSP00000141691.2:ENSMUSP00000141267.2:ENSMUSP00000107782.4:ENSMUSP00000142025.2:ENSMUSP00000142027.2:ENSMUSP00000142211.2:ENSMUSP00000006851.9	DB Search	Ensembl
Eif4a3	eukaryotic translation initiation factor 4A3	RYLPPATQV	186	canonical	3.831	0.004	2.458	45.96	1043.58	9	0.5	522.797	2	29.1911	44802	57600	53400	37100	27800	0.584685	0.0456673	0	0	28	7	7	7	7	ENSMUSP00000101860.2:ENSMUSP00000145166.2:ENSMUSP00000144809.2:ENSMUSP00000133154.3:ENSMUSP00000145194.2:ENSMUSP00000026667.9	DB Search	Ensembl
Aqp12	aquaporin 12	NPTVALQEF	#N/A	canonical	0.242	13.126	9.084	42.03	1017.51	9	-0.5	509.766	2	32.5518	60767	20400	23900	34500	27800	1.40632	0.140202	0	0	9	3	1	4	1	ENSMUSP00000060622.5	DB Search	Ensembl
Hnrnpa2b1	heterogeneous nuclear ribonucleoprotein A2/B1	SGNFGGSRNMGGP	#N/A	canonical	#N/A	#N/A	#N/A	52.3	1236.53	13	0.6	619.275	2	15.4549	26624	2270	3040	47700	27700	14.1996	0.0727565	0	0	12	2	2	5	3	ENSMUSP00000144736.2:ENSMUSP00000087453.8:ENSMUSP00000145028.2:ENSMUSP00000145374.2:ENSMUSP00000110103.3:ENSMUSP00000145383.2:ENSMUSP00000145245.2:ENSMUSP00000067491.7	DB Search	Ensembl
Mcm2	minichromosome maintenance complex component 2	AGPRLEIHHRF	#N/A	canonical	1.795	6.327	0.043	62.11	1331.72	11	2.3	444.917	3	21.0272	38096	2590	7760	44600	27700	6.98551	0.0726298	0	0	21	2	3	8	8	ENSMUSP00000145295.2:ENSMUSP00000061923.7	DB Search	Ensembl
Ighg1	immunoglobulin heavy constant gamma 1 (G1m marker)	SSGVHTFPAVLQ	#N/A	canonical	44.636	72.5	52.692	52.69	1241.64	12	1.6	621.831	2	44.6982	83935	26400	30500	20400	27700	0.845343	0.403496	0	0	9	2	3	2	2	ENSMUSP00000141658.2:ENSMUSP00000100216.2	DB Search	Ensembl
Plk2	polo like kinase 2	HYFEDKENI	863	canonical	7.62	0.01	5.232	56.81	1193.54	9	1.6	597.778	2	20.2401	36768	48500	52600	42200	27500	0.689416	0.175896	0	0	15	4	5	4	2	ENSMUSP00000022212.8	DB Search	Ensembl
Lgals8	lectin, galactose binding, soluble 8	MGPGRTVVI	738	canonical	5.491	4.193	0.009	42.55	928.516	9	1	465.267	2	33.8349	54437	9150	9640	36800	27500	3.42203	0.0394159	0	0	12	3	2	2	5	ENSMUSP00000118925.2:ENSMUSP00000120210.2:ENSMUSP00000097408.4:ENSMUSP00000114200.2:ENSMUSP00000115094.2:ENSMUSP00000097409.4	DB Search	Ensembl
Tars	threonyl-tRNA synthetase	YGPKIDIQI	719	canonical	4.457	2.371	0.009	35	1045.58	9	0.6	1046.59	1	52.5709	100434	4160	5120	51600	27300	8.50216	0.103431	0	0	17	3	3	7	4	ENSMUSP00000022849.6	DB Search	Ensembl
Ipp	IAP promoted placental gene	KYIEGVSDF	1820	canonical	6.635	0.074	7.562	57.89	1056.51	9	-1.6	529.264	2	35.365	53995	75600	75100	40300	27300	0.448573	0.0236433	0	0	53	13	17	11	12	ENSMUSP00000030461.5:ENSMUSP00000102088.2	DB Search	Ensembl
Dctn2	dynactin 2	LGPDAAINL	1047	canonical	3.294	6.959	0.015	49.84	882.481	9	1.4	883.492	1	51.1417	78465	22800	27000	54700	27200	1.64458	0.36781	0	0	21	5	6	4	6	ENSMUSP00000026479.10	DB Search	Ensembl
Ess2	ess-2 splicing factor	VGPDGKELI	901	canonical	7.73	4.618	0.011	39.87	926.507	9	3.2	464.264	2	30.9064	47043	23700	23100	35200	27100	1.3312	0.196568	0	0	22	7	5	4	6	ENSMUSP00000003621.9:ENSMUSP00000156085.2	DB Search	Ensembl
Smarca4	SWI/SNF related, matrix associated, actin dependent regulator of chromatin, subfamily a, member 4	EYVANLTEL	1304	canonical	9.186	0.03	5.989	55.44	1050.52	9	0.2	1051.53	1	52.4409	99884	34100	38200	66800	27000	1.29737	0.644808	0	0	43	13	10	7	13	ENSMUSP00000096547.4:ENSMUSP00000133535.2:ENSMUSP00000034707.9:ENSMUSP00000133922.2	DB Search	Ensembl
Ap4m1	adaptor-related protein complex AP-4, mu 1	SFLPSGSEI	#N/A	canonical	3.739	0.007	6.179	45.49	935.46	9	1.8	936.473	1	50.6909	96257	25500	26200	55300	26700	1.58607	0.400557	0	0	20	6	4	3	7	ENSMUSP00000019662.5	DB Search	Ensembl
Ube2d3	ubiquitin-conjugating enzyme E2D 3	AGPVGDDMF	#N/A	canonical	8.651	13.463	0.098	48.3	907.375	9	1.3	908.387	1	42.0549	79104	12000	16100	47100	26300	2.6121	0.166099	0	0	22	3	4	4	11	ENSMUSP00000130096.2:ENSMUSP00000131206.2:ENSMUSP00000142612.2:ENSMUSP00000143065.2:ENSMUSP00000143606.2:ENSMUSP00000132446.2:ENSMUSP00000101898.4:ENSMUSP00000142974.2:ENSMUSP00000142763.2:ENSMUSP00000143758.2:ENSMUSP00000143301.2:ENSMUSP00000143608.2	DB Search	Ensembl
Gpd2	glycerol phosphate dehydrogenase 2, mitochondrial	AGPSRTVGL	595	canonical	6.303	2.826	0.008	35.39	856.477	9	0.2	429.247	2	19.4198	27076	22300	27400	30300	26200	1.13682	0.407867	0	0	19	3	6	4	6	ENSMUSP00000108237.3:ENSMUSP00000028167.3:ENSMUSP00000130992.2	DB Search	Ensembl
Ighg1	immunoglobulin heavy constant gamma 1 (G1m marker)	SVTVPSST	#N/A	canonical	53.462	47.727	37.444	33.64	776.392	8	2.5	777.403	1	16.7843	23081	25800	24800	18300	26100	0.87747	0.513062	0	0	27	9	7	4	7	ENSMUSP00000141658.2:ENSMUSP00000100214.2:ENSMUSP00000141198.3:ENSMUSP00000100216.2	DB Search	Ensembl
Fdps	farnesyl diphosphate synthetase	SYNRLKSLI	154	canonical	7.658	0.004	4.292	41.73	1092.63	9	-1.4	547.323	2	34.3966	52418	78000	78500	20500	25900	0.296486	0.00241737	0	0	19	6	6	3	4	ENSMUSP00000080531.9:ENSMUSP00000142770.2	DB Search	Ensembl
Gpr137	G protein-coupled receptor 137	PLAPGTALK	#N/A	Noncanonical	67.778	42.353	48.333	40.27	866.523	9	2.1	434.271	2	23.8668	37177	25400	34400	32900	25800	0.981605	0.932304	0	0	50	13	17	10	10	ENSMUSP00000157604.2:ENSMUSP00000040481.3:ENSMUSP00000031668.9:ENSMUST00000024887-1751-Arg336His:ENSMUST00000170773-2904-Ile269Thr:ENSMUST00000114849-9176-Gln69Arg:ENSMUST00000233777-7840-Arg288His:ENSMUSP00000138419.2:ENSMUSP00000037302.7:ENSMUSP00000147142.2:ENSMUST00000024887-10764-Lys370Arg:ENSMUSP00000157203.2:ENSMUSP00000129663.4:ENSMUSP00000148726.2:ENSMUSP00000156809.2:ENSMUST00000044642-…	DeepNovo	Mut,Ensembl
Igkv11-125	immunoglobulin kappa variable 11-125	NLEDGVPSRFS	#N/A	canonical	45.6	60.238	60.833	57.61	1219.58	11	1.4	610.802	2	32.2192	51884	28700	28600	18900	25500	0.774869	0.189864	0	0	33	9	11	6	7	ENSMUSP00000100112.3:ENSMUSP00000100126.3:ENSMUSP00000142805.2:ENSMUSP00000143410.2	DB Search	Ensembl
Ighv8-5	immunoglobulin heavy variable V8-5	NWIRQPSGKSLEWLA	#N/A	Noncanonical	#N/A	#N/A	#N/A	59.33	1783.94	15	1.1	595.656	3	52.9119	85046	15000	27500	12100	25300	0.88	0.805421	0	0	18	3	6	6	3	ENSMUSP00000142292.2:ENSMUSP00000142082.2	Homolog	Ensembl
Ep400	E1A binding protein p400	SYVGSHREL	591	canonical	7.69	0.008	3.524	46.31	1046.51	9	2.5	524.267	2	11.7223	15073	39100	41600	36200	25200	0.760843	0.229226	0	0	24	6	10	5	3	ENSMUSP00000108055.3:ENSMUST00000112436-8757-Asn163Ser:ENSMUST00000112435-8792-Asn163Ser:ENSMUST00000112435-2734-Thr2362Ala:ENSMUST00000041558-9666-Thr2481Ala:ENSMUSP00000108054.3:ENSMUSP00000049038.9:ENSMUST00000112436-422-Thr2445Ala:ENSMUST00000041558-5527-Asn163Ser	DB Search	Mut,Ensembl	1169_1177,1096_1104,1132_1140	Asn163Ser,Thr2362Ala,Thr2481Ala,Thr2445Ala	No
Snx14	sorting nexin 14	IGPKNYEFL	133	canonical	1.842	1.848	0.004	35.48	1079.57	9	1.6	540.792	2	46.3278	72757	11500	13700	32600	25200	2.29365	0.0517645	0	0	9	2	2	2	3	ENSMUSP00000130116.3:ENSMUSP00000133624.3:ENSMUSP00000133533.3:ENSMUSP00000159306.2	DB Search	Ensembl
Rps17	ribosomal protein S17	QRGPVRGISI	#N/A	canonical	17.427	10.102	0.352	40.2	1081.64	10	2	361.554	3	27.135	42996	36400	45100	22700	25200	0.58773	0.0655267	0	0	19	5	5	5	4	ENSMUSP00000079628.5	DB Search	Ensembl
Nhp2	NHP2 ribonucleoprotein	VYIPSKTDL	#N/A	canonical	3.525	0.006	4.773	44.38	1034.56	9	2.3	518.292	2	35.7739	54649	39800	39200	30700	25100	0.706329	0.0541872	0	0	22	7	7	4	4	ENSMUSP00000120014.2	DB Search	Ensembl
Igkv6-29	immunoglobulin kappa chain variable 6-29	TQSPKSMSM	2868	canonical	1.538	1.783	1.304	48.17	995.442	9	2.9	498.731	2	12.8423	21420	24100	26100	18800	24800	0.868526	0.406248	0	0	29	8	9	6	6	ENSMUSP00000142786.2:ENSMUSP00000100180.3:ENSMUSP00000100189.3	DB Search	Ensembl
Rps17	ribosomal protein S17	GPVRGISI	2823	canonical	4.61	13.7	1.061	28.54	797.476	8	-1.1	399.746	2	34.4773	64777	50600	53400	32000	24700	0.545192	0.0262521	0	0	22	6	7	6	3	ENSMUSP00000079628.5	DB Search	Ensembl
Supt5	suppressor of Ty 5, DSIF elongation factor subunit	QGPYKGYIGV	2767	canonical	2.905	16.513	0.873	47.94	1080.56	10	2	541.29	2	32.3918	52071	10900	13700	25500	24500	2.03252	0.0134267	0	0	14	3	3	3	5	ENSMUSP00000147164.2:ENSMUSP00000003527.9	DB Search	Ensembl
Cst3	cystatin C	SPLRSLLF	2287	canonical	0.233	14.266	0.28	32.3	931.549	8	-0.9	466.783	2	53.9481	85160	46100	20400	19900	24300	0.664662	0.482512	0	0	12	3	2	4	3	ENSMUSP00000117672.2:ENSMUSP00000028938.7	DB Search	Ensembl
Ighv8-4	immunoglobulin heavy variable V8-4	SRLTVSKDTSN	#N/A	Noncanonical	88.75	65	78.333	56.57	1206.62	11	-1.9	604.319	2	6.8423	9500	25100	30100	20700	24200	0.813406	0.233538	0	0	17	5	5	3	4	ENSMUSP00000141366.2:ENSMUSP00000136226.2	Homolog	Ensembl
Trappc3	trafficking protein particle complex 3	TYGALVTQL	662	canonical	3.67	0.008	4.426	49.8	964.523	9	0.6	965.535	1	51.8003	98622	34800	33800	46600	24100	1.03061	0.934211	0	0	31	11	7	5	8	ENSMUSP00000030660.9	DB Search	Ensembl
Npm1	nucleophosmin 1	KGPSSVEDI	1582	canonical	13.778	4.367	0.049	36.21	930.466	9	1.3	466.242	2	18.4459	28062	1240	1490	28100	24000	19.0842	0.00685129	0	0	19	2	3	9	5	ENSMUSP00000098926.5:ENSMUSP00000104978.4:ENSMUSP00000075067.4:ENSMUSP00000090891.7	DB Search	Ensembl
Ndc80	NDC80 kinetochore complex component	VYAPLKELL	473	canonical	1.889	0.007	0.665	49.34	1044.62	9	2.7	1045.64	1	54.0135	105921	34000	36700	8680	24000	0.462235	0.134456	0	0	30	8	9	4	9	ENSMUSP00000024851.10:ENSMUSP00000156492.2:ENSMUST00000024851-4062-Ala274Glu:ENSMUST00000232863-7832-Met577Thr:ENSMUST00000232863-3494-Ala274Glu:ENSMUST00000024851-3832-Tyr611Tyr	DB Search	Mut,Ensembl	457_465	Met577Thr,Tyr611Tyr,Ala274Glu	No
Eif4g1	eukaryotic translation initiation factor 4, gamma 1	YYQGLYETL	244	canonical	1.63	0.005	1.08	45.59	1148.54	9	-0.4	1149.55	1	50.3996	81003	26700	31400	67100	23800	1.56454	0.529978	0	0	39	10	9	8	12	ENSMUST00000115463-10535-Pro1375fs:ENSMUSP00000111121.2:ENSMUST00000044783-5828-Pro1389fs:ENSMUSP00000111123.2:ENSMUST00000115461-4227-Pro1383fs:ENSMUSP00000111117.2:ENSMUST00000115457-2715-Pro1342fs:ENSMUST00000115460-4681-Pro1389fs:ENSMUST00000073840-2667-Pro1382fs:ENSMUSP00000047678.8:ENSMUSP00000144320.2:ENSMUSP00000111120.2:ENSMUSP00000073506.6:ENSMUST00000143939-10630-Pro1092fs	DB Search	Mut,Ensembl	1268_1276,1018_1026,1309_1317,1315_1323,1308_1316,1301_1309	Pro1375fs,Pro1389fs,Pro1092fs,Pro1342fs,Pro1382fs,Pro1383fs	No
Actb	actin, beta	LPHAILRL	2410	canonical	0.297	14.344	2.438	28.6	931.597	8	3.5	466.809	2	44.6447	67956	2000	2740	25400	23800	10.3797	0.00156842	0	0	22	4	4	6	8	ENSMUSP00000130611.2:ENSMUSP00000134296.2:ENSMUSP00000101822.5:ENSMUSP00000052086.4:ENSMUSP00000071486.7:ENSMUSP00000127663.2:ENSMUSP00000098066.5	DB Search	Ensembl
Igkv9-124	immunoglobulin kappa chain variable 9-124	SGSRSGSDYSL	#N/A	canonical	8.587	9.004	5.662	36.98	1114.49	11	1.4	558.254	2	13.8859	18542	20800	22700	21100	23800	1.03218	0.712787	0	0	18	4	5	5	4	ENSMUSP00000100113.3:ENSMUSP00000142468.2:ENSMUSP00000142382.2:ENSMUSP00000100109.3:ENSMUSP00000100117.2	DB Search	Ensembl
Ighg1	immunoglobulin heavy constant gamma 1 (G1m marker)	NSMVTLG	#N/A	canonical	#N/A	#N/A	#N/A	39.32	720.348	7	3.2	721.359	1	30.0216	45321	22900	25200	19100	23800	0.891892	0.425054	0	0	11	2	4	2	3	ENSMUSP00000141658.2:ENSMUSP00000100216.2	DB Search	Ensembl
Rpl6	ribosomal protein L6	TGPLVINRV	1390	canonical	7.772	5.837	0.036	47.08	967.581	9	-1.3	484.799	2	38.0348	58102	135000	135000	32700	23500	0.208148	0.00184653	0	0	25	6	9	5	5	ENSMUSP00000031617.10	DB Search	Ensembl
Wdr33	WD repeat domain 33	QGPPHPHGI	585	canonical	2.622	1.695	0.008	37.9	938.472	9	5	470.247	2	13.1435	17405	8920	15200	30600	23200	2.23051	0.0923586	0	0	18	4	5	4	5	ENSMUSP00000025264.7:ENSMUST00000025264-4238-Ser724Pro:ENSMUST00000025264-9716-His13Tyr	DB Search	Mut,Ensembl	749_757	Ser724Pro,His13Tyr	No
Hsp90aa1	heat shock protein 90, alpha (cytosolic), class A member 1	IGMTKADLI	2516	canonical	2.622	4.442	0.393	42.02	960.531	9	0.9	961.543	1	41.7063	78444	8050	8210	30700	22800	3.29028	0.042192	0	0	19	3	2	6	8	ENSMUSP00000021698.7:ENSMUSP00000091921.5:ENSMUSP00000024739.8:ENSMUST00000024739-6504-Ile690fs:ENSMUSP00000118189.2	DB Search	Mut,Ensembl	91_99	Ile690fs	No
Sf3b3	splicing factor 3b, subunit 3	YISGIQTI	1981	canonical	13.746	0.107	7.833	43.84	893.486	8	0	894.497	1	44.2951	83227	44800	46000	35600	22600	0.640969	0.129859	0	0	34	11	8	4	11	ENSMUSP00000045073.6	DB Search	Ensembl
Acsl3	acyl-CoA synthetase long-chain family member 3	GGPAIVHGL	1325	canonical	4.5	2.417	0.031	42.37	819.46	9	-0.4	820.47	1	35.2929	66360	52200	58500	20500	22400	0.387534	0.00928848	0	0	47	15	12	9	11	ENSMUSP00000121695.2:ENSMUSP00000117952.2:ENSMUSP00000045291.9	DB Search	Ensembl
Ddx50	DExD box helicase 50	SYQSQINQI	51	canonical	11.731	0.003	2.967	50.13	1079.52	9	1.1	540.772	2	29.5612	54939	21200	19300	29300	22300	1.27407	0.265577	0	0	35	10	7	5	13	ENSMUSP00000020270.5	DB Search	Ensembl
Bub1b	BUB1B, mitotic checkpoint serine/threonine kinase	SPYHVDLL	2297	canonical	0.239	6.572	0.58	41.42	942.481	8	1.8	472.25	2	45.2952	68868	35200	42200	34900	22200	0.737726	0.296507	0	0	36	10	10	7	9	ENSMUST00000038341-4612-Leu726Ile:ENSMUST00000038341-1824-Gly240Ser:ENSMUST00000038341-2261-Thr278Pro:ENSMUST00000038341-1510-Glu664Asp:ENSMUSP00000037126.8:ENSMUST00000038341-1699-Asp705Asn:ENSMUST00000038341-5118-Ala312Val	DB Search	Mut,Ensembl	937_944	Glu664Asp,Gly240Ser,Leu726Ile,Thr278Pro,Asp705Asn,Ala312Val	No
Rarb	retinoic acid receptor, beta	KGAERVITL	1272	canonical	1.39	1.496	0.027	34.79	985.592	9	0.5	493.805	2	26.3984	49166	467	14800	26900	21800	3.18989	0.159076	0	0	11	2	4	3	2	ENSMUSP00000152980.2:ENSMUSP00000067694.7:ENSMUSP00000103097.3:ENSMUSP00000069744.4:ENSMUSP00000103098.2:ENSMUSP00000129791.2:ENSMUSP00000103099.3	DB Search	Ensembl
Myo1c	myosin IC	VYSRTFTWL	1358	canonical	6.08	0.034	2.387	42.99	1171.6	9	4.1	586.813	2	53.6756	88120	20600	25000	18900	21800	0.892544	0.450616	0	0	28	8	8	5	7	ENSMUSP00000104069.3:ENSMUSP00000099562.4:ENSMUSP00000099563.4:ENSMUSP00000070388.7	DB Search	Ensembl
Stat3	signal transducer and activator of transcription 3	RYLEQLHQL	#N/A	canonical	2.517	0.007	1.004	50.92	1198.65	9	8	400.561	3	31.6787	59439	20100	21000	26700	21700	1.17762	0.287287	0	0	36	7	10	7	12	ENSMUSP00000099403.2:ENSMUSP00000090342.6:ENSMUSP00000121677.2:ENSMUSP00000120152.2	DB Search	Ensembl
Igkv6-17	immunoglobulin kappa variable 6-17	TGVPDRFTGS	#N/A	canonical	63.077	56.379	8.896	42.19	1035.5	10	1.8	518.759	2	20.9841	32120	22700	26300	17600	21700	0.802041	0.217411	0	0	19	7	4	4	4	ENSMUSP00000100192.3:ENSMUSP00000100178.2:ENSMUSP00000100187.2:ENSMUSP00000100184.2:ENSMUSP00000100195.2:ENSMUSP00000100196.2:ENSMUSP00000143746.2:ENSMUSP00000100189.3	DB Search	Ensembl
Tmem35b	transmembrane protein 35B	VGPPVLQEI	332	canonical	1.61	1.145	0.006	45.86	950.544	9	-0.1	951.554	1	53.8859	88676	2660	4410	18100	21600	5.61528	0.0140788	0	0	11	2	2	3	4	ENSMUSP00000101703.3:ENSMUST00000106097-6199-Gly136Ser:ENSMUST00000094712-5548-Gly149Ser:ENSMUSP00000092302.5	DB Search	Mut,Ensembl	77_85,64_72	Gly136Ser,Gly149Ser	No
Psma2	proteasome subunit alpha 2	NYVNGKTFL	872	canonical	11.955	0.01	7.447	56.32	1054.54	9	0.3	528.281	2	36.615	56226	66600	60400	28200	21400	0.390551	0.0138423	0	0	24	8	4	6	6	ENSMUSP00000152327.2:ENSMUSP00000129767.3	DB Search	Ensembl
Rbm10	RNA binding motif protein 10	GGPEREEKL	1442	canonical	17.825	7.863	0.039	40.95	1013.51	9	3.3	507.768	2	7.5292	11104	11200	12800	12400	21300	1.40417	0.395671	0	0	18	4	6	4	4	ENSMUSP00000111032.2:ENSMUSP00000111031.2:ENSMUSP00000136209.2:ENSMUSP00000080738.8:ENSMUSP00000111033.2:ENSMUSP00000068188.7	DB Search	Ensembl
Tbrg1	transforming growth factor beta regulated gene 1	SHPTIHNLI	1886	canonical	6.638	0.213	0.088	47.39	1030.56	9	-1.1	516.286	2	30.608	46289	14600	16700	25900	21200	1.50479	0.091774	0	0	19	6	4	5	4	ENSMUSP00000112600.2	DB Search	Ensembl
Nsdhl	NAD(P) dependent steroid dehydrogenase-like	NFIGTKTVI	1898	canonical	15.006	0.09	18.16	52.43	991.57	9	1.7	496.795	2	42.3171	79820	58000	55300	25600	21200	0.413063	0.00597241	0	0	29	8	7	7	7	ENSMUSP00000033715.5	DB Search	Ensembl
Ighv3-6	immunoglobulin heavy variable 3-6	SGPSLVKPSQTLS	#N/A	Noncanonical	#N/A	#N/A	#N/A	58.56	1299.7	13	1.4	650.862	2	30.3897	56851			20600	21200	#DIV/0!	#DIV/0!	2	0	11	1	0	5	5	ENSMUSP00000141343.2:ENSMUSP00000100262.3	Homolog	Ensembl
Fignl1	fidgetin-like 1	RGPPKGILLF	#N/A	canonical	0.381	4.162	0.007	38.8	1096.68	10	-0.4	549.347	2	52.0902	99164	18000	35900	39000	21000	1.11317	0.832485	0	0	18	4	4	6	4	ENSMUSP00000036932.5:ENSMUSP00000127489.2:ENSMUSP00000126340.2:ENSMUSP00000105290.2	DB Search	Ensembl
Ighv8-5	immunoglobulin heavy variable V8-5	NWIRQPSGKSL	#N/A	Noncanonical	13.544	1.448	21.854	51.5	1284.69	11	-1.5	429.24	3	27.9716	51822	20700	26000	21500	21000	0.910064	0.512812	0	0	27	6	6	5	10	ENSMUSP00000142292.2:ENSMUSP00000142082.2	Homolog	Ensembl
Trib1	tribbles pseudokinase 1	SPGPSRIADYL	#N/A	canonical	0.135	6.462	7.309	41.14	1174.6	11	0.3	588.308	2	43.0463	65646	13600	14600	31300	20900	1.85106	0.148443	0	0	16	4	3	5	4	ENSMUSP00000068834.7:ENSMUSP00000112828.2	DB Search	Ensembl
Tti1	TELO2 interacting protein 1	AGPVYSHTL	160	canonical	1.734	1.271	0.004	49.67	943.476	9	1.2	472.748	2	23.8474	43617	15000	15400	25100	20900	1.51316	0.0659855	0	0	24	7	6	4	7	ENSMUSP00000029179.5:ENSMUSP00000105148.2	DB Search	Ensembl
Med17	mediator complex subunit 17	RGPFKEVQW	#N/A	canonical	11.43	8.154	0.007	31.4	1145.6	9	-0.9	573.807	2	33.1754	52643	12500	19800	29800	20700	1.56347	0.259109	0	0	15	3	4	3	5	ENSMUSP00000034411.9	DB Search	Ensembl
Rps8	ribosomal protein S8	VYNASNNEL	1135	canonical	4.979	0.018	5.065	57.57	1022.47	9	0.9	1023.48	1	19.3507	27325	75100	65300	27600	20700	0.344017	0.0165166	0	0	61	18	16	15	12	ENSMUSP00000099757.5	DB Search	Ensembl
Ighv8-9	immunoglobulin heavy variable V8-9	KDTSNTQVF	#N/A	Noncanonical	5.213	9.245	4.137	38.53	1038.5	9	-1.3	1039.51	1	15.4297	22348	22100	22800	15700	20700	0.81069	0.234296	0	0	24	8	6	4	6	ENSMUSP00000142895.2:ENSMUSP00000100317.4:ENSMUSP00000100314.2:ENSMUSP00000100323.2:ENSMUSP00000142292.2:ENSMUSP00000100305.2:ENSMUSP00000129008.3:ENSMUSP00000141906.2	Homolog	Ensembl
Rpf2	ribosome production factor 2 homolog	RGPTVSNVRL	1238	canonical	1.09	7.694	0.025	47.87	1097.63	10	-0.9	366.885	3	25.4794	37845	20200	16100	20700	20600	1.13774	0.34706	0	0	12	5	2	3	2	ENSMUSP00000138581.2:ENSMUSP00000138750.2:ENSMUSP00000035456.6:ENSMUSP00000138425.2:ENSMUSP00000138646.2	DB Search	Ensembl
Cog7	component of oligomeric golgi complex 7	YGPYKPFQL	#N/A	canonical	1.405	1.904	0.004	49.53	1111.57	9	0.2	556.795	2	48.6259	92219	5740	2160	23500	20500	5.56962	0.0163315	0	0	27	3	3	12	9	ENSMUSP00000146193.2:ENSMUSP00000058990.8	DB Search	Ensembl
Rpl8	ribosomal protein L8	QHIGKPSTIR	#N/A	canonical	54.231	6.712	28.773	52.34	1135.65	10	1.3	568.833	2	7.179	10252	9560	16900	58000	20400	2.96296	0.307961	0	0	24	6	4	8	6	ENSMUSP00000004072.9:ENSMUSP00000155657.2	DB Search	Ensembl
Ighv12-3	immunoglobulin heavy variable V12-3	SGPSLVKP	#N/A	Noncanonical	45.2	39.273	3.48	39.25	783.449	8	3.1	392.735	2	21.8699	39683			24400	20300	#DIV/0!	#DIV/0!	2	0	34	2	6	11	15	ENSMUSP00000100266.3:ENSMUSP00000100260.4:ENSMUSP00000141343.2:ENSMUSP00000100262.3:ENSMUSP00000141480.2	Homolog	Ensembl
Agps	alkylglycerone phosphate synthase	TGPDIHHFI	#N/A	canonical	1.47	1.187	0.006	57.02	1035.51	9	0.1	518.766	2	36.5585	68820	1610	2090	27900	20200	13	0.0288905	0	0	15	3	1	6	5	ENSMUSP00000041967.8:ENSMUSP00000107583.3:ENSMUSP00000135457.2	DB Search	Ensembl
Ppwd1	peptidylprolyl isomerase domain and WD repeat containing 1	TGPPHEYKF	251	canonical	1.854	5.012	0.005	53.02	1074.51	9	-1	538.266	2	20.3145	36906	8960	10900	30600	20100	2.55287	0.101883	0	0	27	6	6	9	6	ENSMUSP00000022226.5	DB Search	Ensembl
Ighv8-6	immunoglobulin heavy variable V8-6	KITSVDTVDTAT	#N/A	Noncanonical	87.5	89.167	95	49.83	1249.64	12	2.6	625.831	2	21.9625	39815	19800	20500	16800	20100	0.915633	0.41963	0	0	20	5	5	4	6	ENSMUSP00000100305.2:ENSMUSP00000141906.2	Homolog	Ensembl
Srsf5	serine and arginine-rich splicing factor 5	SYGDLKNAI	461	canonical	9.245	0.007	4.78	51.93	979.497	9	2.6	490.759	2	30.0029	55819	32200	27600	39700	20000	0.998328	0.996505	0	0	34	7	8	10	9	ENSMUSP00000105983.2:ENSMUSP00000105981.4:ENSMUSP00000131323.2:ENSMUSP00000105980.2:ENSMUSP00000105985.3	DB Search	Ensembl
Cuedc2	CUE domain containing 2	RGPQKDDL	#N/A	canonical	16.835	20.253	0.151	39.47	927.477	8	2.4	464.748	2	5.3463	4955	13500	16600	28400	20000	1.60797	0.177667	0	0	18	2	2	8	6	ENSMUSP00000157580.2:ENSMUSP00000158178.2:ENSMUSP00000053469.9:ENSMUSP00000157840.2:ENSMUSP00000158425.2:ENSMUSP00000129589.2:ENSMUSP00000158362.2	DB Search	Ensembl
Vcl	vinculin	MGPYRQDLL	557	canonical	4.349	8.002	0.008	44.41	1091.54	9	2.2	546.782	2	38.3493	71986	5230	5960	28700	19900	4.34316	0.0514524	0	0	16	2	2	5	7	ENSMUST00000022369-2060-Ala500Val:ENSMUSP00000022369.8	DB Search	Mut,Ensembl	534_542	Ala500Val	No
Foxc1	forkhead box C1	AYSPGQSSL	182	canonical	3.844	0.004	3.206	46.18	908.424	9	0.7	909.434	1	21.0429	32310	62400	58600	30000	19800	0.41157	0.0225827	0	0	34	12	10	5	7	ENSMUSP00000052196.3	DB Search	Ensembl
Wrnip1	Werner helicase interacting protein 1	TYSPSRVLI	367	canonical	5.133	0.006	1.377	47.73	1034.58	9	-0.8	518.297	2	39.7295	74654	35000	32400	24800	19800	0.661721	0.0560119	0	0	20	9	5	2	4	ENSMUSP00000021832.7	DB Search	Ensembl
Itih2	inter-alpha trypsin inhibitor, heavy chain 2	SGIVVNGQLIGEKRA	#N/A	Noncanonical	#N/A	#N/A	#N/A	31.96	1539.87	15	-11.2	514.294	3	44.9775	68595	12800	22200	23900	19700	1.24571	0.491436	0	0	36	8	9	10	9	ENSMUSP00000046530.9	Homolog	Ensembl
Ighv8-9	immunoglobulin heavy variable V8-9	SGPGMLQPS	#N/A	Noncanonical	37.957	24.258	6.617	36.87	888.401	9	0.7	889.412	1	13.7646	18298	28800	25100	18500	19700	0.70872	0.0562524	0	0	73	19	23	15	16	ENSMUSP00000142895.2:ENSMUSP00000100317.4:ENSMUSP00000100314.2:ENSMUSP00000100323.2:ENSMUSP00000142292.2:ENSMUSP00000100305.2:ENSMUSP00000129008.3:ENSMUSP00000141906.2:ENSMUSP00000141405.2:ENSMUSP00000142082.2	Homolog	Ensembl
Gpr137	G protein-coupled receptor 137	APGTALK	#N/A	Noncanonical	#N/A	#N/A	#N/A	32.9	656.386	7	1.8	657.397	1	6.3364	8217	17600	23300	14800	19600	0.841076	0.475038	0	0	30	6	7	9	8	ENSMUSP00000157604.2:ENSMUSP00000040481.3:ENSMUSP00000031668.9:ENSMUST00000024887-1751-Arg336His:ENSMUST00000170773-2904-Ile269Thr:ENSMUST00000114849-9176-Gln69Arg:ENSMUST00000233777-7840-Arg288His:ENSMUSP00000138419.2:ENSMUSP00000037302.7:ENSMUSP00000147142.2:ENSMUST00000024887-10764-Lys370Arg:ENSMUSP00000157203.2:ENSMUSP00000129663.4:ENSMUSP00000148726.2:ENSMUSP00000156809.2:ENSMUST00000044642-…	DeepNovo	Mut,Ensembl
Eef1b2	eukaryotic translation elongation factor 1 beta 2	DYLADKSYI	#N/A	canonical	16.385	0.103	18.173	55.53	1086.52	9	0	1087.53	1	36.3011	68183	30400	28800	26900	19500	0.783784	0.232969	0	0	43	10	14	7	12	ENSMUSP00000137881.2:ENSMUSP00000140895.2:ENSMUSP00000133545.2:ENSMUSP00000137835.2:ENSMUSP00000116492.2:ENSMUST00000188524-1573-Pro93fs:ENSMUST00000129339-5741-Pro134fs:ENSMUSP00000134341.2	DB Search	Mut,Ensembl	17_25	Pro134fs,Pro93fs	No
Rtn4	reticulon 4	IYKGVIQAI	1216	canonical	8.21	0.023	3.805	35.68	1003.61	9	-0.5	502.812	2	42.6848	67871	17100	17400	24900	19500	1.28696	0.208658	0	0	20	2	6	4	8	ENSMUSP00000077875.5:ENSMUST00000102843-7073-Arg429Ser:ENSMUSP00000099906.4:ENSMUSP00000099907.4:ENSMUSP00000099905.2:ENSMUST00000102841-6502-Arg313Ser:ENSMUSP00000053754.5:ENSMUST00000102841-1863-Ser535Ala:ENSMUSP00000126413.2:ENSMUST00000102843-2398-Ser651Ala	DB Search	Mut,Ensembl	1026_1034,910_918	Ser535Ala,Ser651Ala,Arg429Ser,Arg313Ser	No
Sec24c	Sec24 related gene family, member C (S. cerevisiae)	SYNAIRTGL	263	canonical	4.139	0.005	6.374	54.5	993.524	9	-0.4	497.771	2	29.3812	54516	12600	11400	25500	19300	1.86667	0.0811201	0	0	13	3	2	3	5	ENSMUSP00000045955.9:ENSMUSP00000153434.2	DB Search	Ensembl
mt-Co2	mitochondrially encoded cytochrome c oxidase II	KYFENWSASMI	1701	canonical	14.933	0.058	24.265	52.03	1374.63	11	0.3	688.324	2	53.4073	103391	2890			19200	6.6436	#DIV/0!	1	1	7	1	2	1	3	ENSMUSP00000080994.1	DB Search	Ensembl
Fam162a	family with sequence similarity 162, member A	TKPQESPKTPTQSY	#N/A	canonical	#N/A	#N/A	#N/A	56.45	1590.79	14	2.1	796.406	2	12.1555	16927	4310	7880	32800	19100	4.25759	0.107078	0	0	31	8	7	9	7	ENSMUSP00000004057.8	DB Search	Ensembl
Dis3l	DIS3 like exosome 3'-5' exoribonuclease	PKDPLVNK	#N/A	canonical	44.636	69.688	71.25	25.83	909.528	8	5.9	455.776	2	20.1429	28262	21700	26200	10500	19000	0.615866	0.195855	0	0	23	5	7	4	7	ENSMUSP00000109522.2:ENSMUSP00000063830.8:ENSMUSP00000113503.2:ENSMUSP00000129772.3	DB Search	Ensembl
Rpl36al	ribosomal protein L36A-like	HFELGGDKK	#N/A	canonical	72.857	32.538	71.25	60	1029.52	9	1.2	515.772	2	8.299	12648	4730	6540	25100	18900	3.90417	0.036805	0	0	19	4	3	7	5	ENSMUSP00000106249.2:ENSMUSP00000106250.2:ENSMUSP00000108837.2:ENSMUSP00000141377.2:ENSMUSP00000059766.7	DB Search	Ensembl
Ube2d3	ubiquitin-conjugating enzyme E2D 3	SPYQGGVFF	206	canonical	0.005	1.745	1.828	53.7	1000.47	9	0.2	1001.48	1	53.7211	104665	11700	13000	20700	18800	1.59919	0.0233523	0	0	15	2	5	3	5	ENSMUSP00000130096.2:ENSMUSP00000131206.2:ENSMUSP00000142612.2:ENSMUSP00000143065.2:ENSMUSP00000059077.2:ENSMUSP00000143606.2:ENSMUSP00000132446.2:ENSMUSP00000101898.4:ENSMUSP00000142974.2:ENSMUSP00000143758.2:ENSMUSP00000143301.2:ENSMUSP00000143608.2:ENSMUSP00000157903.2:ENSMUSP00000060423.3	DB Search	Ensembl
Igkv14-130	immunoglobulin kappa variable 14-130	SMSASLG	#N/A	canonical	#N/A	#N/A	#N/A	24.85	667.285	7	1.3	668.295	1	6.3843	6763	25700	20300	3000	18600	0.469565	0.277461	0	0	40	12	14	2	12	ENSMUSP00000143018.2:ENSMUSP00000100108.3	DB Search	Ensembl
Igkv14-130	immunoglobulin kappa variable 14-130	SPSSMSASLG	#N/A	canonical	4.51	25.975	34.538	45.15	922.407	10	-0.1	923.417	1	22.3059	34913	19100	20300	18100	18500	0.928934	0.157299	0	0	35	11	12	5	7	ENSMUSP00000143018.2:ENSMUSP00000100108.3	DB Search	Ensembl
Arhgef2	rho/rac guanine nucleotide exchange factor (GEF) 2	EGPERWEKL	#N/A	canonical	6.62	4.967	0.012	42.53	1142.57	9	-2.6	572.294	2	24.8186	45879	13600	13000	38200	18400	2.12782	0.269118	0	0	22	4	6	6	6	ENSMUSP00000134840.2:ENSMUST00000176500-3932-Met664Thr:ENSMUST00000029694-2590-Met679Thr:ENSMUSP00000103134.4:ENSMUST00000176804-3322-Met677Thr:ENSMUST00000175779-10049-Met664Thr:ENSMUST00000107510-10486-Met652Thr:ENSMUSP00000127843.3:ENSMUST00000175903-7664-Met877Thr:ENSMUSP00000135131.2:ENSMUSP00000135397.2:ENSMUST00000177303-7836-Met650Thr:ENSMUST00000170653-9372-Met650Thr:ENSMUSP00000029694.8…	DB Search	Mut,Ensembl	966_974,751_759,768_776,753_761,766_774,739_747,741_749	Met679Thr,Met664Thr,Met877Thr,Met652Thr,Met677Thr,Met650Thr,Pro180Ser,Met662Thr	No
Twsg1	twisted gastrulation BMP signaling modulator 1	SFLETVNQL	1451	canonical	3.48	0.039	3.058	56.41	1049.54	9	2	1050.55	1	53.7757	104832	11200	16700	22800	18200	1.46953	0.20922	0	0	9	2	3	1	3	ENSMUSP00000156695.2:ENSMUSP00000024906.5	DB Search	Ensembl
Rpl8	ribosomal protein L8	HIGKPSTIR	#N/A	canonical	51.346	25.21	53.077	53.13	1007.59	9	3.1	336.872	3	7.4201	10882	7890	11500	19900	18200	1.96493	0.0425982	0	0	25	4	5	8	8	ENSMUSP00000004072.9:ENSMUSP00000155657.2	DB Search	Ensembl
Ighv3-4	immunoglobulin heavy variable V3-4	SGPSLVKPSQTL	#N/A	Noncanonical	5.627	5.448	0.047	60.11	1212.67	12	-0.7	607.345	2	35.3597	66580			27300	18100	#DIV/0!	#DIV/0!	2	0	5	1	0	2	2	ENSMUSP00000141962.2	Homolog	Ensembl
Polr2a	polymerase (RNA) II (DNA directed) polypeptide A	FYSNIQTVI	516	canonical	7.146	0.007	5.526	48.58	1083.56	9	0.6	1084.57	1	53.5519	103844	25500	29100	13800	18000	0.582418	0.0541292	0	0	21	5	6	4	6	ENSMUSP00000071200.4:ENSMUSP00000050771.10:ENSMUST00000058470-2034-Met1102Ile:ENSMUST00000071213-7715-Met1102Ile	DB Search	Mut,Ensembl	668_676	Met1102Ile	No
Ighv8-6	immunoglobulin heavy variable V8-6	TVDSVDTATYY	#N/A	Noncanonical	24.264	34	29.7	33.63	1233.54	11	0.3	1234.55	1	32.3034	49316	83400	24200	50100	17900	0.63197	0.616295	0	0	15	3	3	7	2	ENSMUSP00000100305.2:ENSMUSP00000141906.2	Homolog	Ensembl
Npm1	nucleophosmin 1	EDVKLLGM	#N/A	canonical	26.404	53.625	14.388	39.49	903.473	8	2.5	452.747	2	44.4558	70931	1180	1690	26400	17900	15.4355	0.039743	0	0	18	3	2	5	8	ENSMUSP00000098926.5:ENSMUSP00000104978.4:ENSMUSP00000075067.4:ENSMUSP00000090891.7	DB Search	Ensembl
Hnrnpa3	heterogeneous nuclear ribonucleoprotein A3	YGPMKGGSFG	#N/A	canonical	31.125	43.625	3.983	43.83	999.448	10	0.4	500.734	2	23.8804	43219	332	5360	26200	17900	7.74772	0.0583095	0	0	8	3	1	2	2	ENSMUSP00000107592.2:ENSMUSP00000107595.2:ENSMUSP00000107593.2:ENSMUSP00000126069.3:ENSMUSP00000088298.5:ENSMUSP00000116125.2	DB Search	Ensembl
Mre11a	MRE11A homolog A, double strand break repair nuclease	IGPIKNEQQL	1370	canonical	0.552	6.45	0.035	50.74	1138.63	10	0	570.326	2	29.148	44005	10500	10100	21400	17900	1.90777	0.0337046	0	0	10	3	2	3	2	ENSMUSP00000111295.4:ENSMUSP00000034405.5	DB Search	Ensembl
Plk1	polo like kinase 1	SLTKVEYE	#N/A	Noncanonical	44.091	55.862	55.5	43.45	967.486	8	-4.7	484.75	2	18.8562	33974	17600	18900	15500	17900	0.915068	0.373833	0	0	31	10	10	4	7	ENSMUSP00000033154.7:ENSMUSP00000088176.7:ENSMUSP00000088334.6:ENSMUST00000090680-10326-Val468Ile:ENSMUSP00000097296.4:ENSMUSP00000078540.6:ENSMUSP00000157154.2:ENSMUST00000090680-2865-Ala5Thr:ENSMUSP00000124369.2:ENSMUSP00000025093.5	DeepNovo	Mut,Ensembl
Akap11	A kinase (PRKA) anchor protein 11	SGPVIISNF	312	canonical	0.811	2.301	0.006	56.51	932.497	9	-0.4	933.507	1	53.5704	103848	27500	37500	38700	17800	0.869231	0.748897	0	0	13	3	2	3	5	ENSMUSP00000116015.3	DB Search	Ensembl
mt-Co2	mitochondrially encoded cytochrome c oxidase II	SYMIPTNDL	765	canonical	2.882	0.009	3.793	51.33	1052.48	9	2.6	1053.5	1	51.776	98700	2060	2060	35000	17500	12.7427	0.109723	0	0	32	8	5	9	10	ENSMUSP00000080994.1	DB Search	Ensembl
Ighv8-6	immunoglobulin heavy variable V8-6	WIRQPSGKS	#N/A	Noncanonical	59.167	70	70	47.79	1057.57	9	1.1	529.793	2	9.4061	11694	21200	26600	18100	17500	0.74477	0.153838	0	0	27	6	7	7	7	ENSMUSP00000100305.2:ENSMUSP00000141906.2	Homolog	Ensembl
Ahnak	AHNAK nucleoprotein (desmoyokin)	KGPQVSSSL	325	canonical	1.628	0.816	0.006	47.06	901.487	9	2.8	451.753	2	17.5038	26606	8540	9420	16000	17500	1.86526	0.0122934	0	0	26	5	7	6	8	ENSMUSP00000090633.3	DB Search	Ensembl
Rpl3	ribosomal protein L3	GYVETPRGL	#N/A	canonical	22.236	0.04	12.188	47.74	990.513	9	-0.1	496.265	2	31.4043	47618	96600	100000	13500	17500	0.157681	0.00100347	0	0	31	12	9	5	5	ENSMUSP00000080354.8:ENSMUSP00000139467.2:ENSMUSP00000140228.2	DB Search	Ensembl
Calu	calumenin	HEPQLSDKVHNDAQN	#N/A	canonical	#N/A	#N/A	#N/A	61.59	1730.8	15	3.5	577.944	3	10.4402	14100	12700	22400	13200	17500	0.874644	0.718619	0	0	20	5	4	4	7	ENSMUSP00000087967.8:ENSMUSP00000031779.11:ENSMUSP00000133390.2:ENSMUSP00000133436.2:ENSMUSP00000133945.3	DB Search	Ensembl
Igkv6-29	immunoglobulin kappa chain variable 6-29	GSATDFTL	#N/A	canonical	19.296	20.548	5.279	37.33	810.376	8	1.5	811.387	1	41.8878	65963	16600	18900	12900	17500	0.856338	0.425878	0	0	17	5	5	2	5	ENSMUSP00000142786.2:ENSMUSP00000100180.3:ENSMUSP00000100189.3	DB Search	Ensembl
Abce1	ATP-binding cassette, sub-family E (OABP), member 1	SYLDVKQRL	398	canonical	4.608	0.006	2.439	51.98	1120.62	9	-1.3	561.32	2	30.2031	46047	48200	31800	1590	17500	0.238625	0.116616	0	0	22	6	6	4	6	ENSMUSP00000079379.7	DB Search	Ensembl
Ttn	titin	WFLDDVEVHTA	#N/A	Noncanonical	42.231	15.68	59.5	55.98	1330.62	11	-2.2	666.318	2	53.437	83296	19000		3120	17400	0.54	#DIV/0!	1	0	10	4	3	1	2	ENSMUSP00000107477.3:ENSMUSP00000099850.3:ENSMUSP00000113745.2:ENSMUSP00000154268.2:ENSMUST00000120674-874-Ala15Glu:ENSMUST00000023407-4230-Ala15Glu:ENSMUSP00000114380.2:ENSMUSP00000011895.8:ENSMUSP00000107513.3:ENSMUST00000160571-5544-Ala15Glu:ENSMUSP00000072406.7:ENSMUSP00000070071.5:ENSMUSP00000117917.3:ENSMUSP00000135277.2:ENSMUSP00000135185.2:ENSMUSP00000022705.6:ENSMUSP00000097561.4:ENSMUSP…	DeepNovo	Mut,Ensembl
Ighv8-9	immunoglobulin heavy variable V8-9	SRLTVSKDTSNTQVF	#N/A	Noncanonical	#N/A	#N/A	#N/A	52.55	1681.86	15	1.3	841.943	2	28.7246	43352	16900	19400	16000	17200	0.914601	0.379876	0	0	19	5	5	3	6	ENSMUSP00000142895.2:ENSMUSP00000100317.4:ENSMUSP00000100314.2:ENSMUSP00000100323.2:ENSMUSP00000129008.3	Homolog	Ensembl
Igkj2	immunoglobulin kappa joining 2	TFGGGTK	#N/A	canonical	#N/A	#N/A	#N/A	32.04	666.334	7	1	667.344	1	0.6123	18	17300	12800	20700	16900	1.24917	0.330864	0	0	29	6	6	7	10	ENSMUSP00000142356.2:ENSMUSP00000142962.2	DB Search	Ensembl
Btaf1	B-TFIID TATA-box binding protein associated factor 1	SYDVVRNDI	1795	canonical	8.52	0.07	9.193	47.93	1079.52	9	-1.5	540.771	2	28.6947	53412	9130		322	16900	0.943154	#DIV/0!	1	0	6	2	1	2	1	ENSMUSP00000097093.4:ENSMUST00000099494-9119-Pro769Arg	DB Search	Mut,Ensembl	1381_1389	Pro769Arg	No
Efr3a	EFR3 homolog A	SAPEKLDRI	#N/A	canonical	8.911	1.943	0.02	44	1027.57	9	2.1	514.793	2	17.5319	24137	21800	24300	17200	16800	0.737527	0.0411009	0	0	14	4	3	2	5	ENSMUSP00000134683.2:ENSMUSP00000015146.10:ENSMUSP00000106809.2:ENSMUSP00000148418.2:ENSMUSP00000134385.2	DB Search	Ensembl
Ctsz	cathepsin Z	YHPIRGDQL	#N/A	canonical	8.747	0.617	0.234	32.89	1097.56	9	3.8	549.792	2	17.1688	25345	5010	5500	14000	16800	2.93054	0.0190674	0	0	10	3	3	2	2	ENSMUSP00000016400.9	DB Search	Ensembl
Ighg1	immunoglobulin heavy constant gamma 1 (G1m marker)	LHNHHTEKSLSHSPGK	#N/A	canonical	#N/A	#N/A	#N/A	62.35	1807.91	16	-6.3	603.642	3	4.1355	3612	2500	3750	11300	16800	4.496	0.0606364	0	0	20	3	4	7	6	ENSMUSP00000100216.2	DB Search	Ensembl
Usp19	ubiquitin specific peptidase 19	TGPRRGPPGL	#N/A	canonical	1.691	13.744	0.112	31.01	1006.57	10	-7.6	504.289	2	14.0749	24039	12600			16800	1.33333	#DIV/0!	1	1	8	2	0	2	4	ENSMUSP00000006854.8:ENSMUSP00000128573.3:ENSMUSP00000082119.8:ENSMUSP00000159537.1:ENSMUSP00000141738.2:ENSMUSP00000135930.2	DB Search	Ensembl
Ighv8-6	immunoglobulin heavy variable V8-6	VFLKITSVDTV	#N/A	Noncanonical	20.534	2.022	29.85	52.96	1220.7	11	0.6	611.361	2	53.3255	102997	24800	21800	2320	16700	0.408155	0.201242	0	0	14	6	3	1	4	ENSMUSP00000100305.2:ENSMUSP00000141906.2	Homolog	Ensembl
Ighv8-2	immunoglobulin heavy variable V8-2	VFLKLTSVDTV	#N/A	Noncanonical	18.408	2.355	34.154	52.96	1220.7	11	0.6	611.361	2	53.3255	102997	24800	21800	2320	16700	0.408155	0.201242	0	0	14	6	3	1	4	ENSMUSP00000141405.2	Homolog	Ensembl
Flnb	filamin, beta	QGPGLKEAF	1446	canonical	1.461	4.966	0.039	44.8	945.492	9	-1.8	473.754	2	29.3125	54443	5670	6830	18900	16600	2.84	0.0123125	0	0	11	2	2	4	3	ENSMUST00000052678-11057-Leu500Gln:ENSMUSP00000052020.9	DB Search	Mut,Ensembl	1334_1342	Leu500Gln	No
Igkv14-130	immunoglobulin kappa variable 14-130	TQSPSSMSA	#N/A	canonical	17.441	9.696	11.656	53.82	894.375	9	3.4	895.388	1	9.3444	11560	15300	19400	16600	16600	0.956772	0.749547	0	0	30	11	7	6	6	ENSMUSP00000143018.2:ENSMUSP00000100108.3	DB Search	Ensembl
Apba3	amyloid beta (A4) precursor protein-binding, family A, member 3	TPPTMDTD	#N/A	Noncanonical	67.222	76.5	54.615	32.64	876.354	8	0.5	877.365	1	12.0803	19865	15200	18200	14100	16600	0.919162	0.560787	0	0	31	9	7	8	7	ENSMUSP00000151614.2:ENSMUST00000066058-5412-His1056Arg:ENSMUSP00000130532.2:ENSMUST00000229024-2711-Gln1096Arg:ENSMUSP00000155163.2:ENSMUST00000165519-90-Val83Ile:ENSMUST00000066058-701-Gln1090Arg:ENSMUSP00000158098.2:ENSMUSP00000085071.2:ENSMUSP00000050995.9:ENSMUST00000229024-9502-His1062Arg:ENSMUSP00000043281.8:ENSMUSP00000150821.2:ENSMUST00000066058-9904-His1167Arg:ENSMUSP00000153552.2:ENSMU…	DeepNovo	Mut,Ensembl
Zbtb26	zinc finger and BTB domain containing 26	WFLDDVEVHT	#N/A	Noncanonical	59.722	24.944	85	55.36	1259.58	10	10.4	1260.61	1	53.5591	104032	20700	19000	5860	16600	0.565743	0.253738	0	0	10	1	2	5	2	ENSMUSP00000099850.3:ENSMUSP00000113745.2:ENSMUSP00000092464.4:ENSMUST00000120674-874-Ala15Glu:ENSMUSP00000100216.2:ENSMUST00000023407-4230-Ala15Glu:ENSMUSP00000114380.2:ENSMUSP00000104257.4:ENSMUSP00000112387.2:ENSMUSP00000123753.2:ENSMUSP00000011895.8:ENSMUSP00000141658.2:ENSMUSP00000132807.2:ENSMUST00000023407-9884-Asp440Glu:ENSMUSP00000125297.2:ENSMUST00000160571-5544-Ala15Glu:ENSMUSP00000123…	DeepNovo	Mut,Ensembl
Rpn2	ribophorin II	APSTVIFHL	389	canonical	0.006	1.759	2.755	51.19	983.544	9	2	492.782	2	53.6412	84027	11500	10200	4320	16500	0.959447	0.949266	0	0	17	4	4	3	6	ENSMUSP00000112081.3:ENSMUSP00000029171.6	DB Search	Ensembl
Ankle2	ankyrin repeat and LEM domain containing 2	DGPVRHERI	#N/A	canonical	15.859	9.788	0.032	41.22	1077.57	9	-8	360.195	3	7.6253	11368	16700	18100	23700	16300	1.14943	0.561271	0	0	22	5	5	6	6	ENSMUSP00000031474.9:ENSMUSP00000143044.2:ENSMUSP00000083878.6	DB Search	Ensembl
Ighv8-11	immunoglobulin heavy variable V8-11	TCSFSGF	#N/A	canonical	#N/A	#N/A	#N/A	29.93	747.29	7	-1.4	748.299	1	41.2144	77033	8350	17200	275000	16200	11.3973	0.412821	0	0	86	22	25	17	22	ENSMUSP00000100317.4:ENSMUSP00000100323.2:ENSMUSP00000142292.2:ENSMUSP00000100305.2:ENSMUSP00000142333.2:ENSMUSP00000129008.3:ENSMUSP00000100321.3:ENSMUSP00000142082.2:ENSMUSP00000141906.2	DB Search	Ensembl
Gm21988	predicted gene 21988	NGPQNIYNL	725	canonical	1.429	1.627	0.009	38.75	1031.5	9	0.7	1032.52	1	39.7283	74806	17000	16200	29800	16200	1.38554	0.446628	0	0	32	7	8	6	11	ENSMUSP00000135134.2:ENSMUSP00000135383.2:ENSMUSP00000135088.2:ENSMUSP00000048271.4	DB Search	Ensembl
Septin10	septin 10	SYQPIVDYI	15	canonical	2.642	0.002	1.374	52.73	1096.54	9	2.6	1097.56	1	54.0807	85603	3530		21200	16200	5.29745	#DIV/0!	1	0	15	3	2	5	5	ENSMUSP00000129023.2:ENSMUSP00000151293.2	DB Search	Ensembl
Cd33	CD33 molecule	NYKGGTPPTM	49	Noncanonical	22.064	0.731	24.147	40.84	1080.49	10	-0.4	541.254	2	14.8207	19960	30200	16800	4020	16200	0.430213	0.27727	0	0	24	6	9	3	6	ENSMUSP00000146225.2:ENSMUST00000026474-6829-Ser173Ala:ENSMUST00000190686-5610-Val373Asp:ENSMUSP00000045458.6:ENSMUSP00000050408.4:ENSMUSP00000054309.8:ENSMUSP00000123924.2:ENSMUSP00000026548.8:ENSMUSP00000085993.5:ENSMUST00000026474-2939-Ser14Gly:ENSMUSP00000130532.2:ENSMUSP00000004728.6:ENSMUST00000088621-239-Val277Asp:ENSMUST00000088621-7017-His1543Arg:ENSMUSP00000099475.5:ENSMUSP00000149242.2…	DeepNovo	Mut,Ensembl
Tmsb10	thymosin beta 10	TLPTKETIEQEKRSE	#N/A	canonical	#N/A	#N/A	#N/A	53.57	1787.93	15	1	596.985	3	16.2931	24221	11500	10800	27100	16100	1.93722	0.198398	0	0	20	4	5	5	6	ENSMUSP00000109682.2:ENSMUSP00000109684.2:ENSMUSP00000137210.3:ENSMUSP00000109683.2	DB Search	Ensembl
Gpr137	G protein-coupled receptor 137	VYPIAPGTAL	5	Noncanonical	0.153	0.067	2.627	56.7	1000.56	10	-1.4	1001.57	1	53.607	104036	3360	8200	14500	16100	2.64706	0.0647915	0	0	21	5	6	5	5	ENSMUSP00000157604.2:ENSMUSP00000040481.3:ENSMUSP00000031668.9:ENSMUST00000024887-1751-Arg336His:ENSMUST00000170773-2904-Ile269Thr:ENSMUST00000114849-9176-Gln69Arg:ENSMUST00000233777-7840-Arg288His:ENSMUSP00000138419.2:ENSMUSP00000037302.7:ENSMUSP00000147142.2:ENSMUST00000024887-10764-Lys370Arg:ENSMUSP00000157203.2:ENSMUSP00000129663.4:ENSMUSP00000148726.2:ENSMUSP00000156809.2:ENSMUST00000044642-…	DeepNovo	Mut,Ensembl
Ighv8-6	immunoglobulin heavy variable V8-6	IRQPSGKSLEWLA	#N/A	Noncanonical	#N/A	#N/A	#N/A	42.01	1483.81	13	1.1	742.918	2	41.7433	78478	11200	18700	10900	16100	0.90301	0.780774	0	0	26	6	7	5	8	ENSMUSP00000100305.2:ENSMUSP00000141906.2	Homolog	Ensembl
Adcy6	adenylate cyclase 6	AGPGRGVEL	704	canonical	3.571	2.592	0.009	32.84	854.461	9	0.9	428.24	2	21.6054	31028	16800	21900	29100	16000	1.16537	0.693566	0	0	18	4	5	4	5	ENSMUSP00000154012.2:ENSMUSP00000093939.5:ENSMUSP00000154421.2:ENSMUSP00000154696.2	DB Search	Ensembl
Asic1	acid-sensing (proton-gated) ion channel 1	TFPAVLQSGL	41	Noncanonical	0.758	1.454	4.611	65.54	1031.57	10	2.3	1032.58	1	54.3398	107478	13800	11700	10900	16000	1.0549	0.823336	0	0	13	2	4	4	3	ENSMUSP00000023758.8:ENSMUST00000032441-9806-Ile441Val:ENSMUSP00000032441.7:ENSMUSP00000075904.2:ENSMUSP00000100216.2:ENSMUSP00000143463.2:ENSMUSP00000092440.4:ENSMUSP00000039914.7:ENSMUST00000032441-2220-Gly324Glu:ENSMUSP00000029570.6:ENSMUST00000045281-9921-Ala1262Ser:ENSMUSP00000102436.2:ENSMUSP00000119774.2:ENSMUSP00000141658.2:ENSMUSP00000040108.9:ENSMUSP00000049012.4:ENSMUSP00000119370.2:EN…	DeepNovo	Mut,Ensembl
Igkv9-124	immunoglobulin kappa chain variable 9-124	DIQMTQSPSSMSASL	#N/A	Noncanonical	#N/A	#N/A	#N/A	59.16	1581.7	15	3	791.863	2	47.0569	88590	18700	17100	22300	15900	1.06704	0.750864	0	0	14	5	3	3	3	ENSMUSP00000142468.2:ENSMUSP00000143363.2:ENSMUSP00000142382.2:ENSMUSP00000139272.2:ENSMUSP00000100117.2:ENSMUSP00000100109.3	Homolog	Ensembl
Birc6	baculoviral IAP repeat-containing 6	SYHPALNAIL	1563	canonical	8.945	0.047	5.646	38.5	1097.59	10	3.1	1098.6	1	51.1463	81337	17800	21600	22100	15900	0.964467	0.86511	0	0	16	4	4	5	3	ENSMUSP00000138732.2:ENSMUSP00000138270.2:ENSMUSP00000138693.2:ENSMUSP00000136329.2:ENSMUSP00000138333.2	DB Search	Ensembl
Rpl23a	ribosomal protein L23A	TLIRPDGEKKAY	#N/A	canonical	28.588	67.5	57.5	46.98	1389.76	12	3.1	464.264	3	15.2005	20461	12600	13500	8510	15900	0.935249	0.841509	0	0	21	5	5	5	6	ENSMUSP00000099541.5	DB Search	Ensembl
Fasn	fatty acid synthase	IPQEKPIFL	#N/A	canonical	0.008	2.082	0.712	43.02	1083.63	9	-0.8	542.825	2	50.5646	77722	18400	20800	669	15900	0.422679	0.279884	0	0	34	10	7	9	8	ENSMUSP00000052872.8:ENSMUSP00000145585.2	DB Search	Ensembl
Drc3	dynein regulatory complex subunit 3	SYLPGVREL	#N/A	canonical	2.155	0.003	1.552	46.58	1032.56	9	0.3	517.29	2	44.6407	84231	6050	6470	22800	15800	3.08307	0.0652985	0	0	13	2	2	6	3	ENSMUSP00000104363.3:ENSMUSP00000104362.5:ENSMUSP00000091691.3	DB Search	Ensembl
Carf	calcium response factor	SYFPTVNDI	94	canonical	6.651	0.003	4.958	56.13	1054.5	9	0.6	1055.51	1	53.703	104501	6040	4110	18000	15700	3.3202	0.0158688	0	0	17	2	4	4	7	ENSMUST00000187978-1268-Arg27Trp:ENSMUSP00000027171.6:ENSMUSP00000137825.2:ENSMUST00000180952-10439-Arg27Trp:ENSMUSP00000141169.2	DB Search	Mut,Ensembl	438_446	Arg27Trp	No
Rps17	ribosomal protein S17	RGPVRGISIKL	#N/A	canonical	5.593	7.625	0.016	25.03	1194.76	11	8.8	399.264	3	35.5473	66983		14500	28400	15600	1.51724	#DIV/0!	1	0	11	0	5	4	2	ENSMUSP00000079628.5	DB Search	Ensembl
Ighg2c	immunoglobulin heavy constant gamma 2C	TTAPSVYPL	#N/A	canonical	1.452	1.946	0.884	42.25	947.496	9	-0.7	948.506	1	46.783	70663	17200	19500	20800	15500	0.989101	0.951103	0	0	20	6	6	4	4	ENSMUSP00000142282.2:ENSMUSP00000100219.2:ENSMUSP00000152559.2:ENSMUSP00000100212.4	DB Search	Ensembl
Dnmt1	DNA methyltransferase (cytosine-5) 1	SQGGPDRFYFL	1459	canonical	6.566	2.541	0.04	58.85	1285.61	11	0.7	643.815	2	53.774	104850	12700	20100	17200	15500	0.996951	0.990687	0	0	10	2	3	3	2	ENSMUSP00000004202.10:ENSMUSP00000136669.3:ENSMUSP00000136982.2:ENSMUSP00000150433.2	DB Search	Ensembl
Khsrp	KH-type splicing regulatory protein	TGPEKIAHI	#N/A	canonical	7.189	1.806	0.005	46.35	964.534	9	-1.4	483.275	2	18.9722	29177	9690	10700	17100	15500	1.59882	0.0231822	0	0	15	2	2	6	5	ENSMUSP00000156771.2:ENSMUSP00000007814.9:ENSMUSP00000156463.2	DB Search	Ensembl
Txnip	thioredoxin interacting protein	TYLANGQTKV	#N/A	canonical	19.273	0.08	14.821	61.39	1093.58	10	1.4	547.799	2	20.0068	36164	1540	1510	21700	15400	12.1639	0.0325706	0	0	9	1	2	3	3	ENSMUSP00000041467.8:ENSMUST00000049093-3386-Asn394del:ENSMUSP00000102710.3:ENSMUST00000074519-769-Asn395del	DB Search	Mut,Ensembl	221_230,220_229	Asn395del,Asn394del	No
Ighv8-5	immunoglobulin heavy variable V8-5	VFLKITSVD	#N/A	canonical	64.615	25.481	85	49.05	1020.59	9	1.3	511.302	2	46.7573	71183	15500	16700	16500	15300	0.987578	0.835601	0	0	19	5	5	5	4	ENSMUSP00000142292.2:ENSMUSP00000142333.2:ENSMUSP00000100321.3	DB Search	Ensembl
Ighv8-2	immunoglobulin heavy variable V8-2	VFLKLTSVD	#N/A	canonical	63.462	18.659	85	49.05	1020.59	9	1.3	511.302	2	46.7573	71183	15500	16700	16500	15300	0.987578	0.835601	0	0	19	5	5	5	4	ENSMUSP00000141405.2	DB Search	Ensembl
Hnrnpa1	heterogeneous nuclear ribonucleoprotein A1	SNFGPMKGGNFGG	#N/A	canonical	#N/A	#N/A	#N/A	50.21	1268.56	13	1	635.29	2	31.3579	50468	6710	6960	14200	15300	2.15801	0.00503968	0	0	7	1	2	1	3	ENSMUSP00000042658.10:ENSMUSP00000154865.2:ENSMUSP00000084609.8:ENSMUSP00000155833.2	DB Search	Ensembl
Melk	maternal embryonic leucine zipper kinase	KYYELYETI	58	canonical	1.872	0.003	1.275	43.87	1220.6	9	9.5	1221.62	1	45.5226	72196	14200	13800	24200	15200	1.40714	0.333185	0	0	28	5	5	9	9	ENSMUST00000045607-11060-Leu335Pro:ENSMUSP00000043806.6:ENSMUSP00000118359.2:ENSMUSP00000120242.2	DB Search	Mut,Ensembl	9_17	Leu335Pro	No
Ahr	aryl-hydrocarbon receptor	LGPKHTQI	1048	canonical	17.514	10.303	0.015	41.18	892.513	8	2.4	447.266	2	12.3441	17190	5500	6290	20200	15200	3.00254	0.0430233	0	0	10	2	2	4	2	ENSMUST00000116436-4259-Ter806Argext*?:ENSMUST00000116436-49-Leu471Pro:ENSMUST00000116436-8215-Ser533Asn:ENSMUST00000116436-5500-Ile324Met:ENSMUST00000116436-10357-Leu589Met:ENSMUST00000116436-7872-Leu348Phe:ENSMUSP00000112137.3:ENSMUST00000116436-4487-Ala758Thr	DB Search	Mut,Ensembl	642_649	Ala758Thr,Ile324Met,Leu348Phe,Leu589Met,Leu471Pro,Ser533Asn,Ter806Argext*?	No
Sun2	Sad1 and UNC84 domain containing 2	SYIGSPRAV	#N/A	canonical	15.906	0.007	6.327	46.34	948.503	9	2.8	475.262	2	23.1231	33547	34200	27300	23200	15100	0.622764	0.161027	0	0	21	6	6	4	5	ENSMUSP00000098006.4:ENSMUSP00000047864.8:ENSMUSP00000086724.5:ENSMUSP00000124504.2	DB Search	Ensembl
Pomp	proteasome maturation protein	LPSHPLEL	2488	canonical	0.37	7.354	1.376	34.82	904.502	8	1.5	453.26	2	41.7489	66703	24100	25900	23700	14900	0.772	0.332087	0	0	27	9	7	7	4	ENSMUSP00000144685.2:ENSMUSP00000144196.2:ENSMUSP00000031654.7	DB Search	Ensembl
Hsp90ab1	heat shock protein 90 alpha (cytosolic), class B member 1	TNDWEDHLAVK	#N/A	canonical	56.389	50.625	44.2	64.33	1326.62	11	3.8	664.323	2	29.7982	55385			18700	14900	#DIV/0!	#DIV/0!	2	0	8	0	0	3	5	ENSMUSP00000127338.2:ENSMUSP00000024739.8:ENSMUST00000024739-6504-Ile690fs	DB Search	Mut,Ensembl	309_319	Ile690fs	No
Cltc	clathrin, heavy polypeptide (Hc)	DYQALRTSI	1583	canonical	7.287	0.049	14.045	53.34	1065.55	9	1.7	533.783	2	33.9248	64231	2580	3040	17400	14900	5.74733	0.00895578	0	0	10	1	1	5	3	ENSMUSP00000050220.10:ENSMUSP00000099475.5	DB Search	Ensembl
Gemin5	gem nuclear organelle associated protein 5	SYLLSIHKV	409	canonical	11.244	0.007	3.941	43.27	1058.61	9	-2	530.314	2	37.7265	57723	6700	6640		14900	2.23388	#DIV/0!	0	1	7	2	3	0	2	ENSMUST00000035604-1327-Ser1321Gly:ENSMUSP00000099772.3:ENSMUST00000035604-1762-Glu623Asp:ENSMUST00000035604-2576-Ser1445Thr:ENSMUST00000172035-10282-Cys808Ser:ENSMUST00000172035-9596-Ala830Pro:ENSMUST00000102711-348-Ser1444Thr:ENSMUSP00000131842.2:ENSMUST00000172035-1603-Ser1321Gly:ENSMUST00000172035-309-Met1097Val:ENSMUST00000172035-7990-Glu623Asp:ENSMUST00000102711-162-Glu623Asp:ENSMUSP0000003…	DB Search	Mut,Ensembl	981_989,982_990	Ser1445Thr,Ser1446Thr,Met1096Val,Met1097Val,Ala830Pro,Ser1321Gly,Cys808Ser,Glu623Asp,Ser1320Gly,Ser1444Thr	No
Foxj3	forkhead box J3	MPSQAFPM	2590	canonical	0.49	19.155	17.071	35.26	907.393	8	0.3	908.404	1	45.4651	85277	4110	3960	16500	14800	3.87856	0.00535388	0	0	27	6	6	3	12	ENSMUSP00000035746.9:ENSMUSP00000101917.3	DB Search	Ensembl
Hnrnpa3	heterogeneous nuclear ribonucleoprotein A3	SNYGPMKGGSFGG	#N/A	canonical	#N/A	#N/A	#N/A	55.43	1257.54	13	3.9	629.785	2	24.5285	44942	5530	6170	37600	14600	4.46154	0.220443	0	0	12	2	2	3	5	ENSMUSP00000107595.2:ENSMUSP00000107592.2:ENSMUSP00000107593.2:ENSMUSP00000088298.5:ENSMUSP00000126069.3:ENSMUSP00000116125.2	DB Search	Ensembl
Eno1	enolase 1, alpha non-neuron	VYHNLKNVI	#N/A	canonical	9.984	0.009	5.301	49.69	1098.62	9	0.2	550.319	2	26.9242	49859	17300	16400	19600	14600	1.01484	0.930576	0	0	16	4	4	5	3	ENSMUSP00000114361.2:ENSMUSP00000075513.5:ENSMUSP00000079727.7:ENSMUSP00000079045.6:ENSMUSP00000157807.2	DB Search	Ensembl
Elf4	E74-like factor 4 (ets domain transcription factor)	VGPGSTVTL	201	canonical	1.434	1.055	0.005	40.2	829.455	9	1.2	830.465	1	36.8825	56432	18900	22200	19200	14600	0.822384	0.326237	0	0	12	3	4	2	3	ENSMUSP00000110608.2:ENSMUSP00000033429.3:ENSMUST00000114958-8772-Asn344Ser:ENSMUST00000033429-3009-Asn344Ser	DB Search	Mut,Ensembl	410_418	Asn344Ser	No
Ighv8-4	immunoglobulin heavy variable V8-4	TWIRQPSGK	#N/A	canonical	62.692	9.149	37.889	51.57	1071.58	9	-0.1	536.801	2	14.5459	25104	13200	18100	13000	14600	0.881789	0.547398	0	0	14	4	2	4	4	ENSMUSP00000141366.2:ENSMUSP00000136226.2	DB Search	Ensembl
Sec24c	Sec24 related gene family, member C (S. cerevisiae)	SYNAIRTGLV	2468	canonical	27.231	0.348	17.835	54.94	1092.59	10	3.3	547.307	2	36.4282	58828	15600	16300	15500	14500	0.940439	0.259865	0	0	14	4	4	2	4	ENSMUSP00000045955.9:ENSMUSP00000153434.2	DB Search	Ensembl
Ighv8-5	immunoglobulin heavy variable V8-5	KITSVDTVDTATY	#N/A	Noncanonical	#N/A	#N/A	#N/A	48.37	1412.7	13	-1.3	707.361	2	30.1237	56335	17700	17400	2120	14500	0.473504	0.27416	0	0	16	4	4	3	5	ENSMUSP00000142292.2:ENSMUSP00000142333.2:ENSMUSP00000100321.3	Homolog	Ensembl
Prim1	DNA primase, p49 subunit	SSPQRWEHL	#N/A	canonical	1.926	1.606	0.006	47.95	1138.55	9	3	570.287	2	21.5412	38949	13500	16300	22800	14400	1.24832	0.491238	0	0	14	2	3	6	3	ENSMUSP00000026461.8:ENSMUSP00000136556.2	DB Search	Ensembl
Zdbf2	zinc finger, DBF-type containing 2	SVTVPSSTWSS	#N/A	Noncanonical	57.222	39.091	42.167	50.61	1136.53	11	0	1137.55	1	35.1617	65924	12800	15400	20500	14400	1.23759	0.418665	0	0	69	15	17	18	19	ENSMUSP00000159296.2:ENSMUSP00000123319.2:ENSMUSP00000108049.2:ENSMUSP00000046097.10:ENSMUSP00000029025.9:ENSMUSP00000032978.7:ENSMUSP00000124020.2:ENSMUSP00000159596.1:ENSMUSP00000111037.2:ENSMUSP00000100219.2:ENSMUSP00000159591.1:ENSMUSP00000139428.2:ENSMUSP00000139978.2:ENSMUSP00000097629.5:ENSMUSP00000111097.3:ENSMUSP00000075932.5:ENSMUSP00000095346.4:ENSMUSP00000124518.2:ENSMUSP00000145754.2…	DeepNovo	Ensembl
Ipo9	importin 9	KNPERWTNI	#N/A	canonical	12.771	2.726	0.015	36.54	1156.6	9	1.5	579.309	2	21.7565	33265	11200	12700	12000	14400	1.1046	0.470239	0	0	10	1	4	3	2	ENSMUSP00000036093.8	DB Search	Ensembl
Sec14l1	SEC14-like lipid binding 1	KGAPHEILI	1933	canonical	3.023	2.448	0.096	33.09	976.571	9	5.9	489.297	2	29.7293	45165	430		22400	14300	42.6744	#DIV/0!	1	0	24	7	6	4	7	ENSMUSP00000099315.4:ENSMUSP00000087916.6:ENSMUSP00000021177.9	DB Search	Ensembl
Igkv20-101-2	immunoglobulin kappa chain variable 20-101-2	SVGERVT	#N/A	canonical	#N/A	#N/A	#N/A	26.18	746.392	7	3.4	747.404	1	5.4814	5132	16200	20400	11500	14300	0.704918	0.165768	0	0	16	5	4	3	4	ENSMUSP00000142504.2:ENSMUSP00000100180.3:ENSMUSP00000142786.2:ENSMUSP00000100189.3	DB Search	Ensembl
Efr3a	EFR3 homolog A	IGPTVLEVF	583	canonical	1.455	4.591	0.008	42.03	973.548	9	-1	974.559	1	54.7739	109622	6550	3640		14300	2.80667	#DIV/0!	0	1	7	2	1	3	1	ENSMUSP00000015146.10:ENSMUSP00000148418.2:ENSMUSP00000134385.2	DB Search	Ensembl
Ighv8-5	immunoglobulin heavy variable V8-5	DEYYNPSLRSRLT	#N/A	Noncanonical	#N/A	#N/A	#N/A	53.93	1612.78	13	-7.9	807.396	2	22.6857	41414	14400	15200	15300	14100	0.993243	0.90241	0	0	18	6	4	4	4	ENSMUSP00000142292.2	Homolog	Ensembl
Atxn2l	ataxin 2-like	HPHQQLPHGFTNM	#N/A	canonical	#N/A	#N/A	#N/A	53.74	1542.71	13	-0.2	772.367	2	25.4885	40732		848	15400	14000	17.3349	#DIV/0!	1	0	14	1	2	5	6	ENSMUSP00000146023.2:ENSMUSP00000125881.3:ENSMUSP00000132959.2:ENSMUSP00000035415.9:ENSMUSP00000145768.2	DB Search	Ensembl
Ighg1	immunoglobulin heavy constant gamma 1 (G1m marker)	SVLHEGL	#N/A	canonical	#N/A	#N/A	#N/A	30.91	753.402	7	0.7	754.412	1	24.2996	38748	14300	16800	8730	14000	0.730868	0.287763	0	0	17	4	6	2	5	ENSMUSP00000141658.2:ENSMUSP00000100216.2	DB Search	Ensembl
Derl1	Der1-like domain family, member 1	NYIIGGSVI	942	canonical	16.468	0.012	19.385	48.63	934.512	9	4.5	935.527	1	53.6441	83989	30400	34600	19400	13900	0.512308	0.0445	0	0	9	3	2	2	2	ENSMUSP00000022993.6	DB Search	Ensembl
Stxbp2	syntaxin binding protein 2	AGPRLIVYI	#N/A	canonical	2.181	1.026	0.007	25.96	1000.61	9	2.4	1001.62	1	54.0147	106023	2610			13900	5.32567	#DIV/0!	1	1	9	2	1	3	3	ENSMUSP00000004745.9:ENSMUSP00000125405.2	DB Search	Ensembl
Slc38a4	solute carrier family 38, member 4	SYAMANTGI	509	canonical	15.488	0.007	5.624	63.36	926.417	9	-1.9	927.426	1	32.7384	61371	29300	29000	29000	13800	0.734134	0.415203	0	0	34	13	9	5	7	ENSMUSP00000155158.2:ENSMUSP00000023101.4:ENSMUSP00000154818.2:ENSMUSP00000023099.7:ENSMUSP00000155372.2:ENSMUSP00000127676.2	DB Search	Ensembl
Edem1	ER degradation enhancer, mannosidase alpha-like 1	AYQSIQSYL	35	canonical	2.167	0.002	3.739	43.72	1071.52	9	4.2	1072.54	1	48.6286	92125	7760	10300	21800	13800	1.97121	0.171826	0	0	29	6	8	8	7	ENSMUSP00000144901.2:ENSMUSP00000086565.4	DB Search	Ensembl
Serpine1	serine (or cysteine) peptidase inhibitor, clade E, member 1	MGPWNKNEI	#N/A	canonical	4.463	2.916	0.029	43.02	1087.51	9	-1.3	544.764	2	33.5382	51176	1480	1490	16100	13800	10.0673	0.00721557	0	0	10	2	2	2	4	ENSMUSP00000076728.4:ENSMUST00000041388-1802-Ser172Asn:ENSMUSP00000039586.5:ENSMUST00000077523-5592-Ser172Asn	DB Search	Mut,Ensembl	106_114	Ser172Asn	No
Jak3	Janus kinase 3	GGPAHITSL	706	canonical	4.829	1.19	0.009	40.58	851.45	9	1.3	852.461	1	25.8443	41231	12800	12200	6470	13800	0.8108	0.586027	0	0	20	6	4	4	6	ENSMUST00000110013-2564-Gly699Cys:ENSMUST00000051995-6076-Ser1032Arg:ENSMUSP00000105640.4:ENSMUSP00000105639.2:ENSMUST00000051995-4301-Gly699Cys:ENSMUST00000110012-4893-Ser1032Arg:ENSMUST00000110012-10746-Gly699Cys:ENSMUST00000110013-2039-Ser1032Arg:ENSMUSP00000060073.8	DB Search	Mut,Ensembl	717_725	Gly699Cys,Ser1032Arg	No
Cops2	COP9 signalosome subunit 2	RYKQLLTYI	#N/A	canonical	4.343	0.006	2.958	26.42	1196.69	9	1.3	599.356	2	43.7659	82111	14200	15900	20900	13700	1.1495	0.604883	0	0	8	3	1	2	2	ENSMUSP00000106090.2:ENSMUSP00000028635.6	DB Search	Ensembl
Gna12	guanine nucleotide binding protein, alpha 12	NYFPSKQDI	674	canonical	7.513	0.009	8.068	48.61	1110.53	9	-0.2	556.276	2	31.3958	47681	10400	10100	19500	13700	1.61951	0.160302	0	0	17	5	3	5	4	ENSMUSP00000000153.5:ENSMUSP00000143414.2	DB Search	Ensembl
NA	NA	VGPPRATVL	26	Noncanonical	1.737	1.404	0.003	32.21	908.544	9	-2.2	455.28	2	32.0313	51642	212		15000	13700	67.6887	#DIV/0!	1	0	16	1	4	6	5		DeepNovo
Scml2	Scm polycomb group protein like 2	SGAFDYW	#N/A	canonical	#N/A	#N/A	#N/A	31.12	844.339	7	1.5	845.35	1	50.1723	76647	12500	15100		13700	0.992754	#DIV/0!	0	1	7	3	1	0	3	ENSMUSP00000098672.3:ENSMUSP00000074356.6:ENSMUSP00000019101.5:ENSMUSP00000076593.5:ENSMUSP00000107964.2:ENSMUSP00000158772.2:ENSMUSP00000084325.4	DB Search	Ensembl
Rpl8	ribosomal protein L8	QYIGKPSTIR	#N/A	Noncanonical	56.389	0.833	38.857	49.21	1161.65	10	-14.5	581.826	2	7.1702	10380			20000	13600	#DIV/0!	#DIV/0!	2	0	16	2	1	8	5	ENSMUSP00000004072.9:ENSMUSP00000155657.2	Homolog	Ensembl
Rps13	ribosomal protein S13	HAPGKGLSQ	#N/A	canonical	35.071	41.167	14.791	47.77	893.472	9	3.4	447.746	2	3.5661	1830			19600	13500	#DIV/0!	#DIV/0!	2	0	10	1	1	5	3	ENSMUSP00000146136.2:ENSMUSP00000126294.2:ENSMUSP00000146272.2	DB Search	Ensembl
AU040320	expressed sequence AU040320	KGPLREEKI	#N/A	canonical	22.179	6.382	0.009	34.41	1068.63	9	0.4	535.324	2	10.8869	17796	4400	6070	17500	13500	2.96084	0.0418029	0	0	15	3	4	4	4	ENSMUSP00000037802.5:ENSMUSP00000099667.4:ENSMUSP00000099668.4	DB Search	Ensembl
Fanca	Fanconi anemia, complementation group A	RYLPAPTAL	#N/A	canonical	1.256	0.003	1.008	39.08	1000.57	9	0	501.294	2	42.2843	64649	36700	36600	18000	13400	0.428377	0.0118447	0	0	24	5	7	7	5	ENSMUST00000035495-2516-Arg1005His:ENSMUST00000035495-6451-Ala1206Ser:ENSMUST00000035495-4561-Arg899Ser:ENSMUST00000035495-3170-Met943Thr:ENSMUST00000035495-7817-Ala875Val:ENSMUST00000035495-2947-Leu599Phe:ENSMUSP00000045217.9:ENSMUST00000035495-8298-Gly1091Arg:ENSMUST00000035495-10124-Met147Val:ENSMUST00000035495-6024-Arg119His:ENSMUST00000035495-3659-Ile1094Val:ENSMUST00000035495-5596-Asp970Val	DB Search	Mut,Ensembl	956_964	Ile1094Val,Asp970Val,Ala1206Ser,Leu599Phe,Met943Thr,Ala875Val,Arg1005His,Gly1091Arg,Arg899Ser,Met147Val,Arg119His	No
Uba1	ubiquitin-like modifier activating enzyme 1	RPAQLHIGF	#N/A	canonical	0.005	2.63	1.978	46.14	1037.58	9	2.2	519.799	2	37.9626	60903	824	1410	17100	13400	13.6526	0.0171148	0	0	12	1	2	4	5	ENSMUSP00000086626.5:ENSMUSP00000001989.9	DB Search	Ensembl
Lilra6	leukocyte immunoglobulin-like receptor, subfamily A (with TM domain), member 6	NYKNTPPTM	36	Noncanonical	7.057	0.082	7.882	40.68	1080.49	9	2	541.256	2	7.4591	8449	27500	9630	5840	13400	0.518179	0.45386	0	0	19	7	3	3	6	ENSMUSP00000042636.9:ENSMUSP00000145890.2:ENSMUSP00000133280.2:ENSMUSP00000086909.6:ENSMUSP00000100219.2:ENSMUSP00000152559.2:ENSMUSP00000088188.5	DeepNovo	Ensembl
Nup62	nucleoporin 62	TPASGGTGF	#N/A	canonical	0.156	4.235	6.351	44.81	793.361	9	1.4	794.372	1	16.1248	23695	10800	14200	15700	13300	1.16	0.437901	0	0	15	3	3	2	7	ENSMUST00000207103-8868-Ala319Val:ENSMUSP00000147181.2:ENSMUST00000208172-8628-Gly113Val:ENSMUSP00000147109.2:ENSMUST00000057195-11002-Gly113Val:ENSMUSP00000056785.10:ENSMUST00000208626-10358-Ala319Val:ENSMUSP00000146695.2:ENSMUST00000207103-5755-Gly113Val:ENSMUST00000057195-9195-Ala319Val:ENSMUST00000208626-9185-Gly113Val	DB Search	Mut,Ensembl	81_89	Ala319Val,Gly113Val	No
Pgk1	phosphoglycerate kinase 1	LPQKAGGFL	1745	canonical	0.062	4.624	13.077	40.85	929.533	9	-2.8	930.541	1	36.2386	58432	1300	1690	15000	13300	9.46488	0.0047153	0	0	12	2	2	4	4	ENSMUSP00000080302.7:ENSMUSP00000138706.2	DB Search	Ensembl
Gale	galactose-4-epimerase, UDP	GYIGSHTVL	210	canonical	13.494	0.005	5.889	48.6	945.492	9	0.2	473.755	2	32.9723	61998	31100	28400	11600	13300	0.418487	0.00839651	0	0	16	5	4	4	3	ENSMUSP00000099600.4:ENSMUSP00000099599.2:ENSMUSP00000117923.2:ENSMUSP00000119514.2	DB Search	Ensembl
Tmem39b	transmembrane protein 39b	SNPLRILNI	891	canonical	9.555	3.257	0.011	37.17	1038.62	9	-2.1	520.317	2	54.1292	85857	16100	7820	6830	13300	0.841555	0.752874	0	0	18	4	6	4	4	ENSMUST00000102588-6613-His337Arg:ENSMUSP00000099648.4	DB Search	Mut,Ensembl	416_424	His337Arg	No
Calu	calumenin	HLVYESDQNKDGKLT	#N/A	canonical	#N/A	#N/A	#N/A	72.49	1745.86	15	1.7	582.963	3	15.7703	27557	3900	6490	16400	13000	2.82964	0.0470146	0	0	15	3	3	4	5	ENSMUSP00000134708.2:ENSMUSP00000087967.8:ENSMUSP00000031779.11:ENSMUSP00000133609.2:ENSMUSP00000133436.2	DB Search	Ensembl
Igkv5-48	immunoglobulin kappa variable 5-48	WYQQRTNGSPRLL	#N/A	canonical	#N/A	#N/A	#N/A	27.69	1617.84	13	4.1	540.29	3	23.8187	34921	8820	18200	10800	13000	0.880829	0.77001	0	0	14	3	3	4	4	ENSMUSP00000100165.2	DB Search	Ensembl
Pfkm	phosphofructokinase, muscle	GYLALVTSL	390	canonical	4.492	0.006	7.833	36.77	935.533	9	-2.2	936.541	1	54.6371	91208	8880			13000	1.46396	#DIV/0!	1	1	3	1	1	0	1	ENSMUSP00000059801.7:ENSMUSP00000155809.2:ENSMUSP00000132803.2	DB Search	Ensembl
Huwe1	HECT, UBA and WWE domain containing 1	SYVGIATLI	84	canonical	12.803	0.003	6.397	44.02	935.533	9	3.3	936.546	1	54.6458	91962	8880			13000	1.46396	#DIV/0!	1	1	3	1	1	0	1	ENSMUST00000026292-6874-Ser1728Ile:ENSMUSP00000108241.2:ENSMUSP00000026292.9:ENSMUST00000112622-10726-Ser1728Ile	DB Search	Mut,Ensembl	2081_2089,2082_2090	Ser1728Ile	No
Eef1a1	eukaryotic translation elongation factor 1 alpha 1	TAQVIILNHPG	#N/A	canonical	68.889	74.583	92.5	56.07	1161.65	11	0.5	581.835	2	37.528	60272			13900	12900	#DIV/0!	#DIV/0!	2	0	7	2	0	3	2	ENSMUSP00000042457.9	DB Search	Ensembl
Phb	prohibitin	TYLPAGQSVL	1371	canonical	6.461	0.035	3.76	56.86	1047.56	10	0.3	1048.57	1	48.9316	92305	55500	55600	18900	12800	0.285329	0.00585208	0	0	27	10	9	4	4	ENSMUSP00000119603.2	DB Search	Ensembl
Rbm8a2	RNA binding motif protein 8A2	GYLKGYTLV	1202	canonical	21.62	0.022	15.612	41.46	1012.56	9	1.5	1013.57	1	44.0822	70092	11200	12700	18900	12800	1.32636	0.340214	0	0	22	5	5	5	7	ENSMUSP00000100599.2:ENSMUSP00000044548.8:ENSMUSP00000143190.2:ENSMUSP00000142699.2:ENSMUSP00000143346.2	DB Search	Ensembl
Ddx5	DEAD box helicase 5	TGNPTGTYQNG	#N/A	canonical	48.857	76	71.25	54.07	1108.48	11	2	1109.49	1	7.9611	9514	9770	11600	18300	12800	1.45531	0.235234	0	0	50	11	10	13	16	ENSMUSP00000021062.6	DB Search	Ensembl
Osgin2	oxidative stress induced growth inhibitor family member 2	TYITSVSRL	79	canonical	10.369	0.003	2.023	50.63	1038.57	9	-2	520.294	2	38.2271	71920	14200	13300	16100	12800	1.05091	0.721994	0	0	9	2	2	2	3	ENSMUSP00000047473.4	DB Search	Ensembl
Ighv8-9	immunoglobulin heavy variable V8-9	TSNTQVFLKIT	#N/A	Noncanonical	64.231	70	55.5	60.02	1250.69	11	-0.2	626.353	2	46.7394	87814	13500	13700	13000	12800	0.948529	0.0384761	0	0	11	3	2	4	2	ENSMUSP00000142895.2:ENSMUSP00000100314.2:ENSMUSP00000100323.2:ENSMUSP00000142292.2:ENSMUSP00000100305.2:ENSMUSP00000129008.3:ENSMUSP00000141906.2	Homolog	Ensembl
Ighv8-2	immunoglobulin heavy variable V8-2	TSNTQVFLKLT	#N/A	Noncanonical	41.667	67.812	37.778	60.02	1250.69	11	-0.2	626.353	2	46.7394	87814	13500	13700	13000	12800	0.948529	0.0384761	0	0	11	3	2	4	2	ENSMUSP00000141405.2	Homolog	Ensembl
Mrps16	mitochondrial ribosomal protein S16	AYHGGHLTI	109	canonical	9.176	0.004	4.038	45.51	967.487	9	4.3	484.755	2	20.3069	29041	27900	30800	19700	12700	0.551959	0.073915	0	0	22	6	9	3	4	ENSMUSP00000055619.4	DB Search	Ensembl
Hnrnpk	heterogeneous nuclear ribonucleoprotein K	VSVPDSSGPERILSI	#N/A	canonical	#N/A	#N/A	#N/A	68.9	1554.83	15	5.1	778.427	2	53.5392	103858	1170	1300	19000	12700	12.834	0.0434662	0	0	10	1	2	4	3	ENSMUSP00000135833.2:ENSMUSP00000153651.2:ENSMUSP00000135342.2:ENSMUSP00000153054.2:ENSMUSP00000152935.2:ENSMUSP00000153416.2:ENSMUSP00000112104.3:ENSMUSP00000039269.8:ENSMUSP00000153487.2:ENSMUSP00000135109.2:ENSMUSP00000135407.2:ENSMUSP00000135305.2:ENSMUSP00000135647.2:ENSMUSP00000135354.2:ENSMUSP00000153253.2	DB Search	Ensembl
Igkv12-98	immunoglobulin kappa variable 12-98	DIQMTQS	#N/A	canonical	#N/A	#N/A	#N/A	30.35	821.359	7	-4.9	822.364	1	12.3304	17045	18000	23000	16900	12600	0.719512	0.22331	0	0	7	1	1	2	3	ENSMUSP00000143549.2:ENSMUSP00000100128.3:ENSMUSP00000100136.3:ENSMUSP00000142898.2:ENSMUSP00000142382.2:ENSMUSP00000100172.3:ENSMUSP00000100109.3:ENSMUSP00000100170.2:ENSMUSP00000100117.2:ENSMUSP00000100140.2:ENSMUSP00000100113.3:ENSMUSP00000143728.2:ENSMUSP00000142468.2:ENSMUSP00000100166.2:ENSMUSP00000109850.4:ENSMUSP00000143363.2:ENSMUSP00000139272.2:ENSMUSP00000100168.2:ENSMUSP00000142787.2	DB Search	Ensembl
Kif11	kinesin family member 11	LPLHTSINL	1253	canonical	0.025	4.726	6.149	36.4	1006.58	9	1.1	504.3	2	49.6638	93919	2050	2360	15500	12600	6.37188	0.0148204	0	0	11	2	3	3	3	ENSMUST00000012587-10668-Leu755Arg:ENSMUSP00000012587.4	DB Search	Mut,Ensembl	1044_1052	Leu755Arg	No
Tcof1	treacle ribosome biogenesis factor 1	GYMTPGLTV	640	canonical	10.971	0.008	11.304	50.77	937.458	9	1.8	938.471	1	49.5021	93638	6520	6790	23600	12500	2.71225	0.176537	0	0	14	4	3	3	4	ENSMUST00000177172-9550-Ser488Cys:ENSMUST00000177172-1289-Gly319Val:ENSMUST00000175934-6087-Ala1262Thr:ENSMUST00000176630-2899-Ala490Glu:ENSMUST00000176630-2406-Val1209Ala:ENSMUST00000176630-5572-Asp1284fs:ENSMUST00000177172-472-Ala383Thr:ENSMUST00000175934-3603-Leu1157Pro:ENSMUST00000175934-2584-Val484Ala:ENSMUST00000175934-7121-Arg514Gly:ENSMUST00000176630-1409-Lys1312_Lys1313insGlu:ENSMUST0000…	DB Search	Mut,Ensembl	1049_1057,1001_1009,1085_1093	Gly319Val,Asn1002Lys,Ala1226Thr,Thr572Ala,Val1245Ala,Leu1121Pro,Lys1312_Lys1313insGlu,Ser805Gly,Ala383Thr,Asn966Lys,Asp1284fs,Asp1320fs,Val1209Ala,Asn918Lys,Thr524Ala,Ala1262Thr,Lys1348_Lys1349insGlu,Ser488Cys,Arg514Gly,Ala490Glu,Ser889Gly,Ser853Gly,Val484Ala,Leu1157Pro	No
Hnrnpa2b1	heterogeneous nuclear ribonucleoprotein A2/B1	SPGYGAARGGYGGGGP	#N/A	Noncanonical	#N/A	#N/A	#N/A	58.88	1379.62	16	2.1	690.822	2	15.543	26782	2820	3920	14900	12500	4.06528	0.0159401	0	0	11	2	2	5	2	ENSMUSP00000087453.8:ENSMUSP00000145028.2:ENSMUSP00000145374.2:ENSMUSP00000110103.3	Homolog	Ensembl
Igkj2	immunoglobulin kappa joining 2	GTKLEIK	#N/A	canonical	#N/A	#N/A	#N/A	34.48	787.48	7	2.6	394.75	2	10.0298	13308	11300	12400	10400	12500	0.966245	0.767896	0	0	21	3	7	6	5	ENSMUSP00000142356.2:ENSMUSP00000142962.2:ENSMUSP00000143297.2	DB Search	Ensembl
Igkj5	immunoglobulin kappa joining 5	GTKLELK	#N/A	canonical	#N/A	#N/A	#N/A	34.48	787.48	7	2.6	394.75	2	10.0298	13308	11300	12400	10400	12500	0.966245	0.767896	0	0	21	3	7	6	5	ENSMUSP00000142377.2	DB Search	Ensembl
Cst3	cystatin C	ASPLRSLLF	637	canonical	2.206	6.823	0.008	34.3	1002.59	9	6.1	502.305	2	54.2312	86330	55000	43800	27300	12400	0.401822	0.08673	0	0	19	5	3	5	6	ENSMUSP00000117672.2:ENSMUSP00000028938.7	DB Search	Ensembl
Adh7	alcohol dehydrogenase 7 (class IV), mu or sigma polypeptide	AGASRIIGI	2508	canonical	10.855	6.566	0.385	36.69	856.513	9	0.8	429.265	2	35.7873	54651	8220	8690	19300	12400	1.87463	0.165891	0	0	18	5	3	6	4	ENSMUSP00000087633.6:ENSMUSP00000005964.3:ENSMUST00000090171-9479-Ile262Val:ENSMUST00000090171-1144-Arg120Cys	DB Search	Mut,Ensembl	214_222	Arg120Cys,Ile262Val	No
Nckap1	NCK-associated protein 1	SFVNTMTSL	1601	canonical	6.659	0.05	6.724	50.76	998.474	9	0.6	999.485	1	53.2168	82465	7680	9420	15100	12400	1.60819	0.0836033	0	0	18	5	6	4	3	ENSMUSP00000028386.6:ENSMUSP00000107390.3	DB Search	Ensembl
Ppp1cb	protein phosphatase 1 catalytic subunit beta	SGRPVTPPRTANPPKK	#N/A	canonical	#N/A	#N/A	#N/A	39.57	1701.96	16	9.5	426.503	4	9.5913	12537	7450	21500	12800	12400	0.870466	0.814617	0	0	33	7	10	7	9	ENSMUSP00000144047.2:ENSMUSP00000144350.2:ENSMUSP00000015100.9	DB Search	Ensembl
Igkv15-103	immunoglobulin kappa chain variable 15-103	SWYQQRPG	#N/A	Noncanonical	75.833	22.143	52.308	47.78	1020.48	8	5.2	511.25	2	17.819	24675	9580	13100	9040	12400	0.945326	0.822672	0	0	5	1	1	2	1	ENSMUSP00000100125.2	Homolog	Ensembl
Plec	plectin	VGPELHHKL	#N/A	canonical	0.777	0.81	0.002	46.12	1028.58	9	1.9	515.298	2	14.6671	19722	11200	9190	7400	12400	0.971064	0.922814	0	0	20	5	6	4	5	ENSMUSP00000129543.2:ENSMUSP00000079668.6:ENSMUSP00000072478.5:ENSMUSP00000126068.2:ENSMUSP00000087037.4:ENSMUSP00000126526.2:ENSMUSP00000057158.8:ENSMUSP00000074383.6:ENSMUSP00000071765.6:ENSMUSP00000073124.7:ENSMUSP00000023226.7:ENSMUSP00000075772.6:ENSMUSP00000156565.2:ENSMUSP00000127261.2	DB Search	Ensembl
Sdad1	SDA1 domain containing 1	LYTHIVTDI	2040	canonical	18.399	0.123	23.024	45.99	1073.58	9	-1.2	537.796	2	45.0787	68391	37700	37300	21700	12300	0.453333	0.048834	0	0	32	13	11	5	3	ENSMUST00000201143-1138-Thr663Ser:ENSMUST00000201143-1088-Glu238Asp:ENSMUST00000031364-1669-Thr664Ser:ENSMUST00000031364-11081-Glu238Asp:ENSMUSP00000031364.2:ENSMUSP00000144446.2:ENSMUST00000201143-5294-Asp487Glu:ENSMUST00000201143-10230-Glu669Asp:ENSMUST00000031364-7432-Glu670Asp:ENSMUST00000031364-6825-Asp488Glu:ENSMUST00000031364-8045-Lys272Lys	DB Search	Mut,Ensembl	137_145	Thr664Ser,Asp488Glu,Glu670Asp,Asp487Glu,Thr663Ser,Lys272Lys,Glu669Asp,Glu238Asp	No
Polr2a	polymerase (RNA) II (DNA directed) polypeptide A	TYQDIQNTI	85	canonical	5.222	0.003	1.716	53.75	1094.52	9	1.1	1095.54	1	33.1481	62130	60300	58700	10300	12300	0.189916	0.000705164	0	0	40	12	13	5	10	ENSMUSP00000071200.4:ENSMUSP00000050771.10:ENSMUST00000058470-2034-Met1102Ile:ENSMUST00000071213-7715-Met1102Ile	DB Search	Mut,Ensembl	698_706	Met1102Ile	No
Itga3	integrin alpha 3	HGPSRSAFGI	2430	canonical	5.452	13.872	0.319	39.19	1027.52	10	1.3	514.77	2	23.9429	43705	11900	14600	17900	12200	1.13585	0.62573	0	0	10	3	2	4	1	ENSMUSP00000113556.2:ENSMUSP00000103368.2:ENSMUSP00000001548.8	DB Search	Ensembl
Mtcl1	microtubule crosslinking factor 1	SFLSTVTSV	1595	canonical	7.565	0.05	10.49	38.88	939.491	9	-1.2	940.501	1	53.8366	88652	4490	11700	13100	12200	1.56269	0.336608	0	0	11	4	3	2	2	ENSMUSP00000135690.2:ENSMUSP00000083899.6:ENSMUSP00000094894.4:ENSMUSP00000121387.2	DB Search	Ensembl
Myo10	myosin X	RYSGMLETV	786	canonical	8.35	0.009	6.358	32.36	1054.51	9	-1.9	528.264	2	33.2918	50669	17900	18000	12100	12200	0.67688	0.000148599	0	0	12	4	3	3	2	ENSMUST00000110457-3388-Ser1011Leu:ENSMUSP00000118280.2:ENSMUSP00000106087.2	DB Search	Mut,Ensembl	658_666	Ser1011Leu	No
Ighg1	immunoglobulin heavy constant gamma 1 (G1m marker)	NHHTEKSLSHSPG	#N/A	canonical	#N/A	#N/A	#N/A	60.7	1429.67	13	0.1	477.566	3	3.6425	2793	7220	12500	9450	12200	1.09787	0.776556	0	0	25	7	8	5	5	ENSMUSP00000141658.2:ENSMUSP00000100216.2	DB Search	Ensembl
Lgals1	lectin, galactose binding, soluble 1	TKEDGTW	#N/A	canonical	#N/A	#N/A	#N/A	34.33	835.371	7	1.1	836.383	1	7.3904	10692			23200	12100	#DIV/0!	#DIV/0!	2	0	14	0	0	6	8	ENSMUSP00000086795.6	DB Search	Ensembl
Eef1a1	eukaryotic translation elongation factor 1 alpha 1	TAQVIILNHPGQISAG	#N/A	canonical	#N/A	#N/A	#N/A	63.04	1617.88	16	-2.5	809.95	2	45.727	85973			22100	12100	#DIV/0!	#DIV/0!	2	0	8	0	0	3	5	ENSMUSP00000042457.9	DB Search	Ensembl
Ighg1	immunoglobulin heavy constant gamma 1 (G1m marker)	TITLTPK	#N/A	canonical	#N/A	#N/A	#N/A	27.15	772.469	7	-0.5	773.479	1	22.54	40761	13200	12900	8350	12100	0.783525	0.271967	0	0	23	7	7	3	6	ENSMUSP00000141658.2:ENSMUSP00000100216.2	DB Search	Ensembl
Hnrnpa1	heterogeneous nuclear ribonucleoprotein A1	FGPMKGGNF	#N/A	canonical	4.292	6.82	0.017	46.71	953.443	9	0.2	954.453	1	33.1304	53403	5410	6260	9650	12000	1.85518	0.057359	0	0	16	4	3	3	6	ENSMUSP00000042658.10:ENSMUSP00000154865.2:ENSMUSP00000155833.2:ENSMUSP00000084609.8	DB Search	Ensembl
Jak1	Janus kinase 1	SFGVTLHEL	2294	canonical	5.326	0.237	4.396	43.67	1001.52	9	-2.2	501.767	2	50.0768	94943	32500	35900	19800	11900	0.46345	0.0507728	0	0	20	7	5	4	4	ENSMUSP00000099842.4	DB Search	Ensembl
NA	NA	TYKPTTNGL	50	Noncanonical	6.347	0.016	2.396	45.92	993.513	9	-0.1	497.766	2	19.7155	35587	848	1460	16900	11900	12.4783	0.0343054	0	0	9	1	1	5	2		DeepNovo
Dhx9	DEAH (Asp-Glu-Ala-His) box polypeptide 9	VGPDHNRSFI	#N/A	canonical	2.368	5.941	0.088	47.22	1140.57	10	0.9	571.294	2	22.8861	41708	8080	8700	14400	11900	1.56734	0.0660345	0	0	24	7	5	5	7	ENSMUSP00000038135.6:ENSMUSP00000139825.2:ENSMUSP00000139827.2:ENSMUSP00000139806.2	DB Search	Ensembl
Hps5	HPS5, biogenesis of lysosomal organelles complex 2 subunit 2	MGPDRAWSL	#N/A	canonical	1.612	3.313	0.009	48.12	1031.49	9	-1.1	516.752	2	41.8036	78610	6140	7340	18400	11800	2.24036	0.130249	0	0	6	1	1	2	2	ENSMUSP00000119876.2:ENSMUSP00000103280.2:ENSMUSP00000014562.8	DB Search	Ensembl
Cstf1	cleavage stimulation factor, 3' pre-RNA, subunit 1	GYISIANGL	874	canonical	12.639	0.011	13.827	49.33	906.481	9	0.2	907.491	1	53.2592	82596	19000	20500	15300	11800	0.686076	0.082764	0	0	11	3	4	2	2	ENSMUSP00000121178.2:ENSMUSP00000112076.2	DB Search	Ensembl
Hnrnpa3	heterogeneous nuclear ribonucleoprotein A3	SNYGPMKGGSFGGR	#N/A	canonical	#N/A	#N/A	#N/A	55.9	1413.65	14	0.2	707.833	2	19.4649	35202	616	885	14600	11800	17.5883	0.0125234	0	0	16	3	4	4	5	ENSMUSP00000107595.2:ENSMUSP00000107592.2:ENSMUSP00000107593.2:ENSMUSP00000126069.3:ENSMUSP00000088298.5:ENSMUSP00000116125.2	DB Search	Ensembl
Hmgcs1	3-hydroxy-3-methylglutaryl-Coenzyme A synthase 1	IGPNAPLI	1337	canonical	10.87	7.121	0.032	32.27	793.47	8	1	794.48	1	50.9922	78026	8080	10100	13900	11800	1.41364	0.123035	0	0	8	2	2	2	2	ENSMUSP00000136944.2:ENSMUSP00000153064.2	DB Search	Ensembl
Tbc1d31	TBC1 domain family, member 31	AYLPQTSRL	#N/A	canonical	5.203	0.004	3.459	36.52	1047.57	9	0.9	524.795	2	33.5739	51119	32600	30200	8860	11800	0.328981	0.00801377	0	0	16	4	5	3	4	ENSMUSP00000022992.7:ENSMUSP00000124466.2	DB Search	Ensembl
Snrnp200	small nuclear ribonucleoprotein 200 (U5)	TYGITVAEL	1728	canonical	7.465	0.06	5.55	47.65	965.507	9	0.5	966.518	1	53.5955	104171	34400	33600	15000	11700	0.392647	0.00669195	0	0	8	2	2	3	1	ENSMUSP00000099509.4	DB Search	Ensembl
Ighg1	immunoglobulin heavy constant gamma 1 (G1m marker)	SSVTVPSST	#N/A	canonical	26.955	18.261	13.72	38.62	863.424	9	-1.3	864.433	1	17.764	26948	13000	13700	10400	11700	0.827715	0.0894213	0	0	15	5	5	2	3	ENSMUSP00000141658.2:ENSMUSP00000100214.2:ENSMUSP00000141198.3:ENSMUSP00000100216.2	DB Search	Ensembl
Isg20	interferon-stimulated protein	LGPQRVSGL	960	canonical	9.613	5.842	0.013	39.01	925.534	9	-0.4	463.776	2	27.7563	41902	5500	5460	5020	11700	1.52555	0.479421	0	0	9	2	3	2	2	ENSMUSP00000112480.2:ENSMUSP00000040080.9:ENSMUSP00000145840.2:ENSMUSP00000112621.2:ENSMUSP00000113255.2	DB Search	Ensembl
Ighv8-4	immunoglobulin heavy variable V8-4	TWIRQPSGKSLEWLA	#N/A	Noncanonical	#N/A	#N/A	#N/A	51.57	1770.94	15	-0.1	591.323	3	52.8654	81308	7200	13100		11700	1.15271	#DIV/0!	0	1	15	3	3	5	4	ENSMUSP00000141366.2:ENSMUSP00000136226.2	Homolog	Ensembl
Ckap5	cytoskeleton associated protein 5	KGPKILDHL	#N/A	canonical	1.772	1.54	0.006	49.27	1019.61	9	1.4	510.816	2	26.5208	49230	6390	8630	19300	11600	2.05726	0.186218	0	0	24	6	5	8	5	ENSMUSP00000097303.5:ENSMUSP00000046263.10:ENSMUSP00000106969.3:ENSMUSP00000106970.4	DB Search	Ensembl
NA	NA	EGPGRAGEL	48	Noncanonical	15.177	11.251	0.151	31.54	884.435	9	2.7	443.227	2	12.3115	16222	19900	21000	15600	11500	0.662592	0.0830109	0	0	16	5	4	5	2		DeepNovo
Met	met proto-oncogene	FISGGSTIT	#N/A	canonical	48.286	46.385	71.25	30.43	881.449	9	1.3	882.46	1	36.6281	58569	10400	12700	9660	11500	0.916017	0.57781	0	0	12	3	4	2	3	ENSMUSP00000111103.2:ENSMUST00000115442-7727-Ile851Met:ENSMUSP00000079324.6:ENSMUSP00000111102.2:ENSMUST00000115443-6982-Ile851Met:ENSMUST00000152802-4315-Ile131Met:ENSMUST00000080469-2829-Ile851Met:ENSMUSP00000118755.2	DB Search	Mut,Ensembl	752_760,32_40	Ile131Met,Ile851Met	No
Ighg1	immunoglobulin heavy constant gamma 1 (G1m marker)	SSGVHTFPAVL	#N/A	canonical	5.831	12.223	8.64	40.22	1113.58	11	-1.3	557.799	2	49.7748	76060	11800	12800	9330	11500	0.846748	0.255335	0	0	9	2	2	3	2	ENSMUSP00000141658.2:ENSMUSP00000100216.2	DB Search	Ensembl
NA	NA	QRPGKSPKLM	#N/A	Noncanonical	3.351	17.801	13.167	52.97	1140.64	10	2.1	381.224	3	9.3635	11724	6140	13900	8400	11500	0.993014	0.988154	0	0	34	9	8	7	10		DeepNovo
Ighg1	immunoglobulin heavy constant gamma 1 (G1m marker)	LHNHHTEKSLSHSPG	#N/A	canonical	#N/A	#N/A	#N/A	71.84	1679.81	15	3.5	560.949	3	4.7444	4700	6130	7660	13600	11400	1.81291	0.0526697	0	0	17	3	5	4	5	ENSMUSP00000141658.2:ENSMUSP00000100216.2	DB Search	Ensembl
Tuba3b	tubulin, alpha 3B	HEQLSVAEITN	#N/A	canonical	78.333	73.333	90	52	1239.61	11	1.4	620.815	2	32.0764	51892			12200	11400	#DIV/0!	#DIV/0!	2	0	6	0	0	2	4	ENSMUSP00000084713.7:ENSMUSP00000076777.8:ENSMUSP00000078429.8:ENSMUSP00000085580.6:ENSMUSP00000094778.6:ENSMUSP00000140657.2	DB Search	Ensembl
Igkv6-32	immunoglobulin kappa variable 6-32	SNRYTGVPDRFTGS	#N/A	canonical	#N/A	#N/A	#N/A	47.96	1555.74	14	3.4	519.59	3	24.2335	38377	6940	14100	9940	11400	1.01426	0.970982	0	0	17	3	6	4	4	ENSMUSP00000100178.2:ENSMUSP00000100196.2:ENSMUSP00000143746.2:ENSMUSP00000100189.3	DB Search	Ensembl
Ighv8-6	immunoglobulin heavy variable V8-6	TQVFLKITSVDTVD	#N/A	Noncanonical	#N/A	#N/A	#N/A	69.56	1564.83	14	1	783.429	2	53.3202	102950	41500	26300	35200	11300	0.685841	0.530499	0	0	7	1	2	2	2	ENSMUSP00000100305.2:ENSMUSP00000141906.2	Homolog	Ensembl
Ighv8-2	immunoglobulin heavy variable V8-2	TQVFLKLTSVDTVD	#N/A	Noncanonical	#N/A	#N/A	#N/A	69.56	1564.83	14	1	783.429	2	53.3202	102950	41500	26300	35200	11300	0.685841	0.530499	0	0	7	1	2	2	2	ENSMUSP00000141405.2	Homolog	Ensembl
Ampd2	adenosine monophosphate deaminase 2	KYNPIGESVL	1526	canonical	4.307	0.045	2.258	47.8	1118.6	10	5.7	1119.61	1	40.8155	62289	16400	12900	19000	11300	1.03413	0.91669	0	0	31	8	7	10	6	ENSMUSP00000077946.6:ENSMUSP00000099697.2:ENSMUSP00000099698.2	DB Search	Ensembl
Bub3	BUB3 mitotic checkpoint protein	QPEKVYTL	2538	canonical	0.421	4.93	0.598	36.63	976.523	8	2	977.535	1	25.6392	40312	29000	35700	12800	11300	0.372488	0.027427	0	0	33	9	11	6	7	ENSMUSP00000081547.6:ENSMUSP00000146334.2	DB Search	Ensembl
Ctr9	CTR9 homolog, Paf1/RNA polymerase II complex component	IYVEQKQYI	285	canonical	15.327	0.005	5.049	45.34	1182.63	9	1.1	592.324	2	31.7961	48174	22800	20200	12800	11300	0.560465	0.0243074	0	0	10	2	3	2	3	ENSMUSP00000005749.6	DB Search	Ensembl
Yap1	yes-associated protein 1	VPLPAGWEM	357	canonical	0.006	4.231	6.73	58.12	998.49	9	-0.1	999.501	1	54.2804	107275	5760	8910		11300	1.54056	#DIV/0!	0	1	17	5	3	4	5	ENSMUSP00000134250.2:ENSMUSP00000134237.2:ENSMUSP00000133959.2:ENSMUSP00000083772.6:ENSMUSP00000134007.2:ENSMUSP00000069554.7	DB Search	Ensembl
Tubg2	tubulin, gamma 2	PYLPSAHRV	#N/A	canonical	18.231	0.081	17.094	54.64	1038.56	9	3.2	347.196	3	20.6906	29330	30400	30300	25000	11200	0.596376	0.217835	0	0	24	9	5	7	3	ENSMUSP00000045901.10:ENSMUSP00000048036.9	DB Search	Ensembl
Atp5b	ATP synthase, H+ transporting mitochondrial F1 complex, beta subunit	KLVPLKETI	2592	canonical	1.916	0.495	2.102	42.47	1039.66	9	0.3	520.842	2	34.6438	64975	13900	14200	13800	11200	0.88968	0.357918	0	0	8	2	2	2	2	ENSMUSP00000026459.6	DB Search	Ensembl
Uqcrfs1	ubiquinol-cytochrome c reductase, Rieske iron-sulfur polypeptide 1	SHTDVKVPDFS	#N/A	canonical	40.125	25.333	39.875	58.71	1230.59	11	-1.9	616.302	2	29.3988	44444	4860	5750	8630	11200	1.86899	0.0770877	0	0	16	2	3	4	7	ENSMUSP00000045284.4	DB Search	Ensembl
Amd1	S-adenosylmethionine decarboxylase 1	SSPQKIDGF	896	canonical	4.749	4.442	0.011	50.18	977.482	9	1.6	489.75	2	23.722	34516	23000	24600	15400	11100	0.556723	0.0441719	0	0	25	6	11	5	3	ENSMUSP00000158947.2:ENSMUSP00000159133.2:ENSMUSP00000097528.5:ENSMUSP00000079703.3	DB Search	Ensembl
Neu3	neuraminidase 3	VGPGHGIQL	268	canonical	1.964	2.08	0.005	36.12	876.482	9	3.1	439.251	2	33.2757	50607	7760	8270	11400	11100	1.40362	0.00825993	0	0	15	4	4	3	4	ENSMUSP00000045222.7	DB Search	Ensembl
Etl4	enhancer trap locus 4	SSPVVKSF	43	Noncanonical	5.076	11.608	0.046	36.5	849.46	8	0.7	850.47	1	23.5842	36735	12700	12100	2720	11100	0.557258	0.321302	0	0	19	5	5	5	4	ENSMUSP00000110254.2:ENSMUST00000081849-10862-Lys716Glu:ENSMUST00000160696-4733-Gln445_Gln446dup:ENSMUSP00000145858.2:ENSMUSP00000141607.2:ENSMUSP00000078514.4:ENSMUSP00000041034.9:ENSMUST00000161739-6193-Gln445_Gln446dup:ENSMUSP00000049808.9:ENSMUST00000035565-7839-Ser1684Ala:ENSMUSP00000146011.2:ENSMUSP00000110253.2:ENSMUSP00000077215.4:ENSMUST00000035565-9394-Ala1180Thr:ENSMUSP00000150988.2:EN…	DeepNovo	Mut,Ensembl
Ighv8-5	immunoglobulin heavy variable V8-5	VFLKITSVDTVD	#N/A	Noncanonical	80	39.955	92.5	48.69	1335.73	12	0.3	668.874	2	51.6494	79156	17500	16900	21600	11000	0.947674	0.880969	0	0	18	4	8	1	5	ENSMUSP00000142292.2:ENSMUSP00000142333.2:ENSMUSP00000100321.3	Homolog	Ensembl
Ighv8-2	immunoglobulin heavy variable V8-2	VFLKLTSVDTVD	#N/A	Noncanonical	81.25	41.611	92.5	48.69	1335.73	12	0.3	668.874	2	51.6494	79156	17500	16900	21600	11000	0.947674	0.880969	0	0	18	4	8	1	5	ENSMUSP00000141405.2	Homolog	Ensembl
Srebf2	sterol regulatory element binding factor 2	TYHASGTEL	140	canonical	3.753	0.004	3.835	44.7	977.445	9	-0.8	978.455	1	14.6774	21162	22800	20400	15200	11000	0.606481	0.0722978	0	0	26	6	8	5	7	ENSMUSP00000023100.7:ENSMUSP00000155022.2	DB Search	Ensembl
Igkc	immunoglobulin kappa constant	WKIDGSERQ	#N/A	canonical	75	64.286	85	49.15	1117.55	9	1.4	559.786	2	14.2163	24274	11800	14300	11200	11000	0.850575	0.26019	0	0	19	7	4	5	3	ENSMUSP00000100206.2	DB Search	Ensembl
Fam133b	family with sequence similarity 133, member B	SGPTIQDYL	536	canonical	1.15	1.642	0.007	50.96	992.481	9	1.5	993.494	1	50.6406	96103	5240	6820	29700	10900	3.3665	0.269502	0	0	24	5	7	6	6	ENSMUSP00000111189.4:ENSMUSP00000143004.2:ENSMUSP00000142744.2	DB Search	Ensembl
Eef1a1	eukaryotic translation elongation factor 1 alpha 1	THINIVVIGHVDSGK	#N/A	canonical	#N/A	#N/A	#N/A	68.55	1587.87	15	0.5	794.947	2	37.1018	69660			29000	10900	#DIV/0!	#DIV/0!	2	0	8	0	0	5	3	ENSMUSP00000120438.2:ENSMUSP00000042457.9:ENSMUSP00000054556.8:ENSMUSP00000116821.2	DB Search	Ensembl
Hnrnpa1	heterogeneous nuclear ribonucleoprotein A1	GPYGGGGQYF	#N/A	canonical	0.408	2.358	17.788	55.23	1001.42	10	-0.8	1002.43	1	34.037	63880	4530	2640	26500	10900	5.21618	0.194287	0	0	27	7	4	6	10	ENSMUSP00000042658.10:ENSMUSP00000154865.2:ENSMUSP00000155833.2:ENSMUSP00000084609.8	DB Search	Ensembl
Cebpb	CCAAT/enhancer binding protein (C/EBP), beta	APAPAHHDF	752	canonical	0.009	2.758	2.878	45.05	961.441	9	2.9	481.73	2	9.2855	11932	14500	16700	16800	10900	0.887821	0.634204	0	0	14	5	3	3	3	ENSMUSP00000069850.4	DB Search	Ensembl
Poc1a	POC1 centriolar protein A	SFHPSGNYL	772	canonical	1.608	0.009	1.942	43.91	1020.47	9	0.8	511.242	2	30.3361	46119	29600	29200	15400	10900	0.447279	0.0187805	0	0	39	10	13	7	9	ENSMUST00000216228-1283-Pro12Ser:ENSMUSP00000072064.7:ENSMUST00000214483-6971-Pro33Ser:ENSMUSP00000149273.2:ENSMUSP00000149444.2:ENSMUSP00000150549.2:ENSMUST00000191434-500-Pro49Ser:ENSMUSP00000148880.2:ENSMUST00000214208-10154-Pro33Ser:ENSMUSP00000140374.2:ENSMUST00000072206-6399-Pro50Ser:ENSMUSP00000149262.2:ENSMUSP00000150865.2:ENSMUST00000216306-257-Pro33Ser:ENSMUST00000217213-8680-Pro12Ser	DB Search	Mut,Ensembl	219_227,198_206,236_244,235_243	Pro12Ser,Pro33Ser,Pro50Ser,Pro49Ser	No
Dcaf1	DDB1 and CUL4 associated factor 1	SPLIGRISF	537	canonical	0.008	3.735	2.583	41.22	988.571	9	0.9	989.583	1	53.5228	103846	6060		6280	10900	1.41749	#DIV/0!	1	0	16	4	4	3	5	ENSMUSP00000060025.9	DB Search	Ensembl
Vmn1r138	vomeronasal 1 receptor 138	FCSTSGF	#N/A	canonical	#N/A	#N/A	#N/A	25.04	747.29	7	-0.5	748.299	1	27.7347	43956		8650	256000	10800	15.422	#DIV/0!	1	0	13	4	3	2	4	ENSMUSP00000137285.2:ENSMUSP00000096332.4:ENSMUSP00000131702.2:ENSMUSP00000153788.2:ENSMUSP00000096340.2:ENSMUSP00000100834.2:ENSMUSP00000129429.2:ENSMUSP00000127638.2:ENSMUSP00000131580.2:ENSMUSP00000096318.2:ENSMUSP00000083176.3:ENSMUSP00000100837.3:ENSMUSP00000128742.2:ENSMUSP00000126410.2:ENSMUSP00000131872.2:ENSMUSP00000129819.2:ENSMUSP00000154337.2:ENSMUSP00000137271.2:ENSMUSP00000129433.2:…	DB Search	Ensembl
Arhgap28	Rho GTPase activating protein 28	RGPDIKVQF	#N/A	canonical	0.825	2.139	0.005	51.8	1058.59	9	1	530.304	2	36.4201	68757	2840	4220	15800	10800	3.76771	0.0637961	0	0	9	1	2	4	2	ENSMUSP00000132087.2:ENSMUSP00000024840.6:ENSMUSP00000130960.2:ENSMUSP00000128194.2	DB Search	Ensembl
Syde1	synapse defective 1, Rho GTPase, homolog 1 (C. elegans)	TGPLRSGPDFL	2211	canonical	4.599	14.181	0.182	55.12	1158.6	11	2.6	580.313	2	46.9596	88550	17000	19900	15100	10800	0.701897	0.168003	0	0	11	3	2	3	3	ENSMUSP00000043085.7	DB Search	Ensembl
Ighv3-8	immunoglobulin heavy variable V3-8	SGPGLMKPSQTLSL	#N/A	Noncanonical	#N/A	#N/A	#N/A	50.08	1414.75	14	-0.6	708.384	2	51.4289	97701	9600	11100	9450	10800	0.978261	0.844248	0	0	16	3	4	4	5	ENSMUSP00000100264.3	Homolog	Ensembl
Ighv8-4	immunoglobulin heavy variable V8-4	TCTFSGF	#N/A	canonical	#N/A	#N/A	#N/A	26.22	761.305	7	0.6	762.316	1	45.2642	71432	8070	13200	9030	10800	0.932299	0.815586	0	0	11	3	2	3	3	ENSMUSP00000141366.2:ENSMUSP00000136226.2	DB Search	Ensembl
Mob1a	MOB kinase activator 1A	AGPRYEYHW	#N/A	canonical	12.91	9.791	0.009	32.48	1177.53	9	4.4	589.777	2	26.0129	41136	4670	7870	15500	10600	2.08134	0.146433	0	0	13	3	5	2	3	ENSMUSP00000054452.5:ENSMUSP00000098802.3	DB Search	Ensembl
Or9g3	olfactory receptor family 9 subfamily G member 3	SYQSVRGNL	22	Noncanonical	5.139	0.011	9.234	53.85	1022.51	9	3.7	512.268	2	17.6029	24247	24200	20200	14700	10600	0.56982	0.0793764	0	0	11	3	4	3	1	ENSMUSP00000097500.2:ENSMUST00000188804-6559-Lys90Glu:ENSMUSP00000140610.2:ENSMUST00000186442-5304-Ser15Asn:ENSMUST00000190651-10377-Tyr58Asp:ENSMUSP00000121261.3:ENSMUSP00000093774.4:ENSMUST00000188804-8876-Gly131Arg:ENSMUSP00000121615.4:ENSMUST00000222909-7742-Asp495Ala:ENSMUST00000039476-7722-Ser806Ala:ENSMUSP00000152434.2:ENSMUSP00000155304.2:ENSMUST00000190651-5232-Lys6Asn:ENSMUST00000123708…	DeepNovo	Mut,Ensembl
Rdh11	retinol dehydrogenase 11	SAPSRIVNL	435	canonical	1.18	0.979	0.007	39.79	955.545	9	1.6	478.782	2	33.7689	51504	20800	21700	13400	10600	0.564706	0.0243544	0	0	17	4	6	2	5	ENSMUSP00000124066.2:ENSMUSP00000082352.7	DB Search	Ensembl
Ythdf1	YTH N6-methyladenosine RNA binding protein 1	SYTYPPSSL	#N/A	canonical	4.889	0.007	1.308	48.15	1013.47	9	-1	1014.48	1	37.2026	70689	15500	13600	30300	10500	1.40206	0.615968	0	0	50	17	15	4	14	ENSMUSP00000104504.3:ENSMUSP00000037808.9:ENSMUSP00000116665.2	DB Search	Ensembl
Eno1b	enolase 1B, retrotransposed	SFRNPLAK	#N/A	canonical	53.269	18.472	30.882	42.9	931.524	8	0.6	466.771	2	22.2193	34518	4140	3610	16100	10500	3.43226	0.0786821	0	0	7	2	1	2	2	ENSMUSP00000075513.5:ENSMUSP00000079727.7:ENSMUSP00000079045.6:ENSMUSP00000157807.2	DB Search	Ensembl
Tsg101	tumor susceptibility gene 101	VGPSRDGTI	849	canonical	18.282	5.82	0.01	30.44	900.466	9	1.9	451.243	2	14.3094	20496	11100	11700	15100	10500	1.12281	0.607459	0	0	11	2	3	3	3	ENSMUSP00000014546.9:ENSMUSP00000120856.3	DB Search	Ensembl
Mapk1	mitogen-activated protein kinase 1	VGPRYTNL	2	canonical	8.393	8.488	0.008	34.22	918.492	8	1.1	460.255	2	24.1062	38155	14100	13200	14100	10500	0.901099	0.542504	0	0	11	2	4	3	2	ENSMUSP00000065983.8:ENSMUSP00000156154.2:ENSMUSP00000111396.2	DB Search	Ensembl
Ighv8-11	immunoglobulin heavy variable V8-11	SGFSLSTS	#N/A	canonical	24.227	28.102	14.799	28.22	784.36	8	-1	785.37	1	30.1093	56135	12000	12800	11500	10500	0.887097	0.160336	0	0	14	4	2	3	5	ENSMUSP00000100317.4:ENSMUSP00000141366.2:ENSMUSP00000142292.2:ENSMUSP00000142333.2:ENSMUSP00000100321.3:ENSMUSP00000136226.2	DB Search	Ensembl
Gpd2	glycerol phosphate dehydrogenase 2, mitochondrial	DTQSISRNHVVDISQ	#N/A	Noncanonical	#N/A	#N/A	#N/A	28.74	1697.83	15	8.8	849.935	2	28.2142	52214	10000	11800	8640	10500	0.877982	0.412143	0	0	19	5	4	6	4	ENSMUSP00000028167.3:ENSMUSP00000130992.2	Homolog	Ensembl
Hnrnpm	heterogeneous nuclear ribonucleoprotein M	IPNEIIHAL	121	canonical	0.004	0.927	1.668	39.22	1018.58	9	2.6	1019.59	1	50.2189	80370	7910	8610	15000	10300	1.53148	0.205904	0	0	27	8	6	6	7	ENSMUSP00000110027.3:ENSMUSP00000120115.2:ENSMUSP00000123580.2	DB Search	Ensembl
Mylip	myosin regulatory light chain interacting protein	VYLPTHTSLL	1220	canonical	3.814	0.024	0.672	40.26	1142.63	10	3	572.328	2	52.4967	83924	2880	3060	13800	10300	4.05724	0.0352842	0	0	10	3	2	2	3	ENSMUSP00000152597.2:ENSMUSP00000047403.10	DB Search	Ensembl
H2-D1	histocompatibility 2, D region locus 1	GYVDNKEFV	1626	canonical	28.721	0.052	13.548	43.91	1069.51	9	3.5	535.765	2	28.3438	42598	35000	31300	13300	10300	0.355958	0.012217	0	0	25	8	8	5	4	ENSMUST00000172785-9518-Arg145Cys:ENSMUST00000172503-9636-Glu143Asp:ENSMUST00000172785-8546-Leu138Gln:ENSMUST00000172503-5362-Arg72Gln:ENSMUST00000172503-8789-Arg145Cys:ENSMUST00000172785-6661-Glu143Asp:ENSMUST00000172785-8715-Asn104Thr:ENSMUSP00000134582.3:ENSMUST00000172503-1597-Ser101Asn:ENSMUST00000172785-4009-Ser101Asn:ENSMUST00000172503-8662-Leu138Val:ENSMUST00000172785-9373-Arg72Gln:ENSMUS…	DB Search	Mut,Ensembl	50_58	Leu138Val,Arg72Gln,Glu143Asp,Leu138Gln,Asn104Thr,Ser101Asn,Arg145Cys	No
Hnrnpa0	heterogeneous nuclear ribonucleoprotein A0	SPHAVDGNTVEL	#N/A	canonical	0.268	8.48	10.503	39.89	1237.59	12	0.5	619.807	2	29.1038	53988	1780	1490	10700	10300	6.42202	0.000775613	0	0	9	2	1	3	3	ENSMUSP00000007980.7:ENSMUST00000007980-5954-Gly244del	DB Search	Mut,Ensembl	68_79	Gly244del	No
Igkv9-124	immunoglobulin kappa chain variable 9-124	RSGSDYSL	#N/A	canonical	17.612	19.297	4.76	22.79	883.404	8	0.6	442.711	2	13.6793	23057	12000	12100	8030	10300	0.760581	0.126346	0	0	17	5	5	4	3	ENSMUSP00000100113.3:ENSMUSP00000142468.2:ENSMUSP00000142382.2:ENSMUSP00000100109.3:ENSMUSP00000100117.2	DB Search	Ensembl
Osbpl9	oxysterol binding protein-like 9	KYATGENTV	1270	canonical	18.433	0.027	7.67	48.43	981.477	9	1.2	491.748	2	8.8088	13841	7810	8330	6630	10300	1.04895	0.850977	0	0	17	4	3	5	5	ENSMUSP00000124112.2:ENSMUSP00000125714.2:ENSMUSP00000124742.2:ENSMUSP00000124370.3:ENSMUSP00000030288.8:ENSMUSP00000081396.7:ENSMUSP00000141991.2	DB Search	Ensembl
Fam53c	family with sequence similarity 53, member C	SYHPSGLSL	38	canonical	1.191	0.002	1.085	36.2	959.471	9	-0.8	960.481	1	34.9477	56346	15300	10700	15700	10200	0.996154	0.990139	0	0	19	4	4	4	7	ENSMUSP00000037034.6:ENSMUSP00000095226.4	DB Search	Ensembl
Vcl	vinculin	GPYRQDLL	2778	canonical	1.161	15.423	0.892	35.63	960.503	8	2.6	481.262	2	29.5917	47450	4050	4160	14200	10200	2.97199	0.0560052	0	0	15	4	4	4	3	ENSMUST00000022369-2060-Ala500Val:ENSMUSP00000022369.8	DB Search	Mut,Ensembl	535_542	Ala500Val	No
Smc1a	structural maintenance of chromosomes 1A	KYQIAVTKV	830	canonical	14.94	0.01	9.714	43.87	1048.63	9	1.4	525.324	2	26.4157	48776	18300	16300	11900	10200	0.638728	0.0413783	0	0	12	3	4	3	2	ENSMUST00000045312-5599-Glu856Lys:ENSMUSP00000044645.6	DB Search	Mut,Ensembl	529_537	Glu856Lys	No
Rps2	ribosomal protein S2	TQAPAVATT	#N/A	canonical	20.556	12.704	9.256	42.41	858.445	9	0	859.455	1	14.6809	24881	3550	2970	18700	10100	4.41718	0.12272	0	0	17	5	4	4	4	ENSMUSP00000131474.2:ENSMUSP00000092502.4	DB Search	Ensembl
NA	NA	GSGPLRGAGF	58	Noncanonical	11.403	31.75	1.16	40.65	917.472	10	0.4	459.745	2	28.3251	42827	18300	18100	10800	10100	0.574176	0.00219876	0	0	18	5	5	4	4		DeepNovo
Eif4g3	eukaryotic translation initiation factor 4 gamma, 3	QGPKTIEQI	697	canonical	3.628	2.014	0.009	27.92	1012.56	9	1.7	507.288	2	24.0933	44207	3180	3830	10400	10100	2.92439	0.0028044	0	0	7	2	2	2	1	ENSMUST00000084215-351-Gly1324Glu:ENSMUST00000105831-3397-Gly1312Glu:ENSMUSP00000145147.2:ENSMUST00000203828-5213-Gly1507Glu:ENSMUSP00000101457.3	DB Search	Mut,Ensembl	1004_1012,993_1001,428_436,1169_1177,986_994	Gly1324Glu,Gly747Glu,Gly1312Glu,Gly1507Glu,Gly1323Glu	No
Rpl8	ribosomal protein L8	HIGKPSTIRRD	#N/A	canonical	95	64.286	78.333	37.9	1278.72	11	0.8	427.248	3	6.4413	8747	2180	3830	9520	10100	3.26456	0.0161158	0	0	14	3	3	5	3	ENSMUSP00000004072.9:ENSMUSP00000155657.2	DB Search	Ensembl
Igkv1-133	immunoglobulin kappa variable 1-133	GVPDRFTGS	#N/A	canonical	63.462	34.455	15.474	34.05	934.451	9	-1	935.46	1	17.784	24591	9680	5400	7380	10100	1.15915	0.682651	0	0	15	4	3	4	4	ENSMUSP00000100105.2:ENSMUSP00000142786.2:ENSMUSP00000100180.3:ENSMUSP00000100181.3:ENSMUSP00000100194.2:ENSMUSP00000142396.2:ENSMUSP00000100187.2:ENSMUSP00000100104.2:ENSMUSP00000142628.2:ENSMUSP00000100196.2:ENSMUSP00000100179.2:ENSMUSP00000100192.3:ENSMUSP00000100182.3:ENSMUSP00000100177.3:ENSMUSP00000100178.2:ENSMUSP00000142998.2:ENSMUSP00000100195.2:ENSMUSP00000100184.2:ENSMUSP00000143247.2:…	DB Search	Ensembl
Itih2	inter-alpha trypsin inhibitor, heavy chain 2	FYNQVSTPLL	2062	canonical	8.906	0.127	14.985	56.5	1180.61	10	0.4	1181.62	1	54.0959	89683	1980	6710	6620	10100	1.92405	0.304879	0	0	12	2	5	2	3	ENSMUSP00000046530.9	DB Search	Ensembl
Dnmt1	DNA methyltransferase (cytosine-5) 1	SSGPFRTITV	2129	canonical	10.587	9.765	0.149	46.16	1063.57	10	-1.1	532.791	2	42.4389	64893	3440	3890	12700	10000	3.09686	0.0302828	0	0	12	3	1	5	3	ENSMUSP00000004202.10:ENSMUSP00000136669.3:ENSMUSP00000136982.2:ENSMUSP00000150433.2	DB Search	Ensembl
Fryl	FRY like transcription coactivator	TPPTMDTDGSYF	#N/A	Noncanonical	1.376	18.824	7.511	42.85	1346.53	12	-2.1	1347.54	1	32.2326	48995	15700	10700	8060	10000	0.684091	0.260186	0	0	88	30	25	12	21	ENSMUST00000094700-8076-Gly1971Ser:ENSMUSP00000015666.11:ENSMUSP00000142282.2:ENSMUSP00000073060.7:ENSMUSP00000140937.2:ENSMUSP00000132329.2:ENSMUSP00000028749.8:ENSMUSP00000076911.6:ENSMUSP00000100212.4:ENSMUSP00000068511.7:ENSMUSP00000106347.3:ENSMUSP00000029686.4:ENSMUSP00000100080.3:ENSMUSP00000137503.2:ENSMUSP00000102779.2:ENSMUSP00000159281.2:ENSMUSP00000002350.5:ENSMUSP00000027579.11:ENSMU…	DeepNovo	Mut,Ensembl
Bub1b	BUB1B, mitotic checkpoint serine/threonine kinase	SSPYHVDLL	675	canonical	4.218	2.474	0.009	40.35	1029.51	9	-0.9	515.765	2	46.2619	70287	7610	10800	17200	9970	1.47583	0.383092	0	0	17	4	6	4	3	ENSMUST00000038341-4612-Leu726Ile:ENSMUST00000038341-1824-Gly240Ser:ENSMUST00000038341-2261-Thr278Pro:ENSMUST00000038341-1510-Glu664Asp:ENSMUSP00000037126.8:ENSMUST00000038341-1699-Asp705Asn:ENSMUST00000038341-5118-Ala312Val	DB Search	Mut,Ensembl	936_944	Glu664Asp,Gly240Ser,Leu726Ile,Thr278Pro,Asp705Asn,Ala312Val	No
Rplp0	ribosomal protein, large, P0	LGPEKTSFF	#N/A	canonical	3.02	4.158	0.006	42.78	1024.52	9	0.7	513.271	2	43.324	65881	10000	921	13000	9970	2.10329	0.335107	0	0	14	4	5	3	2	ENSMUSP00000138289.2:ENSMUSP00000114332.2:ENSMUST00000086519-8097-Thr262Ala:ENSMUSP00000083705.6	DB Search	Mut,Ensembl	130_138	Thr262Ala	No
Srrm2	serine/arginine repetitive matrix 2	TPAGLAPTN	#N/A	canonical	12.448	56.897	72.5	35.9	840.434	9	4.3	841.448	1	17.7311	31609			121	9970	#DIV/0!	#DIV/0!	2	0	5	2	0	1	2	ENSMUST00000190686-6381-Ile927Val:ENSMUST00000190686-5610-Val373Asp:ENSMUST00000088621-3713-Val2322Ala:ENSMUSP00000085993.5:ENSMUSP00000139842.2:ENSMUST00000088621-239-Val277Asp:ENSMUST00000088621-7017-His1543Arg:ENSMUST00000088621-2976-Gly332Val:ENSMUST00000190686-6195-Gly428Val:ENSMUST00000088621-8204-Leu871Pro:ENSMUST00000190686-4988-Leu967Pro:ENSMUST00000190686-3885-His1639Arg:ENSMUST00000088…	DB Search	Mut,Ensembl	2310_2318,2214_2222	Gly332Val,Val373Asp,Val277Asp,Val2418Ala,Gly428Val,Ile831Val,His1639Arg,Ile927Val,His1543Arg,Leu871Pro,Leu967Pro,Val2322Ala	No
Srsf6	serine and arginine-rich splicing factor 6	RGPRRDRDGY	#N/A	canonical	21	48.818	3.817	25.61	1246.63	10	2.2	416.552	3	3.5042	2342			24900	9910	#DIV/0!	#DIV/0!	2	0	8	0	1	4	3	ENSMUSP00000119065.2	DB Search	Ensembl
Eif4a2	eukaryotic translation initiation factor 4A2	RDVIMREF	#N/A	canonical	10.76	24.809	10.043	39.24	1064.54	8	0.4	533.281	2	29.5246	46917	4550	4880	13000	9880	2.4263	0.050339	0	0	9	3	2	2	2	ENSMUSP00000140809.2:ENSMUSP00000115649.2:ENSMUSP00000090876.5:ENSMUSP00000127030.2:ENSMUSP00000156170.2:ENSMUSP00000127034.3:ENSMUSP00000023599.7	DB Search	Ensembl
Gpd2	glycerol phosphate dehydrogenase 2, mitochondrial	NAGPSRTVGLFL	#N/A	canonical	10.217	35.094	3.811	52.19	1230.67	12	-1.3	616.345	2	53.5538	103908			10000	9880	#DIV/0!	#DIV/0!	2	0	3	0	0	2	1	ENSMUSP00000108237.3:ENSMUSP00000028167.3:ENSMUSP00000130992.2	DB Search	Ensembl
Gsn	gelsolin	VPFDAATLHTSTAM	#N/A	canonical	#N/A	#N/A	#N/A	64.2	1460.7	14	1.6	731.36	2	45.9396	86234	330	890	20800	9870	25.1393	0.114805	0	0	4	1	1	1	1	ENSMUSP00000144561.2	DB Search	Ensembl
Tns3	tensin 3	SYLHSLQEV	399	canonical	9.927	0.006	5.368	52.15	1074.53	9	3.3	1075.55	1	35.7158	67220	12500	11400	11900	9870	0.910879	0.453643	0	0	21	6	4	6	5	ENSMUST00000239111-1920-Thr1216Met:ENSMUST00000020695-3094-Val1025Ile:ENSMUST00000239091-8059-Glu919Ala:ENSMUST00000020695-6307-Ser840Ala:ENSMUST00000239111-1558-Thr1059Ala:ENSMUST00000239091-11111-Val1138Ile:ENSMUSP00000158873.2:ENSMUST00000239091-8002-Thr1023Ala:ENSMUST00000020695-6290-Leu1051Met:ENSMUST00000239091-8844-Leu1164Met:ENSMUST00000239111-8347-Glu955Ala:ENSMUSP00000158940.2:ENSMUST00…	DB Search	Mut,Ensembl	178_186,29_37,142_150	Val1138Ile,Thr1180Met,Leu1200Met,Glu919Ala,Val1174Ile,Val1025Ile,Ser953Ala,Leu1051Met,Ser840Ala,Thr1067Met,Ser989Ala,Thr1216Met,Glu955Ala,Glu806Ala,Thr1023Ala,Thr910Ala,Leu1164Met,Thr1059Ala	No
Sos1	SOS Ras/Rac guanine nucleotide exchange factor 1	NGPGHNITF	659	canonical	2.112	3.234	0.009	42.44	955.451	9	3.1	478.736	2	26.057	38861	3150	3100	11100	9820	3.3472	0.00753857	0	0	12	2	2	3	5	ENSMUSP00000067786.6	DB Search	Ensembl
Trib1	tribbles pseudokinase 1	SSPGPSRIADYL	#N/A	canonical	0.893	12.962	0.377	50.74	1261.63	12	1.3	631.826	2	44.0871	82874		394	13400	9750	29.3782	#DIV/0!	1	0	13	1	5	4	3	ENSMUSP00000068834.7:ENSMUSP00000112828.2	DB Search	Ensembl
Eif3b	eukaryotic translation initiation factor 3, subunit B	GPDRLEKL	2616	canonical	2.22	14.073	0.526	32.5	926.519	8	0.8	464.268	2	24.2722	38460	1300	2780	22400	9740	7.87745	0.158648	0	0	8	1	2	3	2	ENSMUSP00000098076.4	DB Search	Ensembl
Lsg1	large 60S subunit nuclear export GTPase 1	SYLVSKQEL	221	canonical	3.348	0.005	2.328	52.59	1065.57	9	1.8	533.796	2	31.4341	58795	12800	9960	10400	9680	0.88225	0.456898	0	0	9	2	1	5	1	ENSMUSP00000112860.3	DB Search	Ensembl
Tmed3	transmembrane p24 trafficking protein 3	SYWSVGETI	115	canonical	2.768	0.004	3.803	49.6	1040.48	9	2.6	1041.5	1	52.9698	101497	10200	11300	25700	9640	1.64372	0.480526	0	0	16	6	3	4	3	ENSMUSP00000058723.7	DB Search	Ensembl
Ighg1	immunoglobulin heavy constant gamma 1 (G1m marker)	SVTVPSS	#N/A	canonical	#N/A	#N/A	#N/A	17.73	675.344	7	1.2	676.354	1	14.62	20933			9490	9640	#DIV/0!	#DIV/0!	2	0	3	0	0	1	2	ENSMUSP00000141658.2:ENSMUSP00000100214.2:ENSMUSP00000141198.3:ENSMUSP00000100216.2	DB Search	Ensembl
Igkc	immunoglobulin kappa constant	TSPIVKSF	1876	canonical	5.158	15.553	0.084	48.35	877.491	8	1.9	878.503	1	31.3114	50568	10900	10900	6340	9620	0.73211	0.216953	0	0	15	5	4	3	3	ENSMUSP00000100206.2	DB Search	Ensembl
Ighg3	Immunoglobulin heavy constant gamma 3	SDGTYFL	#N/A	canonical	#N/A	#N/A	#N/A	26.56	801.355	7	0.7	802.365	1	44.5641	70517	8730	10600	7560	9580	0.886705	0.509696	0	0	9	3	3	1	2	ENSMUSP00000152559.2:ENSMUSP00000100219.2	DB Search	Ensembl
Bysl	bystin-like	HAPLAEQILAGN	#N/A	canonical	95	95.833	65	43.17	1232.65	12	1.2	617.336	2	41.7412	78687	7560	9530	7310	9550	0.986542	0.945561	0	0	9	2	2	2	3	ENSMUSP00000024783.9	DB Search	Ensembl
Csn3	casein kappa	LYTPVRSVL	1233	canonical	4.23	0.024	5.124	39.33	1046.61	9	0.5	524.316	2	46.353	87319	7530	9050	16500	9510	1.56876	0.318144	0	0	16	4	3	5	4	ENSMUSP00000108896.3:ENSMUSP00000108892.2:ENSMUSP00000001667.7	DB Search	Ensembl
Igkv11-125	immunoglobulin kappa variable 11-125	DGVPSRFSGS	#N/A	canonical	65	64.286	25.5	40.74	1007.47	10	1.3	504.743	2	16.9	25363	10500	11800	7580	9460	0.764126	0.148019	0	0	29	7	10	5	7	ENSMUSP00000100112.3:ENSMUSP00000143549.2:ENSMUSP00000100128.3:ENSMUSP00000100126.3:ENSMUSP00000100172.3:ENSMUSP00000100170.2:ENSMUSP00000100111.2:ENSMUSP00000100166.2:ENSMUSP00000100121.2:ENSMUSP00000142805.2:ENSMUSP00000142787.2:ENSMUSP00000143410.2	DB Search	Ensembl
Kcnq2	potassium voltage-gated channel, subfamily Q, member 2	SFSGFSI	#N/A	canonical	#N/A	#N/A	#N/A	28.8	743.349	7	0.6	744.36	1	53.7579	104840	8480	9320	10700	9440	1.13146	0.26231	0	0	7	1	2	2	2	ENSMUSP00000099340.3:ENSMUSP00000099339.5:ENSMUSP00000099338.4:ENSMUSP00000122915.3:ENSMUSP00000123488.2:ENSMUSP00000143263.2	DB Search	Ensembl
Ighv8-11	immunoglobulin heavy variable V8-11	SFSGFSL	#N/A	canonical	#N/A	#N/A	#N/A	28.8	743.349	7	0.6	744.36	1	53.7579	104840	8480	9320	10700	9440	1.13146	0.26231	0	0	7	1	2	2	2	ENSMUSP00000100317.4:ENSMUSP00000100323.2:ENSMUSP00000142292.2:ENSMUSP00000100305.2:ENSMUSP00000142333.2:ENSMUSP00000129008.3:ENSMUSP00000100321.3:ENSMUSP00000142082.2:ENSMUSP00000141906.2	DB Search	Ensembl
Ighg1	immunoglobulin heavy constant gamma 1 (G1m marker)	SSGVHTFPAVLQS	#N/A	canonical	#N/A	#N/A	#N/A	47.52	1328.67	13	1	665.346	2	43.9464	69643	8910	10400	7140	9440	0.858622	0.424121	0	0	8	2	2	1	3	ENSMUSP00000141658.2:ENSMUSP00000100216.2	DB Search	Ensembl
Tln1	talin 1	AGPPNDFGL	1249	canonical	4.265	3.28	0.025	37.12	886.418	9	0.5	887.429	1	45.2653	68631	8880	10500	15700	9420	1.29618	0.469503	0	0	18	6	4	2	6	ENSMUST00000030187-10378-Ala1172fs:ENSMUST00000030187-7318-Ser1227Leu:ENSMUSP00000030187.8	DB Search	Mut,Ensembl	41_49	Ala1172fs,Ser1227Leu	No
Farp2	FERM, RhoGEF and pleckstrin domain protein 2	TYLKDLEVI	1286	canonical	11.781	0.028	6.368	43.18	1092.61	9	0.2	547.313	2	53.0569	101952	3330	3180	8910	9420	2.81567	0.00201661	0	0	10	2	2	3	3	ENSMUSP00000112725.2:ENSMUST00000026635-2174-Val619Ile:ENSMUST00000026635-8561-Ile751Val:ENSMUSP00000026635.7:ENSMUST00000026635-3554-Thr758Ile:ENSMUST00000120301-2792-Pro821Leu	DB Search	Mut,Ensembl	556_564,552_560	Thr758Ile,Val619Ile,Pro821Leu,Ile751Val	No
Hmgcs1	3-hydroxy-3-methylglutaryl-Coenzyme A synthase 1	VYGSLASVL	1066	canonical	4.141	0.016	6.898	30.78	907.501	9	-1.3	908.51	1	54.0359	88604	24300	31900		9420	0.335231	#DIV/0!	0	1	6	1	2	1	2	ENSMUSP00000136944.2:ENSMUSP00000153064.2	DB Search	Ensembl
Ighg1	immunoglobulin heavy constant gamma 1 (G1m marker)	DTDGSYF	#N/A	canonical	#N/A	#N/A	#N/A	38.07	803.297	7	-0.4	804.307	1	23.3026	33717	9300	9940	7960	9400	0.902287	0.355196	0	0	20	6	7	3	4	ENSMUSP00000141658.2:ENSMUSP00000100216.2	DB Search	Ensembl
Hmga1	high mobility group AT-hook 1	APARPGKSPQL	#N/A	Noncanonical	0.319	5.552	1.895	36.26	1120.64	11	-4.6	374.552	3	11.5703	19049	8790	8670	5620	9390	0.859679	0.582625	0	0	19	5	5	4	5	ENSMUSP00000155919.2	Homolog	Ensembl
Mcm7	minichromosome maintenance complex component 7	TYTSARTLL	777	canonical	7.997	0.009	3.539	41.77	1024.56	9	2.1	513.288	2	32.1208	48753	17500	14600	11300	9380	0.644237	0.081565	0	0	12	4	3	2	3	ENSMUSP00000000505.10	DB Search	Ensembl
Ighv8-9	immunoglobulin heavy variable V8-9	ITVSKDTSNTQ	#N/A	Noncanonical	77.5	75	68	58.74	1192.59	11	0.4	597.306	2	8.4922	10346	9890	10600	8910	9370	0.892143	0.120596	0	0	9	3	2	2	2	ENSMUSP00000142895.2:ENSMUSP00000130057.2:ENSMUSP00000037955.7:ENSMUSP00000100305.2:ENSMUSP00000066072.7:ENSMUSP00000116921.2:ENSMUSP00000114285.2:ENSMUSP00000159596.1:ENSMUSP00000158991.2:ENSMUSP00000124025.2:ENSMUSP00000143265.2:ENSMUSP00000033899.8:ENSMUSP00000025300.7:ENSMUSP00000145581.2:ENSMUSP00000084977.5:ENSMUSP00000159591.1:ENSMUSP00000037082.7:ENSMUSP00000102786.2:ENSMUSP00000129582.2:…	DeepNovo	Mut,Ensembl
Flna	filamin, alpha	VFVDSLTKV	2438	canonical	22.864	0.327	13.065	48.94	1006.57	9	0	1007.58	1	45.4324	69209	15400	15900	13100	9360	0.717572	0.143887	0	0	12	4	4	2	2	ENSMUSP00000121082.2:ENSMUST00000033699-7504-Val2253Ala:ENSMUSP00000098997.3:ENSMUST00000130007-6423-Val2189Ala:ENSMUSP00000109938.2:ENSMUST00000114299-6882-Val2245Ala:ENSMUST00000101454-8256-Val2245Ala:ENSMUSP00000033699.7	DB Search	Mut,Ensembl	2469_2477,2533_2541,2525_2533	Val2253Ala,Val2245Ala,Val2189Ala	No
Rbm14	RNA binding motif protein 14	SYGAQGSSL	#N/A	canonical	6.541	0.009	6.184	47.1	868.393	9	1.2	869.404	1	16.238	28477	2210	2620	16300	9350	5.31056	0.0959897	0	0	17	4	3	4	6	ENSMUSP00000109424.4:ENSMUSP00000006625.8	DB Search	Ensembl
BC024063	cDNA sequence BC024063	SYIQIHERI	77	canonical	6.82	0.003	2.916	49.3	1157.62	9	1.5	579.82	2	32.1797	60299	12100	11200	12700	9340	0.945923	0.751874	0	0	20	5	6	4	5	ENSMUSP00000151688.2	DB Search	Ensembl
Zfp938	zinc finger protein 938	SYLQIHERI	178	canonical	5.698	0.004	3.66	49.3	1157.62	9	1.5	579.82	2	32.1797	60299	12100	11200	12700	9340	0.945923	0.751874	0	0	20	5	6	4	5	ENSMUST00000041264-7273-Cys222Tyr:ENSMUST00000210381-7210-Val459Ile:ENSMUST00000210381-6395-Tyr139Cys:ENSMUST00000210381-1639-Gly575Glu:ENSMUST00000210381-4359-Glu664Lys:ENSMUST00000210381-10360-Ser820Asn:ENSMUST00000210381-6303-Cys96Tyr:ENSMUST00000210381-7659-Leu733Ile:ENSMUST00000210381-7730-Gly575Arg:ENSMUSP00000147402.2:ENSMUST00000210381-1627-Gly799Arg:ENSMUSP00000047110.9:ENSMUST0000021038…	DB Search	Mut,Ensembl	504_512,285_293	Tyr139Cys,Leu118Pro,Gly799Glu,Val459Ile,Ile879Val,Gly575Glu,Ser820Asn,Gly575Arg,Asp241Glu,Glu664Lys,Leu733Ile,Cys222Tyr,Gly799Arg,Cys96Tyr	No
Junb	jun B proto-oncogene	SYAAAGYGRSPGSL	#N/A	canonical	#N/A	#N/A	#N/A	35.71	1355.65	14	-11	678.826	2	27.3564	43725		11300	11400	9330	0.917257	#DIV/0!	1	0	3	0	1	1	1	ENSMUSP00000064680.6	DB Search	Ensembl
Cstf1	cleavage stimulation factor, 3' pre-RNA, subunit 1	SFHPSGDFI	#N/A	canonical	5.222	0.032	5.875	44.77	1005.46	9	3	503.738	2	40.3456	61649	11300	11700	15500	9280	1.07739	0.802057	0	0	31	9	8	6	8	ENSMUSP00000112076.2	DB Search	Ensembl
Bag4	BCL2-associated athanogene 4	SYNPSGQGL	250	canonical	3.247	0.005	3.052	51.86	921.419	9	1.2	922.431	1	21.2609	38567	6940	6020	14900	9280	1.86574	0.187617	0	0	29	7	8	8	6	ENSMUSP00000044725.9	DB Search	Ensembl
Syne1	spectrin repeat containing, nuclear envelope 1	KYQDSLQSI	48	canonical	7.045	0.003	2.691	37.05	1080.55	9	3.6	541.284	2	26.3848	42390	7360	6170	9270	9280	1.37103	0.0518643	0	0	21	4	5	5	7	ENSMUSP00000150262.2:ENSMUST00000215295-9320-Met7855Ile:ENSMUST00000215295-4326-Lys3910Arg:ENSMUSP00000149637.2:ENSMUST00000215295-9059-Met3820Thr	DB Search	Mut,Ensembl	5955_5963	Met7855Ile,Met3820Thr,Lys3910Arg	No
Kif22	kinesin family member 22	FYQDTISAL	#N/A	canonical	3.364	0.006	2.122	42.1	1056.51	9	1.4	1057.53	1	49.5412	93796	12800	13700	22400	9260	1.19472	0.733027	0	0	32	8	9	7	8	ENSMUSP00000032915.7	DB Search	Ensembl
Focad	focadhesin	SYLPEGSFI	#N/A	canonical	6.406	0.003	3.681	52.96	1011.49	9	2.3	1012.5	1	54.0237	89323		2270		9260	4.0793	#DIV/0!	1	1	8	1	2	1	4	ENSMUST00000097992-5433-Val464Gly:ENSMUST00000097992-8397-Val1474Met:ENSMUST00000097992-6124-Phe756Tyr:ENSMUST00000159342-804-Thr1082Ser:ENSMUSP00000124298.2:ENSMUST00000159342-8702-Val1388Met:ENSMUSP00000095602.4:ENSMUST00000159342-4232-Phe670Tyr:ENSMUST00000159342-849-Glu189Gln:ENSMUST00000097992-3311-Thr1168Ser:ENSMUST00000097992-3477-Glu189Gln:ENSMUST00000097992-7197-Thr431Ala	DB Search	Mut,Ensembl	1267_1275,1353_1361	Phe670Tyr,Val1388Met,Val1474Met,Thr1168Ser,Val464Gly,Phe756Tyr,Thr1082Ser,Glu189Gln,Thr431Ala	No
Vps13a	vacuolar protein sorting 13A	GFVSGITGI	2230	canonical	29.61	0.195	28.682	49.09	849.46	9	2	850.472	1	53.7382	104667	24500	28000	13100	9230	0.425333	0.0286336	0	0	6	2	1	1	2	ENSMUSP00000157588.2:ENSMUSP00000068716.7:ENSMUSP00000152909.2	DB Search	Ensembl
Rbms1	RNA binding motif, single stranded interacting protein 1	AYLPQYTHM	778	canonical	2.753	0.009	5.46	40.3	1138.51	9	0.1	570.265	2	25.8113	41045	15000	8480	3590	9230	0.545997	0.341769	0	0	39	13	10	5	11	ENSMUSP00000028347.7:ENSMUSP00000108128.2:ENSMUSP00000131306.2	DB Search	Ensembl
Ighg1	immunoglobulin heavy constant gamma 1 (G1m marker)	SVLHEGLHNHH	#N/A	canonical	38.143	31.114	54.615	59.71	1278.62	11	3.3	427.218	3	6.9183	9684	4880	7750	7770	9220	1.34521	0.307923	0	0	13	2	4	4	3	ENSMUSP00000141658.2:ENSMUSP00000100216.2	DB Search	Ensembl
Plin3	perilipin 3	VGPFAPGI	2116	canonical	11.721	14.973	0.144	35.74	756.417	8	-1.2	757.426	1	51.8055	98774	1520	1690	14000	9210	7.23053	0.0529152	0	0	15	4	3	3	5	ENSMUSP00000019726.7	DB Search	Ensembl
Ighv8-11	immunoglobulin heavy variable V8-11	SFSGFSLSTS	#N/A	canonical	72.143	18.21	82.5	45.56	1018.46	10	-0.8	1019.47	1	47.9316	73077	8710	9270	10200	9210	1.07953	0.335588	0	0	24	6	6	6	6	ENSMUSP00000100317.4:ENSMUSP00000142292.2:ENSMUSP00000142333.2:ENSMUSP00000100321.3	DB Search	Ensembl
Clu	clusterin	SPIGFPHKRPHF	#N/A	canonical	0.17	13.384	5.44	42.77	1418.76	12	3.1	473.929	3	26.2348	41564			9400	9170	#DIV/0!	#DIV/0!	2	0	11	1	2	4	4	ENSMUSP00000114720.2:ENSMUSP00000022616.7:ENSMUSP00000121633.2:ENSMUSP00000117555.2	DB Search	Ensembl
Ighv8-9	immunoglobulin heavy variable V8-9	KESGPGML	#N/A	Noncanonical	14.856	25.494	19.215	42.33	817.4	8	1.2	818.411	1	18.2587	25161	13400	13200	4970	9170	0.531579	0.097508	0	0	22	6	7	4	5	ENSMUSP00000142895.2:ENSMUSP00000100317.4:ENSMUSP00000100314.2:ENSMUSP00000100323.2:ENSMUSP00000142292.2:ENSMUSP00000100305.2:ENSMUSP00000142333.2:ENSMUSP00000129008.3:ENSMUSP00000100321.3:ENSMUSP00000141906.2:ENSMUSP00000142082.2	Homolog	Ensembl
Armc8	armadillo repeat containing 8	KGPDHQTI	791	canonical	14.494	5.421	0.01	41.17	894.456	8	1.7	448.237	2	5.1764	4409	5450	7560	10200	9100	1.48347	0.118258	0	0	11	2	2	4	3	ENSMUSP00000139973.2:ENSMUSP00000035043.6:ENSMUSP00000140426.2	DB Search	Ensembl
Itih3	inter-alpha trypsin inhibitor, heavy chain 3	VSFGDGIS	#N/A	canonical	60	77.5	52.692	25.13	780.365	8	0.9	781.376	1	32.7515	52360	8930	9660	7450	9100	0.890264	0.375548	0	0	8	2	2	2	2	ENSMUSP00000006697.9	DB Search	Ensembl
Cyfip1	cytoplasmic FMR1 interacting protein 1	VGPSSTQL	943	canonical	7.413	8.065	0.012	42.88	787.408	8	1.6	788.419	1	22.3175	32018	23100	23900	12000	9090	0.448723	0.0132973	0	0	8	2	3	1	2	ENSMUSP00000082353.5:ENSMUSP00000090853.6:ENSMUSP00000032629.10:ENSMUSP00000146194.2:ENSMUSP00000127717.3:ENSMUSP00000127586.3:ENSMUSP00000090854.5	DB Search	Ensembl
Eef1b2	eukaryotic translation elongation factor 1 beta 2	YLADKSYI	2773	canonical	22.657	0.884	9.873	42.13	971.496	8	1.8	486.758	2	28.6754	42945	17100	15000	11800	9060	0.649844	0.082786	0	0	21	9	3	3	6	ENSMUSP00000137881.2:ENSMUSP00000140895.2:ENSMUSP00000133545.2:ENSMUSP00000137835.2:ENSMUSP00000116492.2:ENSMUST00000188524-1573-Pro93fs:ENSMUST00000129339-5741-Pro134fs:ENSMUSP00000134341.2	DB Search	Mut,Ensembl	18_25	Pro134fs,Pro93fs	No
Fndc3b	fibronectin type III domain containing 3B	RGPSHTYKV	#N/A	canonical	5.06	2.16	0.007	54.6	1043.55	9	2.6	348.86	3	6.3622	8560	4290	5180	8060	9050	1.80676	0.0290454	0	0	23	5	4	9	5	ENSMUSP00000141620.2:ENSMUSP00000041495.5	DB Search	Ensembl
Itpr3	inositol 1,4,5-triphosphate receptor 3	KYGSVIQLL	#N/A	canonical	4.16	0.018	2.475	27.47	1019.6	9	6.1	1020.62	1	53.8103	84657	882	14800		9050	1.15419	#DIV/0!	0	1	12	3	4	3	2	ENSMUST00000049308-5410-Ala821Ser:ENSMUST00000049308-4871-Leu335Pro:ENSMUSP00000038150.9	DB Search	Mut,Ensembl	117_125	Ala821Ser,Leu335Pro	No
Skp1	S-phase kinase-associated protein 1	NYLDIKGLL	1702	canonical	11.633	0.058	9.948	43.76	1047.6	9	-3.2	1048.6	1	54.1666	106735	7860	12800		9050	0.876089	#DIV/0!	0	1	11	2	4	2	3	ENSMUSP00000131833.2:ENSMUSP00000038744.6:ENSMUSP00000104700.2	DB Search	Ensembl
Esco2	establishment of sister chromatid cohesion N-acetyltransferase 2	KYQPNYKHI	#N/A	canonical	8.731	0.007	2.109	38.74	1189.62	9	2.7	595.823	2	11.2786	14409	15000	20500	11900	9040	0.589859	0.143311	0	0	20	6	6	4	4	ENSMUSP00000022613.10	DB Search	Ensembl
Rangap1	RAN GTPase activating protein 1	IPSLHGPLM	1303	canonical	0.03	4.566	4.155	40.66	963.521	9	3.9	964.535	1	49.2009	78632			10600	9020	#DIV/0!	#DIV/0!	2	0	8	0	0	4	4	ENSMUST00000171115-10250-Ser413Leu:ENSMUST00000052374-11101-Ser413Leu:ENSMUSP00000130046.2:ENSMUSP00000126849.2:ENSMUSP00000057771.6:ENSMUST00000170134-11013-Ser413Leu	DB Search	Mut,Ensembl	534_542	Ser413Leu	No
Cstf1	cleavage stimulation factor, 3' pre-RNA, subunit 1	RTAERRNLL	#N/A	canonical	3	3.271	0.215	31.94	1127.65	9	1.7	376.893	3	9.1548	11875	12800	18100	15300	9010	0.786731	0.507077	0	0	7	2	2	2	1	ENSMUSP00000112076.2	DB Search	Ensembl
Lamc1	laminin, gamma 1	EIIKDIHNL	#N/A	canonical	3.982	3.18	6.794	39.72	1093.61	9	-0.9	547.815	2	33.5432	53928			10500	8980	#DIV/0!	#DIV/0!	2	0	7	0	2	2	3	ENSMUSP00000027752.9	DB Search	Ensembl
Srsf3	serine and arginine-rich splicing factor 3	YGPLRSVWV	1666	canonical	17.185	7.132	0.056	49.21	1075.58	9	0.2	538.8	2	51.9972	99165	3090	4150	15600	8940	3.3895	0.124259	0	0	13	2	3	4	4	ENSMUSP00000117045.2:ENSMUSP00000049025.9	DB Search	Ensembl
Tfeb	transcription factor EB	SYLENPTSYHL	#N/A	canonical	2.849	0.008	5.112	51.34	1322.61	11	0.4	662.317	2	44.3635	83382	3630	3620	14300	8940	3.20552	0.0963931	0	0	14	2	3	6	3	ENSMUSP00000108909.2:ENSMUSP00000024786.8:ENSMUSP00000084151.4:ENSMUSP00000118057.2:ENSMUSP00000108913.2	DB Search	Ensembl
Igkv8-34	immunoglobulin kappa variable 8-34	VQAEDLA	#N/A	canonical	#N/A	#N/A	#N/A	31.22	744.365	7	0.9	745.375	1	17.2212	25653	9150	9680	6900	8940	0.841211	0.291801	0	0	15	5	5	2	3	ENSMUSP00000142499.2:ENSMUSP00000100181.3:ENSMUSP00000142628.2:ENSMUSP00000100192.3:ENSMUSP00000100185.2:ENSMUSP00000100182.3:ENSMUSP00000100178.2:ENSMUSP00000142998.2:ENSMUSP00000100184.2:ENSMUSP00000143247.2:ENSMUSP00000100188.2:ENSMUSP00000100190.3:ENSMUSP00000100189.3	DB Search	Ensembl
Ighv8-4	immunoglobulin heavy variable V8-4	SGFSLSTSGI	#N/A	canonical	3.856	2.877	3.651	46.49	954.466	10	0.7	955.477	1	52.8123	100662	9230	10300	13600	8930	1.15361	0.59514	0	0	16	5	4	3	4	ENSMUSP00000141366.2:ENSMUSP00000136226.2	DB Search	Ensembl
Polr1a	polymerase (RNA) I polypeptide A	LPGPSLTDKL	#N/A	canonical	0.293	7.938	0.405	38.23	1039.59	10	-0.8	520.804	2	45.2264	71823	1960	2780	8040	8910	3.57595	0.0094515	0	0	9	1	3	4	1	ENSMUSP00000060858.9	DB Search	Ensembl
Dars	aspartyl-tRNA synthetase	SYFKNNAYL	75	canonical	2.377	0.003	0.705	42.63	1118.54	9	-0.1	560.279	2	35.2461	66093	5310	4890	10200	8830	1.86569	0.0253382	0	0	14	4	4	4	2	ENSMUSP00000027602.9	DB Search	Ensembl
Acly	ATP citrate lyase	GGPNYQEGL	2043	canonical	19.356	11.569	0.124	44.31	933.419	9	-0.7	934.429	1	24.0577	44114	29200	29800	13300	8810	0.374746	0.0147459	0	0	25	8	7	4	6	ENSMUSP00000127632.2:ENSMUSP00000007131.10:ENSMUSP00000103012.2:ENSMUSP00000103008.2	DB Search	Ensembl
Rbm14	RNA binding motif protein 14	SYNTQGAASSL	1471	canonical	11.28	0.041	17.365	50.78	1097.5	11	4	549.761	2	21.5736	39090	2120	2200	11700	8790	4.74306	0.030916	0	0	22	3	4	8	7	ENSMUSP00000109424.4:ENSMUSP00000006625.8	DB Search	Ensembl
Dnmt1	DNA methyltransferase (cytosine-5) 1	SYHTDINML	868	canonical	13.332	0.01	2.047	38.98	1108.49	9	1.6	555.253	2	27.16	42699	37900	28600	10200	8790	0.285564	0.0370343	0	0	57	18	13	12	14	ENSMUSP00000004202.10:ENSMUSP00000136669.3:ENSMUSP00000136982.2:ENSMUSP00000150433.2	DB Search	Ensembl
Eppk1	epiplakin 1	RYQAGGLTV	881	canonical	6.061	0.011	5.984	38.03	963.514	9	2.6	482.767	2	25.8505	38491	5810	4880	5630	8790	1.34892	0.374973	0	0	10	2	3	2	3	ENSMUSP00000159440.2	DB Search	Ensembl
NA	NA	STSGLVVNWLR	#N/A	Noncanonical	38.095	54.125	41.333	53.05	1230.67	11	-3.4	616.343	2	53.3431	82863	8420	9610		8690	0.963949	#DIV/0!	0	1	11	2	3	3	3		DeepNovo
Ighv8-4	immunoglobulin heavy variable V8-4	TSGIGVRWIRQPSG	#N/A	Noncanonical	#N/A	#N/A	#N/A	45.6	1512.82	14	-1.2	757.417	2	53.0277	101969	6180	5920		8690	1.43636	#DIV/0!	0	1	16	3	5	3	5	ENSMUSP00000141366.2:ENSMUSP00000136226.2	Homolog	Ensembl
Bub1b	BUB1B, mitotic checkpoint serine/threonine kinase	SYLQSQGIGV	2366	canonical	23.008	0.277	30.353	61.73	1050.53	10	-1.7	1051.54	1	41.0111	77102	9360	11300	17200	8610	1.24927	0.617864	0	0	48	11	15	8	14	ENSMUST00000038341-4612-Leu726Ile:ENSMUST00000038341-1824-Gly240Ser:ENSMUST00000038341-2261-Thr278Pro:ENSMUST00000038341-1510-Glu664Asp:ENSMUSP00000037126.8:ENSMUST00000038341-1699-Asp705Asn:ENSMUST00000038341-5118-Ala312Val	DB Search	Mut,Ensembl	134_143	Glu664Asp,Gly240Ser,Leu726Ile,Thr278Pro,Asp705Asn,Ala312Val	No
Txndc16	thioredoxin domain containing 16	KYITTLEDL	1105	canonical	6.45	0.017	9.053	49.24	1094.59	9	0	548.302	2	46.6449	87612	1020	1480	15300	8600	9.56	0.0859734	0	0	9	1	1	4	3	ENSMUSP00000022377.5:ENSMUSP00000154808.2	DB Search	Ensembl
Eif3a	eukaryotic translation initiation factor 3, subunit A	RGPRRGPDEDRF	#N/A	canonical	31.458	40.7	0.22	48.35	1456.73	12	6.1	365.193	4	7.4737	11049		389	18700	8550	35.0257	#DIV/0!	1	0	12	0	3	4	5	ENSMUSP00000025955.7	DB Search	Ensembl
Flnc	filamin C, gamma	VPQLPITNF	118	canonical	0.004	3.124	1.605	55.68	1027.57	9	0.6	1028.58	1	54.4323	108040				8550	#DIV/0!	#DIV/0!	2	1	9	2	2	3	2	ENSMUSP00000099139.4:ENSMUSP00000064163.7	DB Search	Ensembl
Ighv8-5	immunoglobulin heavy variable V8-5	KITSVDTVDT	#N/A	Noncanonical	78.333	85	92.5	45.98	1077.56	10	1	539.787	2	18.9237	26497	8700	9090	5750	8500	0.801012	0.330534	0	0	29	8	9	3	9	ENSMUSP00000142292.2:ENSMUSP00000142333.2:ENSMUSP00000100321.3	Homolog	Ensembl
Ighv8-9	immunoglobulin heavy variable V8-9	WIRQPSG	#N/A	canonical	#N/A	#N/A	#N/A	30.93	842.44	7	4.4	422.23	2	13.8579	19392	8100	7000	7830	8480	1.08013	0.443588	0	0	14	3	4	4	3	ENSMUSP00000142895.2:ENSMUSP00000141366.2:ENSMUSP00000100323.2:ENSMUSP00000142292.2:ENSMUSP00000100305.2:ENSMUSP00000142333.2:ENSMUSP00000100321.3:ENSMUSP00000136226.2:ENSMUSP00000142082.2:ENSMUSP00000100314.2:ENSMUSP00000129008.3:ENSMUSP00000141906.2	DB Search	Ensembl
Ctnna1	catenin (cadherin associated protein), alpha 1	AYKANRDLI	1604	canonical	17.014	0.051	5.617	44.47	1062.58	9	0.7	532.3	2	19.017	29307	8530	8170	11000	8470	1.16587	0.39167	0	0	17	3	6	3	5	ENSMUSP00000157978.2:ENSMUSP00000049007.7	DB Search	Ensembl
Rad50	RAD50 double strand break repair protein	GYFPNKKQL	780	canonical	7.768	0.009	4.363	51.23	1093.59	9	1	547.806	2	22.3676	32298	17900	19100	6920	8450	0.415405	0.00798466	0	0	13	3	5	2	3	ENSMUSP00000119618.2:ENSMUSP00000020649.8	DB Search	Ensembl
Eef1a1	eukaryotic translation elongation factor 1 alpha 1	SFSDYPPL	#N/A	canonical	18.676	2.219	7.062	53.83	924.423	8	0.2	925.434	1	48.8202	92285	1500	2000	12700	8420	6.03429	0.0549272	0	0	19	6	2	4	7	ENSMUSP00000042457.9	DB Search	Ensembl
Ighv8-4	immunoglobulin heavy variable V8-4	TWIRQPS	#N/A	canonical	#N/A	#N/A	#N/A	35.12	886.466	7	0	444.242	2	20.2625	36661	8710	11400	7580	8390	0.794132	0.278487	0	0	14	4	4	3	3	ENSMUSP00000141366.2:ENSMUSP00000136226.2	DB Search	Ensembl
Vamp1	vesicle-associated membrane protein 1	NGPPRNWNF	871	canonical	2.803	5.589	0.011	32.71	1100.52	9	-1	551.266	2	35.5119	67054	3360	5280	13300	8380	2.50926	0.13226	0	0	9	2	1	4	2	ENSMUSP00000063466.9	DB Search	Ensembl
Atxn2l	ataxin 2-like	HPHQQLPHGF	2025	canonical	0.12	3.071	10.95	55.49	1196.58	10	1.5	399.871	3	18.1376	32316	1300	4570	12400	8380	3.54003	0.102547	0	0	19	6	5	3	5	ENSMUSP00000146023.2:ENSMUSP00000125881.3:ENSMUSP00000132959.2:ENSMUSP00000035415.9:ENSMUSP00000145768.2	DB Search	Ensembl
Sec24d	Sec24 related gene family, member D (S. cerevisiae)	HFFNVKSNL	2135	canonical	2.983	0.152	6.763	54.04	1104.57	9	0.7	553.296	2	35.0214	65867	6090	6440	11200	8370	1.56185	0.132281	0	0	9	2	2	3	2	ENSMUSP00000035823.8:ENSMUST00000047923-4257-Ala468Thr:ENSMUST00000047923-6127-Pro197Ser:ENSMUST00000047923-4105-Thr100Pro	DB Search	Mut,Ensembl	495_503	Ala468Thr,Thr100Pro,Pro197Ser	No
Cops2	COP9 signalosome subunit 2	IPHPLIMGV	1782	canonical	0.069	3.646	10.954	43.41	975.558	9	-1.4	976.566	1	53.3136	82848	10400	13200	2860	8370	0.475847	0.183311	0	0	19	5	7	1	6	ENSMUSP00000106090.2:ENSMUSP00000028635.6	DB Search	Ensembl
Picalm	phosphatidylinositol binding clathrin assembly protein	QPTFHPSVHAM	#N/A	canonical	0.348	3.064	26.143	24.66	1266.58	11	7.5	634.305	2	16.4279	29050				8370	#DIV/0!	#DIV/0!	2	1	8	3	1	1	3	ENSMUSP00000051092.9:ENSMUSP00000146386.2:ENSMUSP00000146509.2:ENSMUSP00000147016.2:ENSMUSP00000146659.2:ENSMUSP00000150861.2:ENSMUSP00000146541.2:ENSMUSP00000146501.2	DB Search	Ensembl
Stxbp2	syntaxin binding protein 2	SYSSLIRNL	577	canonical	3.181	0.008	1.759	39.12	1051.57	9	1.4	526.793	2	46.7795	73329	10100	11100	12900	8350	1.00236	0.992411	0	0	19	6	3	4	6	ENSMUSP00000004745.9:ENSMUSP00000125405.2	DB Search	Ensembl
Foxm1	forkhead box M1	SGPNRFILI	63	canonical	5.804	2.597	0.003	31.37	1015.58	9	1	508.8	2	53.6292	86977	5370	14800		8320	0.824988	#DIV/0!	0	1	14	4	5	1	4	ENSMUSP00000073041.7:ENSMUSP00000107776.2:ENSMUST00000112148-3617-Glu40Lys:ENSMUST00000073316-10871-Glu40Lys	DB Search	Mut,Ensembl	101_109	Glu40Lys	No
Hbp1	high mobility group box transcription factor 1	SFYPSLTVV	1574	canonical	5.125	0.048	5.055	49.31	1011.53	9	-1.4	1012.54	1	54.3832	87046		5520	6230	8310	1.31703	#DIV/0!	1	0	6	2	1	2	1	ENSMUSP00000135080.2:ENSMUSP00000131983.3:ENSMUSP00000131158.3:ENSMUSP00000135537.2	DB Search	Ensembl
Igkv9-124	immunoglobulin kappa chain variable 9-124	GSRSGSDYSL	#N/A	canonical	16.269	19.161	12.228	37.03	1027.46	10	2.7	514.739	2	13.6404	18169	7780	1370		8280	1.80984	#DIV/0!	0	1	7	2	2	1	2	ENSMUSP00000100113.3:ENSMUSP00000142468.2:ENSMUSP00000142382.2:ENSMUSP00000100109.3:ENSMUSP00000100117.2	DB Search	Ensembl
Stt3a	STT3, subunit of the oligosaccharyltransferase complex, homolog A (S. cerevisiae)	SYEKQDTLL	1661	canonical	9.756	0.055	2.216	44.13	1095.54	9	0.8	548.782	2	26.5746	49315	20500	18500	8700	8270	0.435128	0.008513	0	0	18	6	4	5	3	ENSMUSP00000113116.2:ENSMUSP00000114527.2:ENSMUSP00000120360.2:ENSMUSP00000149855.2	DB Search	Ensembl
Vpreb1a	V-set pre-B cell surrogate light chain 1A	WYQQRPG	#N/A	canonical	#N/A	#N/A	#N/A	32.69	933.446	7	6.5	467.735	2	11.4943	18913	8660	9290	6710	8270	0.83454	0.219553	0	0	17	4	5	4	4	ENSMUSP00000074537.5:ENSMUSP00000074835.4	DB Search	Ensembl
Itih2	inter-alpha trypsin inhibitor, heavy chain 2	SGIVVNWQLIGAKRAE	#N/A	Noncanonical	#N/A	#N/A	#N/A	39.37	1739.97	16	4.9	581.001	3	52.8562	84228	4850	7380	4560	8270	1.04906	0.905939	0	0	17	4	6	2	5	ENSMUSP00000046530.9	Homolog	Ensembl
Igkv14-100	immunoglobulin kappa chain variable 14-100	TNLEDGVPS	#N/A	canonical	68.889	50.5	45.2	35.58	930.429	9	-2.2	931.438	1	22.8695	33199	2900	2060	8750	8260	3.42944	0.00645003	0	0	21	5	5	6	5	ENSMUSP00000100126.3:ENSMUSP00000143410.2	DB Search	Ensembl
Rnf220	ring finger protein 220	SYSMPLTSI	78	canonical	8.128	0.003	2.753	51.07	997.479	9	1.8	998.492	1	53.7116	104664	5730		12600	8250	1.81937	#DIV/0!	1	0	9	2	2	3	2	ENSMUSP00000030439.9:ENSMUSP00000152367.2:ENSMUSP00000099751.3:ENSMUSP00000092449.3	DB Search	Ensembl
Hgh1	HGH1 homolog	RGPGVGSGF	#N/A	canonical	2.106	3.403	0.021	34.23	832.419	9	2.4	417.219	2	19.1603	29497	9360	10600	3530	8240	0.589679	0.234678	0	0	10	2	4	2	2	ENSMUSP00000023213.7	DB Search	Ensembl
Stoml2	stomatin (Epb7.2)-like 2	TSIEELGRVKLS	#N/A	canonical	59.722	69.375	49.667	54.26	1330.75	12	2.3	666.384	2	39.5692	74345	6050	7350	9400	8200	1.31343	0.140887	0	0	16	6	3	4	3	ENSMUSP00000030169.9	DB Search	Ensembl
Atm	ataxia telangiectasia mutated	AYNPLPLTRL	#N/A	canonical	3.247	0.031	0.58	53.91	1156.66	10	-1.9	579.338	2	53.7509	84386	6170	7590	2800	8190	0.798692	0.668471	0	0	7	2	1	1	3	ENSMUSP00000113388.3:ENSMUSP00000156344.2	DB Search	Ensembl
Dock4	dedicator of cytokinesis 4	SYSSGISSL	29	canonical	5.012	0.002	2.207	37.54	899.424	9	3.3	900.437	1	33.5607	51314	9960	9440	12100	8180	1.04536	0.844553	0	0	15	4	5	2	4	ENSMUSP00000152420.2:ENSMUSP00000047387.7	DB Search	Ensembl
Syt12	synaptotagmin XII	SYLPTAERL	#N/A	canonical	2.848	0.004	2.056	37.08	1048.56	9	1.4	525.287	2	38.6384	62116	21300	20200	11700	8180	0.479036	0.0278852	0	0	18	7	4	3	4	ENSMUSP00000055237.4	DB Search	Ensembl
Copa	coatomer protein complex subunit alpha	SQLPVDHIL	#N/A	canonical	1.516	0.749	1.739	38.39	1020.56	9	-1.8	511.288	2	49.2822	78718			8690	8180	#DIV/0!	#DIV/0!	2	0	13	0	1	5	7	ENSMUST00000135192-2229-Asn984Ser:ENSMUSP00000027833.6:ENSMUST00000027833-10033-Ser770Thr:ENSMUST00000135192-7810-Ile164Val:ENSMUST00000135192-6712-Ser761Thr:ENSMUST00000027833-8881-Ile164Val:ENSMUSP00000118179.2:ENSMUST00000027833-612-Asn993Ser	DB Search	Mut,Ensembl	933_941,924_932	Ser761Thr,Asn993Ser,Ser770Thr,Asn984Ser,Ile164Val	No
Eef1a1	eukaryotic translation elongation factor 1 alpha 1	TVAVGVIKAVDKK	#N/A	canonical	#N/A	#N/A	#N/A	55.87	1326.82	13	-0.6	664.421	2	26.9059	49867	2010		11400	8150	4.86318	#DIV/0!	1	0	8	1	1	4	2	ENSMUSP00000042457.9	DB Search	Ensembl
Actb	actin, beta	LPHAILRLDL	#N/A	canonical	0.259	12.198	31.765	43.39	1159.71	10	-1.6	580.862	2	53.6309	104213			18200	8110	#DIV/0!	#DIV/0!	2	0	22	4	3	7	8	ENSMUSP00000130611.2:ENSMUSP00000134296.2:ENSMUSP00000101822.5:ENSMUSP00000052086.4:ENSMUSP00000071486.7:ENSMUSP00000127663.2:ENSMUSP00000098066.5	DB Search	Ensembl
Ubr5	ubiquitin protein ligase E3 component n-recognin 5	SYLTSASSL	17	canonical	3.748	0.002	3.904	43.5	927.455	9	-3.1	928.463	1	38.5812	72398	9220	8400	15200	8110	1.32293	0.50893	0	0	15	7	2	2	4	ENSMUSP00000105965.4:ENSMUSP00000154293.2	DB Search	Ensembl
Kank2	KN motif and ankyrin repeat domains 2	KYLENPNAL	249	canonical	2.986	0.005	1.701	49.92	1060.56	9	5.3	531.29	2	27.5293	51086	30000	27600	8110	8090	0.28125	0.00334402	0	0	19	6	5	7	1	ENSMUSP00000034717.6	DB Search	Ensembl
Igkv14-130	immunoglobulin kappa variable 14-130	EVQMTQSPSSMSA	#N/A	Noncanonical	#N/A	#N/A	#N/A	51.08	1397.58	13	1.1	699.801	2	21.5737	39154	11700	9500	7420	8090	0.731604	0.131818	0	0	15	5	3	3	4	ENSMUSP00000143018.2:ENSMUSP00000100108.3	Homolog	Ensembl
Dcps	decapping enzyme, scavenger	HYLPSYYHL	370	canonical	1.583	0.006	1.451	45.94	1191.57	9	-0.5	596.794	2	37.9319	57978	7220	7720	11000	8080	1.27711	0.297117	0	0	13	5	3	2	3	ENSMUSP00000034539.6	DB Search	Ensembl
Ighv8-9	immunoglobulin heavy variable V8-9	DTSNTQVFLKIT	#N/A	Noncanonical	90	95	82.5	57.48	1365.71	12	-0.4	683.866	2	49.1238	75299	9620	9210	11200	8040	1.02177	0.909392	0	0	10	3	2	3	2	ENSMUSP00000142895.2:ENSMUSP00000100314.2:ENSMUSP00000100323.2:ENSMUSP00000142292.2:ENSMUSP00000100305.2:ENSMUSP00000129008.3:ENSMUSP00000141906.2	Homolog	Ensembl
Cct2	chaperonin containing Tcp1, subunit 2 (beta)	LGPKGMDKI	#N/A	canonical	15.161	5.955	0.044	40.82	957.532	9	3.1	479.776	2	23.2938	33631	12000	13500	12300	8030	0.797255	0.371633	0	0	14	7	2	2	3	ENSMUSP00000036288.8:ENSMUSP00000151306.2:ENSMUSP00000151587.2	DB Search	Ensembl
Ighv8-5	immunoglobulin heavy variable V8-5	NWIRQPSGKS	#N/A	Noncanonical	90	33.368	90	55.12	1171.61	10	-0.9	586.814	2	14.177	24111	5770	10300	8340	8030	1.01867	0.953332	0	0	14	3	3	5	3	ENSMUSP00000142292.2:ENSMUSP00000142082.2	Homolog	Ensembl
Ighg1	immunoglobulin heavy constant gamma 1 (G1m marker)	DVEVHTAQ	#N/A	canonical	88.75	88.333	60	48.54	897.419	8	1.6	898.431	1	8.0131	12055	8940	9380	6080	8010	0.769105	0.166086	0	0	13	3	3	4	3	ENSMUSP00000141658.2:ENSMUSP00000100216.2	DB Search	Ensembl
Igkv14-130	immunoglobulin kappa variable 14-130	GSDYSLTIN	#N/A	Noncanonical	95	81.875	67	36.96	968.445	9	0.2	969.456	1	34.1169	54641	9420	8360	10800	8000	1.05737	0.765796	0	0	18	6	5	2	5	ENSMUSP00000143018.2	Homolog	Ensembl
Rbm38	RNA binding motif protein 38	TYGLTPHYI	1009	canonical	8.294	0.014	2.965	46.66	1063.53	9	-3.9	1064.54	1	40.8556	77027	6000	5700	9870	7990	1.5265	0.0836985	0	0	20	5	6	4	5	ENSMUSP00000029014.10:ENSMUSP00000133464.2:ENSMUSP00000133816.2	DB Search	Ensembl
Arhgef1	Rho guanine nucleotide exchange factor (GEF) 1	APGPVHTQEI	#N/A	canonical	0.315	6.713	0.232	46.83	1047.53	10	-0.6	524.776	2	21.8837	39619	4740	5060	11600	7980	1.99796	0.114785	0	0	8	2	1	2	3	ENSMUSP00000096280.5:ENSMUSP00000113771.2:ENSMUSP00000113366.2:ENSMUSP00000046469.10:ENSMUSP00000146314.2	DB Search	Ensembl
Ppp2r5c	protein phosphatase 2, regulatory subunit B', gamma	KYIDQKFVL	#N/A	canonical	4.112	0.023	1.961	45.94	1152.65	9	-1.7	577.335	2	39.5959	60374	24900	24700	15800	7960	0.479032	0.0810709	0	0	11	3	5	1	2	ENSMUSP00000082053.4:ENSMUSP00000002839.9:ENSMUSP00000151427.2:ENSMUSP00000152095.2:ENSMUSP00000152282.2:ENSMUSP00000021447.8:ENSMUSP00000152865.2:ENSMUSP00000105458.2:ENSMUSP00000156500.2	DB Search	Ensembl
Rbmx	RNA binding motif protein, X chromosome	SYSSSRSDL	#N/A	canonical	8.28	0.015	7.2	40.81	1000.45	9	2	501.233	2	9.235	14743	1110	1130	16400	7950	10.8705	0.120273	0	0	6	1	1	2	2	ENSMUSP00000110374.2:ENSMUSP00000048153.8:ENSMUSP00000147384.2:ENSMUSP00000138198.2:ENSMUSP00000110378.2:ENSMUSP00000154633.2	DB Search	Ensembl
Arid1a	AT rich interactive domain 1A (SWI-like)	TGPPYGQGI	1008	canonical	4.667	3.218	0.014	41.06	888.434	9	-0.3	889.445	1	28.3724	52403	7710	8510	15600	7950	1.45191	0.44118	0	0	27	8	8	5	6	ENSMUST00000145664-3210-Ser262del:ENSMUST00000105897-4410-Tyr1755Ser:ENSMUST00000105897-9420-Ser262del:ENSMUST00000105897-3692-Gly126del:ENSMUSP00000101517.4:ENSMUST00000008024-7173-Asn1418Ser:ENSMUSP00000008024.7:ENSMUST00000008024-2967-Tyr1374Ser:ENSMUST00000145664-10759-Asn1803Ser:ENSMUST00000145664-7748-Tyr1759Ser:ENSMUSP00000122354.3:ENSMUST00000105897-5582-Asn1799Ser:ENSMUST00000145664-2835…	DB Search	Mut,Ensembl	926_934,927_935,542_550	Gly126del,Asn1418Ser,Tyr1759Ser,Ser262del,Tyr1755Ser,Tyr1374Ser,Asn1803Ser,Asn1799Ser	No
Igkc	immunoglobulin kappa constant	TLTKDEYERHNSY	#N/A	canonical	#N/A	#N/A	#N/A	69.81	1654.76	13	1.4	552.596	3	11.6799	19204	7840	10000	6120	7950	0.788677	0.314454	0	0	17	4	4	5	4	ENSMUSP00000100206.2	DB Search	Ensembl
Mapkbp1	mitogen-activated protein kinase binding protein 1	TPPTMDT	#N/A	Noncanonical	#N/A	#N/A	#N/A	21.88	777.322	7	6.6	778.336	1	12.1305	16659	9170	9240	5180	7950	0.713199	0.19699	0	0	26	7	9	2	8	ENSMUST00000229024-4047-Tyr1438Cys:ENSMUSP00000151614.2:ENSMUST00000066058-5412-His1056Arg:ENSMUSP00000130532.2:ENSMUST00000229024-2711-Gln1096Arg:ENSMUSP00000155163.2:ENSMUSP00000151985.2:ENSMUST00000229024-1873-Val1273Ala:ENSMUSP00000068516.8:ENSMUST00000165519-90-Val83Ile:ENSMUST00000066058-701-Gln1090Arg:ENSMUST00000066058-3684-Gln1212Arg:ENSMUSP00000050995.9:ENSMUST00000229024-9502-His1062Ar…	DeepNovo	Mut,Ensembl
Igkv6-32	immunoglobulin kappa variable 6-32	SNRYTGVP	#N/A	canonical	75.833	72.5	38.714	21.62	892.44	8	1.5	447.23	2	14.7795	21237	7180	7870	8620	7920	1.099	0.26879	0	0	12	3	3	2	4	ENSMUSP00000100178.2:ENSMUSP00000100196.2:ENSMUSP00000100189.3:ENSMUSP00000143746.2	DB Search	Ensembl
Ighv2-5	immunoglobulin heavy variable 2-5	TCTVSGF	#N/A	canonical	#N/A	#N/A	#N/A	31.73	713.305	7	1	714.316	1	29.1906	54064	8240	47800	43000	7910	0.908458	0.931563	0	0	21	4	7	6	4	ENSMUSP00000100230.3:ENSMUSP00000100237.3:ENSMUSP00000137454.2:ENSMUSP00000100236.3:ENSMUSP00000142302.2:ENSMUSP00000100232.4:ENSMUSP00000136577.3:ENSMUSP00000136606.2:ENSMUSP00000100228.2:ENSMUSP00000141760.2:ENSMUSP00000100224.2	DB Search	Ensembl
Opa1	OPA1, mitochondrial dynamin like GTPase	EGPHHVALF	#N/A	canonical	3.224	6.46	0.009	43.78	1005.5	9	2.2	503.762	2	30.3843	56463	5440	6090	9950	7910	1.549	0.0978942	0	0	16	4	3	5	4	ENSMUSP00000036993.7:ENSMUSP00000123880.2:ENSMUSP00000124739.2:ENSMUSP00000124029.2:ENSMUSP00000124223.2	DB Search	Ensembl
Snrnp40	small nuclear ribonucleoprotein 40 (U5)	KFHPNGSTL	627	canonical	1.639	0.008	2.089	51.5	999.514	9	1.4	500.767	2	13.0847	21875	19800	23300	11500	7880	0.449652	0.0422294	0	0	13	4	2	5	2	ENSMUSP00000101616.4	DB Search	Ensembl
Smc2	structural maintenance of chromosomes 2	KFVDGVSTV	1788	canonical	18.811	0.069	12.317	42.57	950.507	9	0.8	951.518	1	28.306	42414	13800	12900	8620	7870	0.617603	0.0129118	0	0	26	10	9	4	3	ENSMUST00000102915-4069-Lys455Gln:ENSMUST00000117280-9749-Lys455Gln:ENSMUSP00000099979.4:ENSMUSP00000113940.2	DB Search	Mut,Ensembl	1160_1168	Lys455Gln	No
Epn2	epsin 2	APAPVNPFQV	2637	canonical	0.557	7.406	1.426	49.26	1038.55	10	-0.9	1039.56	1	53.3758	86731	1010	392	5770	7860	9.72183	0.0303298	0	0	13	2	3	3	5	ENSMUSP00000104351.2:ENSMUSP00000104352.2:ENSMUSP00000001063.9:ENSMUSP00000136553.2:ENSMUSP00000136950.2:ENSMUSP00000104353.2	DB Search	Ensembl
Tubb5	tubulin, beta 5 class I	HGIDPTGTY	#N/A	canonical	4.429	15.515	2.399	47.3	959.435	9	0.2	960.446	1	19.6718	35529			12200	7840	#DIV/0!	#DIV/0!	2	0	22	2	2	8	10	ENSMUSP00000001566.9:ENSMUSP00000042342.5:ENSMUSP00000071135.6	DB Search	Ensembl
Ighv8-9	immunoglobulin heavy variable V8-9	IRQPSGK	#N/A	canonical	#N/A	#N/A	#N/A	31.53	784.456	7	3	393.237	2	9.2932	11990	4350	11100	15700	7830	1.52298	0.517373	0	0	32	9	6	9	8	ENSMUSP00000142895.2:ENSMUSP00000141366.2:ENSMUSP00000100323.2:ENSMUSP00000142292.2:ENSMUSP00000100305.2:ENSMUSP00000142333.2:ENSMUSP00000100321.3:ENSMUSP00000136226.2:ENSMUSP00000142082.2:ENSMUSP00000100314.2:ENSMUSP00000129008.3:ENSMUSP00000141906.2	DB Search	Ensembl
Bax	BCL2-associated X protein	GGPTSSEQI	1778	canonical	18.374	3.64	0.068	49.47	874.403	9	0.3	875.414	1	14.22	24171	16500	18000	10800	7810	0.53942	0.0415744	0	0	24	8	8	5	3	ENSMUSP00000148182.2:ENSMUSP00000148240.2:ENSMUSP00000033093.9	DB Search	Ensembl
Matr3	matrin 3	IPNRGIDLL	1478	canonical	0.041	3.546	2.741	27.53	1009.59	9	2	505.806	2	48.1559	90707	368		6030	7800	18.7908	#DIV/0!	1	0	11	2	1	5	3	ENSMUSP00000125761.2:ENSMUSP00000158074.2:ENSMUSP00000158418.2:ENSMUSP00000158036.2:ENSMUSP00000157844.2:ENSMUSP00000157641.2	DB Search	Ensembl
Ext2	exostosin glycosyltransferase 2	EYNELLTAI	1171	canonical	9.052	0.02	8.802	41.89	1064.54	9	-2.4	1065.55	1	54.2463	107086			4120	7800	#DIV/0!	#DIV/0!	2	0	7	1	2	2	2	ENSMUSP00000122144.2:ENSMUSP00000138956.2:ENSMUSP00000120291.2:ENSMUSP00000028623.7:ENSMUST00000028623-1756-Thr622Ala	DB Search	Mut,Ensembl	129_137	Thr622Ala	No
Igkv14-130	immunoglobulin kappa variable 14-130	TQSPSSM	#N/A	canonical	#N/A	#N/A	#N/A	32.38	736.306	7	0.1	737.316	1	6.6621	7111	7500	9840	8350	7760	0.929066	0.660943	0	0	20	4	7	5	4	ENSMUSP00000143018.2:ENSMUSP00000131191.2:ENSMUSP00000100108.3:ENSMUSP00000100126.3:ENSMUSP00000100121.2:ENSMUSP00000100111.2:ENSMUSP00000143410.2	DB Search	Ensembl
Ighg1	immunoglobulin heavy constant gamma 1 (G1m marker)	SSVTVPSS	#N/A	canonical	54.231	48.727	30.882	23.76	762.376	8	1.2	763.387	1	15.4882	22672	8280	8910	7440	7760	0.884235	0.106347	0	0	10	3	2	2	3	ENSMUSP00000141658.2:ENSMUSP00000100214.2:ENSMUSP00000141198.3:ENSMUSP00000100216.2	DB Search	Ensembl
Fbxo21	F-box protein 21	SYLEGAVYI	64	canonical	5.032	0.003	3.41	50.48	1013.51	9	-0.6	1014.52	1	53.7132	104662	9780	10300	23400	7750	1.55129	0.552862	0	0	7	1	2	2	2	ENSMUSP00000035506.8:ENSMUSP00000143873.2:ENSMUSP00000144071.2	DB Search	Ensembl
Fus	fused in sarcoma	SYGAYPTQPGQGYSQQ	#N/A	canonical	#N/A	#N/A	#N/A	70.26	1730.75	16	6.2	866.393	2	24.4342	44960	1400	1140	3390	7750	4.38583	0.187791	0	0	21	3	8	5	5	ENSMUSP00000076801.6:ENSMUSP00000101858.4:ENSMUSP00000112721.3	DB Search	Ensembl
Epb41l2	erythrocyte membrane protein band 4.1 like 2	SYKRSNFYI	#N/A	canonical	9.311	0.009	3.472	34.96	1176.59	9	0.2	589.306	2	28.0596	51972	5060	5110	13300	7720	2.06686	0.191289	0	0	11	2	2	2	5	ENSMUSP00000090314.7:ENSMUST00000125153-9451-Thr1257Met:ENSMUSP00000121161.4:ENSMUST00000125153-3568-Tyr142Phe:ENSMUST00000029155-3556-Asp451Glu:ENSMUST00000109577-9010-Arg647Gln:ENSMUST00000125153-2183-Ala26Thr:ENSMUST00000125153-4233-Val675Ile:ENSMUST00000103136-1080-Asp451Glu:ENSMUST00000103137-3794-Arg659Gln:ENSMUST00000029155-366-Arg659Gln:ENSMUST00000125153-1429-Arg1336Gln:ENSMUSP0000015866…	DB Search	Mut,Ensembl	328_336,22_30,442_450	Asp137Glu,Tyr142Phe,Ala640Thr,Asp450Glu,Asp451Glu,Ala26Thr,Thr580Met,Arg1336Gln,Arg647Gln,Lys1148Gln,Leu1232Pro,Thr568Met,Arg659Gln,Val675Ile,Thr1257Met	No
Kdm5b	lysine (K)-specific demethylase 5B	AYLPNGTVL	66	canonical	2.459	0.003	3.128	38.46	946.512	9	0.9	947.523	1	50.2094	76992	3230	3570	12500	7720	2.97353	0.107363	0	0	11	3	2	1	5	ENSMUSP00000107817.2:ENSMUSP00000038138.8	DB Search	Ensembl
Ighv8-6	immunoglobulin heavy variable V8-6	GVRWIRQPSGKSLE	#N/A	Noncanonical	#N/A	#N/A	#N/A	49.93	1611.88	14	-6.4	806.947	2	36.0643	57919	6040	8980	8930	7720	1.10852	0.659174	0	0	17	4	6	4	3	ENSMUSP00000100305.2:ENSMUSP00000141906.2	Homolog	Ensembl
Nfkbiz	nuclear factor of kappa light polypeptide gene enhancer in B cells inhibitor, zeta	RGPFQGVRV	#N/A	canonical	8.744	6.488	0.023	38.01	1014.57	9	-0.6	508.295	2	28.2082	52487	3890	5430	5310	7710	1.397	0.323948	0	0	14	6	3	2	3	ENSMUSP00000110101.2:ENSMUSP00000093726.3:ENSMUSP00000110102.2:ENSMUSP00000041173.7	DB Search	Ensembl
Ahnak	AHNAK nucleoprotein (desmoyokin)	TGPDANVHL	#N/A	canonical	2.987	2.643	0.009	52.86	922.451	9	2.4	462.235	2	25.6333	38054	10700	9840	5580	7660	0.644596	0.0833514	0	0	15	4	4	4	3	ENSMUSP00000090633.3	DB Search	Ensembl
Ighg2c	immunoglobulin heavy constant gamma 2C	QSGLYTL	#N/A	canonical	#N/A	#N/A	#N/A	32.31	780.402	7	1.3	781.412	1	39.3	62490	6360	8030	5170	7650	0.890896	0.651914	0	0	8	3	2	1	2	ENSMUSP00000142282.2:ENSMUSP00000100212.4	DB Search	Ensembl
Igkv6-20	immunoglobulin kappa variable 6-20	SVQAEDLADYH	#N/A	canonical	41.733	62.381	73.75	57.12	1246.55	11	3.2	624.284	2	25.447	37720	8030	7240	4420	7640	0.789784	0.435093	0	0	10	3	3	2	2	ENSMUSP00000100189.3	DB Search	Ensembl
Crk	v-crk avian sarcoma virus CT10 oncogene homolog	HYLDTTTLI	97	canonical	9.602	0.003	4.681	35.15	1075.55	9	0.9	1076.57	1	46.2924	72902	3350	3500	10300	7610	2.6146	0.0545309	0	0	15	2	5	4	4	ENSMUSP00000090803.4:ENSMUSP00000116527.2:ENSMUSP00000006293.4:ENSMUSP00000155860.2:ENSMUSP00000104063.2:ENSMUSP00000156063.2:ENSMUSP00000017920.8	DB Search	Ensembl
Krt8	keratin 8	FGGAGVGGITA	#N/A	canonical	59.167	58.793	64.167	54.91	905.461	11	0.6	906.472	1	37.599	70693	1800	1710	17200	7580	7.05983	0.157594	0	0	15	2	4	3	6	ENSMUSP00000023952.9	DB Search	Ensembl
Elac2	elaC ribonuclease Z 2	SGPLKGIEL	#N/A	canonical	1.796	1.855	0.006	36.63	912.528	9	2.7	457.274	2	45.8352	69724	5290	7220	12900	7560	1.63549	0.296442	0	0	22	6	7	3	6	ENSMUSP00000098610.3:ENSMUSP00000071788.6:ENSMUSP00000104337.2	DB Search	Ensembl
Ppp1cb	protein phosphatase 1 catalytic subunit beta	SGRPVTPPRTANPPK	#N/A	canonical	#N/A	#N/A	#N/A	42.27	1573.87	15	1.7	525.633	3	12.3401	16219	5860	9170	6890	7560	0.961411	0.879445	0	0	22	8	6	3	5	ENSMUSP00000144047.2:ENSMUSP00000144350.2:ENSMUSP00000015100.9	DB Search	Ensembl
Kdm5c	lysine (K)-specific demethylase 5C	EAGPDRVAGL	2786	canonical	15.85	26.197	0.913	45.53	983.504	10	2.4	492.762	2	24.3011	35629	7490	7530	13900	7550	1.4281	0.417839	0	0	14	3	3	2	6	ENSMUSP00000108207.3:ENSMUSP00000080814.7:ENSMUSP00000108203.2	DB Search	Ensembl
Dhx16	DEAH (Asp-Glu-Ala-His) box polypeptide 16	GGPARDFAL	1695	canonical	12.033	7.413	0.057	36.76	902.461	9	1.7	452.24	2	33.444	53690	442	4140	5170	7540	2.7739	0.205458	0	0	11	3	3	2	3	ENSMUSP00000133888.2:ENSMUSP00000025292.9	DB Search	Ensembl
Ttn	titin	SWFLDDVEVHTAQ	#N/A	Noncanonical	#N/A	#N/A	#N/A	68.59	1545.71	13	1.9	773.866	2	53.4192	83148	9760			7540	0.772541	#DIV/0!	1	1	7	2	2	2	1	ENSMUSP00000107477.3:ENSMUSP00000142282.2:ENSMUSP00000099850.3:ENSMUSP00000113745.2:ENSMUSP00000154268.2:ENSMUST00000120674-874-Ala15Glu:ENSMUST00000023407-4230-Ala15Glu:ENSMUSP00000114380.2:ENSMUSP00000100212.4:ENSMUSP00000071216.7:ENSMUSP00000011895.8:ENSMUSP00000107513.3:ENSMUST00000160571-5544-Ala15Glu:ENSMUSP00000129663.4:ENSMUSP00000148726.2:ENSMUSP00000072406.7:ENSMUSP00000070071.5:ENSMUSP…	DeepNovo	Mut,Ensembl
Rpl38	ribosomal protein L38	SLPPGLAVKDLK	#N/A	canonical	46.889	40.25	27.391	45.99	1236.74	12	0	619.382	2	38.4303	73100	8090	10400	10700	7510	0.984857	0.949794	0	0	16	6	5	2	3	ENSMUSP00000102213.4:ENSMUSP00000102211.2:ENSMUSP00000102209.2:ENSMUSP00000080741.5	DB Search	Ensembl
Elob	elongin B	RPQAPATVGL	1910	canonical	0.092	2.271	4.741	37.72	1008.57	10	0.5	505.295	2	29.1816	46797		3080	10700	7510	2.95617	#DIV/0!	1	0	9	2	1	2	4	ENSMUSP00000156963.2:ENSMUSP00000066210.6	DB Search	Ensembl
NA	NA	QPSGKSL	#N/A	Noncanonical	#N/A	#N/A	#N/A	32.31	715.386	7	-0.7	716.395	1	5.0042	4369	5360	8520	4940	7510	0.896974	0.759062	0	0	14	4	5	1	4		DeepNovo
Rpl13a	ribosomal protein L13A	TEVLKTNGLLV	#N/A	canonical	20.64	22.116	35.364	42.38	1185.7	11	5.4	1186.72	1	50.1074	95215			9970	7490	#DIV/0!	#DIV/0!	2	0	8	0	0	3	5	ENSMUSP00000147909.2:ENSMUSP00000147282.3:ENSMUSP00000148262.2:ENSMUSP00000115722.2:ENSMUSP00000148139.2:ENSMUSP00000147813.2	DB Search	Ensembl
Xntrpc	Xndc1-transient receptor potential cation channel, subfamily C, member 2 readthrough	SDYPPIG	#N/A	canonical	#N/A	#N/A	#N/A	33.89	747.344	7	1.8	748.355	1	28.5023	45545			8100	7490	#DIV/0!	#DIV/0!	2	0	10	2	1	4	3	ENSMUSP00000081903.4:ENSMUST00000124189-1589-Leu879Pro:ENSMUSP00000116934.3:ENSMUST00000084843-3966-Leu1253Pro	DB Search	Mut,Ensembl	1081_1087,707_713	Leu1253Pro,Leu879Pro	No
Eef1a1	eukaryotic translation elongation factor 1 alpha 1	SDYPPLG	#N/A	canonical	#N/A	#N/A	#N/A	33.89	747.344	7	1.8	748.355	1	28.5023	45545			8100	7490	#DIV/0!	#DIV/0!	2	0	10	2	1	4	3	ENSMUSP00000042457.9	DB Search	Ensembl
Igkj4	immunoglobulin kappa joining 4	TFGSGTKLE	#N/A	canonical	88.75	43.188	73.75	42.12	938.471	9	0.4	939.482	1	19.0168	29282	8130	9710	5680	7480	0.737668	0.189909	0	0	23	9	6	3	5	ENSMUSP00000143297.2	DB Search	Ensembl
Ighg1	immunoglobulin heavy constant gamma 1 (G1m marker)	GLHNHHTEKSLSHSPG	#N/A	canonical	#N/A	#N/A	#N/A	64.93	1736.83	16	-1.2	579.954	3	5.3639	6155		4940	7160	7470	1.48077	#DIV/0!	1	0	17	4	5	4	4	ENSMUSP00000141658.2:ENSMUSP00000100216.2	DB Search	Ensembl
Ddb1	damage specific DNA binding protein 1	KGPWKQENV	1005	canonical	17.339	5.866	0.014	53.07	1084.57	9	0.7	543.293	2	12.5717	20988	4810	7790	12200	7440	1.55873	0.336668	0	0	15	4	4	2	5	ENSMUSP00000158020.2:ENSMUSP00000025649.9	DB Search	Ensembl
Eno1b	enolase 1B, retrotransposed	SKAKFAGRSFRNPLAK	#N/A	canonical	#N/A	#N/A	#N/A	27.92	1777.01	16	1.7	445.262	4	21.3612	33395	608	8240		7440	1.68174	#DIV/0!	0	1	12	2	4	3	3	ENSMUSP00000075513.5:ENSMUSP00000079727.7:ENSMUSP00000079045.6:ENSMUSP00000157807.2	DB Search	Ensembl
Eef1a1	eukaryotic translation elongation factor 1 alpha 1	SFSDYPPLG	#N/A	canonical	36.24	18.165	25.071	48.43	981.444	9	-0.9	982.455	1	44.8357	84058			16800	7400	#DIV/0!	#DIV/0!	2	0	14	1	2	6	5	ENSMUSP00000042457.9	DB Search	Ensembl
Ighv8-6	immunoglobulin heavy variable V8-6	TQVFLKITSVDTVDTA	#N/A	Noncanonical	#N/A	#N/A	#N/A	81.78	1736.92	16	-1.1	869.47	2	53.4182	103240	45500	26800	51700	7390	0.817289	0.809343	0	0	17	7	3	5	2	ENSMUSP00000100305.2:ENSMUSP00000141906.2	Homolog	Ensembl
Ssrp1	structure specific recognition protein 1	HPGISITDL	2183	canonical	0.169	6.306	10.556	36.37	951.503	9	1.7	476.761	2	46.8811	71184	29800	32300	11600	7390	0.305797	0.0126555	0	0	29	11	9	4	5	ENSMUSP00000121639.2:ENSMUSP00000127058.2:ENSMUSP00000076971.7	DB Search	Ensembl
Ighg3	Immunoglobulin heavy constant gamma 3	SDGTYFLY	#N/A	canonical	26.461	55.345	21.521	28.21	964.418	8	0	965.428	1	48.4924	76972	7380	7650	8010	7390	1.02462	0.639175	0	0	16	7	5	2	2	ENSMUSP00000100219.2:ENSMUSP00000152559.2	DB Search	Ensembl
Sgta	small glutamine-rich tetratricopeptide repeat (TPR)-containing, alpha	AYSKLGNYV	455	canonical	11.498	0.007	8.406	47.24	1013.52	9	-0.2	507.768	2	28.4498	53119	13900	13600	5130	7390	0.455273	0.0223873	0	0	14	3	4	3	4	ENSMUSP00000005067.6:ENSMUSP00000151678.2:ENSMUSP00000151345.2:ENSMUSP00000151949.2	DB Search	Ensembl
Specc1	sperm antigen with calponin homology and coiled-coil domains 1	TYLPAHIPYQEL	2486	canonical	6.997	0.368	14.91	64.76	1443.74	12	5.4	722.884	2	53.3379	103091	1540	1710	5450	7360	3.94154	0.0379567	0	0	4	1	1	1	1	ENSMUSP00000144174.2:ENSMUSP00000104349.2:ENSMUSP00000101061.4:ENSMUSP00000144311.2:ENSMUSP00000144055.2:ENSMUSP00000144300.2:ENSMUSP00000045099.8:ENSMUSP00000143853.2:ENSMUSP00000090071.6:ENSMUSP00000151322.2	DB Search	Ensembl
Ska3	spindle and kinetochore associated complex subunit 3	SPGRILHDL	#N/A	canonical	0.019	3.93	5.43	44.19	1006.56	9	1.6	504.288	2	28.6047	42991	18100	20400	8310	7340	0.406494	0.0117243	0	0	17	5	4	4	4	ENSMUSP00000022536.3	DB Search	Ensembl
Ctnnd1	catenin (cadherin associated protein), delta 1	TKSLDNNYSTLNE	#N/A	canonical	#N/A	#N/A	#N/A	49.3	1497.69	13	0	749.857	2	21.121	30141	9320	8790	7470	7340	0.81778	0.0262733	0	0	16	3	4	3	6	ENSMUSP00000107323.2:ENSMUSP00000064518.4:ENSMUSP00000107305.2:ENSMUSP00000107324.2:ENSMUSP00000107319.2:ENSMUSP00000107327.2:ENSMUSP00000107322.2:ENSMUSP00000107313.2:ENSMUSP00000107316.2:ENSMUSP00000107318.2	DB Search	Ensembl
Mbd1	methyl-CpG binding domain protein 1	KLNVKKETWQ	#N/A	Noncanonical	64.615	41.222	28.682	53.44	1272.72	10	0.5	637.37	2	13.6452	23122	4190	8960	7400	7340	1.12091	0.770601	0	0	13	3	4	3	3	ENSMUST00000239157-4831-Arg434Gln:ENSMUSP00000111102.2:ENSMUSP00000105208.2:ENSMUSP00000103973.2:ENSMUSP00000118469.2:ENSMUSP00000093774.4:ENSMUSP00000095665.4:ENSMUSP00000155887.2:ENSMUSP00000102264.3:ENSMUSP00000139584.2:ENSMUSP00000140558.2:ENSMUSP00000119370.2:ENSMUSP00000143978.2:ENSMUSP00000132607.2:ENSMUSP00000152484.2:ENSMUSP00000001599.4:ENSMUSP00000134135.2:ENSMUSP00000051726.2:ENSMUSP0…	DeepNovo	Mut,Ensembl
Acsl4	acyl-CoA synthetase long-chain family member 4	GYLPLAHVL	#N/A	canonical	2.845	0.006	3.727	47.26	981.565	9	-1	491.791	2	54.1543	86023	18100	6700	17700	7330	1.00927	0.989447	0	0	12	4	2	3	3	ENSMUSP00000108525.2:ENSMUSP00000121695.2:ENSMUSP00000117952.2:ENSMUSP00000045291.9:ENSMUSP00000108524.2:ENSMUSP00000108528.2:ENSMUSP00000033634.5	DB Search	Ensembl
Flnb	filamin, beta	SYLPTKPGEYF	#N/A	canonical	0.329	0.189	5.842	44.88	1300.63	11	-0.6	651.326	2	47.49	89749		1050	10300	7320	8.39048	#DIV/0!	1	0	8	2	1	3	2	ENSMUST00000052678-11057-Leu500Gln:ENSMUSP00000052020.9	DB Search	Mut,Ensembl	1098_1108	Leu500Gln	No
Pkp4	plakophilin 4	SPSYVYHQF	1	Noncanonical	0.008	3.574	1.213	56.47	1126.51	9	-1	564.263	2	30.4477	46222	3970	4260	5300	7310	1.5322	0.163744	0	0	20	6	4	3	7	ENSMUSP00000099815.5:ENSMUSP00000122152.2:ENSMUSP00000109353.2:ENSMUSP00000086366.5:ENSMUSP00000144325.2:ENSMUSP00000144122.2:ENSMUSP00000076769.5:ENSMUSP00000022971.8:ENSMUSP00000109355.2:ENSMUSP00000148657.2:ENSMUSP00000081556.5:ENSMUSP00000141139.3:ENSMUSP00000128016.2:ENSMUSP00000114296.3:ENSMUSP00000135570.2:ENSMUSP00000044361.9:ENSMUSP00000129836.2:ENSMUSP00000146345.3:ENSMUSP00000124758.2:…	DeepNovo	Ensembl
Eif4g1	eukaryotic translation initiation factor 4, gamma 1	MGPKKVGMLW	#N/A	canonical	2.589	18.943	0.079	44.49	1145.61	10	1	573.815	2	41.1316	77351	407	1770	10700	7300	8.26826	0.049636	0	0	13	1	4	4	4	ENSMUSP00000111121.2:ENSMUSP00000111123.2:ENSMUSP00000111117.2:ENSMUSP00000047678.8:ENSMUSP00000111120.2:ENSMUSP00000144320.2:ENSMUSP00000073506.6	DB Search	Ensembl
Clptm1	cleft lip and palate associated transmembrane protein 1	TYIESSTKV	315	canonical	12.767	0.006	3.098	51.69	1026.52	9	4	514.273	2	19.7452	30526	8650	7930	9530	7300	1.01508	0.924776	0	0	15	4	4	4	3	ENSMUSP00000051293.10	DB Search	Ensembl
Srrm2	serine/arginine repetitive matrix 2	TPAGLAP	#N/A	canonical	#N/A	#N/A	#N/A	23.06	625.343	7	4.6	626.355	1	22.4166	34629	10700	15000	7570	7280	0.577821	0.128143	0	0	10	3	3	2	2	ENSMUST00000190686-6381-Ile927Val:ENSMUST00000190686-5610-Val373Asp:ENSMUSP00000028900.10:ENSMUSP00000139842.2:ENSMUST00000088621-3713-Val2322Ala:ENSMUSP00000085993.5:ENSMUST00000088621-239-Val277Asp:ENSMUST00000088621-7017-His1543Arg:ENSMUSP00000103690.3:ENSMUST00000108055-4777-Thr615Ala:ENSMUST00000030148-1156-Gly1006Ser:ENSMUST00000088621-2976-Gly332Val:ENSMUSP00000030148.6:ENSMUST00000190686-…	DB Search	Mut,Ensembl	732_738,2310_2316,2214_2220,598_604	Gly1006Ser,Gly332Val,Val373Asp,Val277Asp,Val2418Ala,Gly428Val,Thr481Ala,Thr615Ala,Ile831Val,His1639Arg,Ile927Val,His1543Arg,Leu871Pro,Leu967Pro,Gly1140Ser,Val2322Ala	No
Lsg1	large 60S subunit nuclear export GTPase 1	SYLVSKQELL	1883	canonical	11.009	0.087	8.561	51.34	1178.65	10	-1.8	590.336	2	44.8045	84218	7990	8620	8510	7270	0.95003	0.611227	0	0	10	3	2	2	3	ENSMUSP00000112860.3	DB Search	Ensembl
Eef1a1	eukaryotic translation elongation factor 1 alpha 1	TVAVGVIK	#N/A	canonical	57.222	77	57.5	33.96	785.501	8	-0.9	786.511	1	26.7919	49679			8490	7260	#DIV/0!	#DIV/0!	2	0	5	1	0	2	2	ENSMUSP00000042457.9:ENSMUSP00000054556.8	DB Search	Ensembl
Rusc2	RUN and SH3 domain containing 2	LGPARGDWL	1590	canonical	14.048	12.84	0.05	35.56	983.519	9	-0.4	492.768	2	43.7997	69792	1340	1650	9660	7230	5.64883	0.0296835	0	0	13	1	1	7	4	ENSMUSP00000095710.3:ENSMUSP00000038379.6	DB Search	Ensembl
Igkv14-130	immunoglobulin kappa variable 14-130	QSPSSMSA	#N/A	canonical	46.556	39.818	2.842	30.27	793.328	8	0.6	794.338	1	7.6149	9246	5440	8050	9590	7230	1.24685	0.443858	0	0	15	4	2	3	6	ENSMUSP00000143018.2:ENSMUSP00000100108.3	DB Search	Ensembl
Snd1	staphylococcal nuclease and tudor domain containing 1	SYKPVFVTEI	1479	canonical	7.448	0.041	3.211	43.9	1181.63	10	0.8	591.826	2	52.7858	84616	3180	3750	8340	7230	2.24675	0.0202268	0	0	14	2	2	5	5	ENSMUSP00000001460.7	DB Search	Ensembl
Raver1	ribonucleoprotein, PTB-binding 1	HSQGLGGHYADSYLK	#N/A	canonical	#N/A	#N/A	#N/A	70.63	1631.77	15	1.8	544.933	3	23.5143	42867	3980	6420	9320	7210	1.58942	0.197772	0	0	17	3	4	6	4	ENSMUSP00000111150.2:ENSMUSP00000151195.2:ENSMUSP00000149675.2	DB Search	Ensembl
BC035947	cDNA sequence BC035947	CCFYADHTGI	#N/A	canonical	34.312	6.331	56	47.79	1128.44	10	0.2	565.228	2	45.8582	69711	9720	6140		7210	0.909206	#DIV/0!	0	1	9	3	2	0	4	ENSMUSP00000132488.2	DB Search	Ensembl
Pin4	peptidyl-prolyl cis/trans isomerase, NIMA-interacting, 4 (parvulin)	VGPFQEAAF	1038	canonical	5.083	11.894	0.015	44.89	964.465	9	-0.9	965.476	1	53.0661	101786	1870	2200	12500	7190	4.83784	0.099071	0	0	12	4	2	3	3	ENSMUSP00000109257.4	DB Search	Ensembl
Ddx1	DEAD box helicase 1	GGGPDKKGHQF	#N/A	canonical	1.02	18.54	1.659	55.45	1126.55	11	3.2	564.287	2	4.1943	3717	5810	13700	9770	7190	0.869298	0.787735	0	0	17	5	4	3	5	ENSMUSP00000065987.9	DB Search	Ensembl
Plin2	perilipin 2	AYHQALSRV	1010	canonical	21.816	0.014	5.624	52.65	1043.55	9	3.1	522.787	2	13.5425	22849	16600	16800	11000	7160	0.543713	0.0581619	0	0	15	3	4	4	4	ENSMUST00000000466-2165-Leu183Met:ENSMUSP00000000466.7:ENSMUST00000147097-8173-Leu94Met:ENSMUSP00000119063.2	DB Search	Mut,Ensembl	140_148,229_237	Leu183Met,Leu94Met	No
Setd7	SET domain containing (lysine methyltransferase) 7	VGPNTVMSF	316	canonical	1.298	3.065	0.006	40.94	950.453	9	5.2	951.468	1	49.3645	78381	3410	5120	12900	7150	2.35053	0.194787	0	0	25	5	7	4	9	ENSMUSP00000043492.8	DB Search	Ensembl
Ighg3	Immunoglobulin heavy constant gamma 3	SDGTYFLYS	#N/A	canonical	39.778	52.375	34.615	37.82	1051.45	9	0.2	1052.46	1	44.055	67128	8310	8340	12000	7150	1.15015	0.657556	0	0	28	10	10	2	6	ENSMUSP00000100219.2:ENSMUSP00000152559.2	DB Search	Ensembl
Hif1a	hypoxia inducible factor 1, alpha subunit	NGPVRKGKEL	#N/A	canonical	4.275	17.573	0.724	42.45	1096.64	10	2.8	549.329	2	5.1094	5527	18700	25500	10700	7150	0.403846	0.0753006	0	0	16	4	4	5	3	ENSMUST00000110464-1324-Leu169fs:ENSMUST00000021530-5873-Leu169fs:ENSMUSP00000106091.2:ENSMUSP00000106088.2:ENSMUSP00000021530.8:ENSMUST00000110461-1341-Leu157fs	DB Search	Mut,Ensembl	152_161,140_149	Leu169fs,Leu157fs	No
Tsc2	TSC complex subunit 2	VYESLISHI	119	canonical	5.891	0.004	4.23	47.97	1059.56	9	4.6	1060.58	1	48.7471	74502	6090	6500	10700	7130	1.4162	0.282149	0	0	14	4	4	3	3	ENSMUSP00000094986.2:ENSMUST00000227745-4882-Met552Val:ENSMUSP00000154706.2:ENSMUST00000097373-7005-Met552Val:ENSMUST00000227607-763-Met493Val:ENSMUSP00000153869.2:ENSMUSP00000153758.2:ENSMUSP00000154338.2:ENSMUST00000226398-9705-Met552Val:ENSMUST00000226284-9350-Met552Val:ENSMUSP00000153792.2:ENSMUST00000228412-10340-Met552Val	DB Search	Mut,Ensembl	527_535,586_594	Met552Val,Met493Val	No
Lonp2	lon peptidase 2, peroxisomal	MPGRIINGL	#N/A	canonical	0.044	4.944	8.811	36.46	969.543	9	-0.7	485.78	2	42.53	79966	7090	9350	9560	7100	1.01338	0.953482	0	0	16	6	3	3	4	ENSMUSP00000113381.2:ENSMUSP00000118737.4:ENSMUSP00000034141.12:ENSMUSP00000113834.4	DB Search	Ensembl
Rassf7	Ras association (RalGDS/AF-6) domain family (N-terminal) member 7	VGPIPDGF	1749	canonical	5.72	17.49	0.062	38.36	800.407	8	2.5	801.418	1	52.0026	82453	8980	10800	12400	7090	0.985339	0.963493	0	0	16	4	5	2	5	ENSMUSP00000123128.2:ENSMUSP00000038444.6:ENSMUSP00000118313.2:ENSMUSP00000115948.2:ENSMUSP00000147482.2	DB Search	Ensembl
Mob1b	MOB kinase activator 1B	SAPKYIDYL	#N/A	canonical	1.208	1.142	0.009	43.06	1068.55	9	0.9	1069.56	1	43.9433	69463	5880	2970	21700	7050	3.24859	0.314279	0	0	13	4	3	3	3	ENSMUSP00000108855.2:ENSMUSP00000006424.8:ENSMUSP00000054452.5:ENSMUSP00000098802.3	DB Search	Ensembl
Igkv9-124	immunoglobulin kappa chain variable 9-124	DIQMTQSPSSMSAS	#N/A	Noncanonical	#N/A	#N/A	#N/A	56.02	1468.62	14	-0.3	735.318	2	28.7066	43236	7540	7150	7650	7050	1.00068	0.990119	0	0	17	3	4	6	4	ENSMUSP00000100113.3	Homolog	Ensembl
Dnajc5	DnaJ heat shock protein family (Hsp40) member C5	SHPSYHTDGFN	#N/A	canonical	21.595	14.831	4.78	58.6	1260.52	11	-1.4	631.267	2	12.1723	20207	4900	7100	6870	7050	1.16	0.476106	0	0	13	2	4	4	3	ENSMUSP00000104425.2:ENSMUSP00000104424.2:ENSMUSP00000072175.6	DB Search	Ensembl
Ipo5	importin 5	RGPEYLTQM	#N/A	canonical	2.101	2.592	0.007	42.11	1093.52	9	1.7	547.772	2	31.6349	59226	2250	2320	8950	6990	3.48796	0.0284886	0	0	7	1	1	3	2	ENSMUSP00000032898.8	DB Search	Ensembl
Timp2	tissue inhibitor of metalloproteinase 2	KGPDKDIEFI	#N/A	canonical	3.174	10.812	0.084	30.93	1160.61	10	0.2	581.314	2	35.2271	66084	2160	3470	7630	6990	2.5968	0.0253075	0	0	7	3	2	1	1	ENSMUSP00000159585.1:ENSMUSP00000122642.2:ENSMUSP00000159584.1:ENSMUSP00000017610.4	DB Search	Ensembl
Fxr1	FMR1 autosomal homolog 1	FYHPETTQL	#N/A	canonical	2.955	0.005	0.793	38.23	1134.53	9	2.3	1135.55	1	32.5131	61105	3560	3560	8050	6980	2.11096	0.0178111	0	0	14	4	2	6	2	ENSMUSP00000142441.2:ENSMUSP00000130216.3:ENSMUSP00000143392.2:ENSMUSP00000142847.2:ENSMUSP00000001620.9	DB Search	Ensembl
Sf3b3	splicing factor 3b, subunit 3	YYFPVKNVI	170	canonical	2.532	0.004	1.805	46.92	1141.62	9	-0.4	1142.63	1	53.5567	104010	4850	3610	1580	6980	1.01182	0.987239	0	0	15	4	2	5	4	ENSMUSP00000045073.6	DB Search	Ensembl
Eef1a1	eukaryotic translation elongation factor 1 alpha 1	HPGQISAGY	2690	canonical	0.691	30.14	24.676	51.6	928.44	9	-1.1	929.45	1	15.0231	25764			10800	6970	#DIV/0!	#DIV/0!	2	0	20	0	0	10	10	ENSMUSP00000042457.9:ENSMUSP00000054556.8	DB Search	Ensembl
Ighg1	immunoglobulin heavy constant gamma 1 (G1m marker)	VYPLAPG	#N/A	canonical	#N/A	#N/A	#N/A	34.11	715.39	7	-0.6	716.4	1	32.8252	61374	7220	7250	5370	6970	0.852799	0.314638	0	0	7	2	2	1	2	ENSMUSP00000141658.2:ENSMUSP00000100214.2:ENSMUSP00000141198.3:ENSMUSP00000100216.2	DB Search	Ensembl
Usp34	ubiquitin specific peptidase 34	YYINGKTGL	269	canonical	7.326	0.005	5.262	48.38	1027.53	9	-2	1028.54	1	29.774	45090	7070	6580	16600	6950	1.72527	0.413302	0	0	16	5	3	4	4	ENSMUSP00000137430.2:ENSMUSP00000120747.2	DB Search	Ensembl
NA	NA	NPTRFGLF	#N/A	Noncanonical	2.092	36.964	3.505	38.09	950.497	8	5.1	476.26	2	49.6679	78874	3590	4430	5000	6920	1.48628	0.203816	0	0	16	2	4	5	5		DeepNovo
Hnrnpc	heterogeneous nuclear ribonucleoprotein C	SYPARVPPPPPIA	#N/A	canonical	#N/A	#N/A	#N/A	46.92	1360.75	13	2.3	681.386	2	43.5826	69267			9530	6900	#DIV/0!	#DIV/0!	2	0	11	2	2	4	3	ENSMUSP00000154238.2	DB Search	Ensembl
Uqcrc2	ubiquinol cytochrome c reductase core protein 2	SYMPPSTVL	#N/A	canonical	0.927	0.001	0.648	46.64	993.484	9	-1.7	994.494	1	49.2942	92605	12600	13800	16700	6890	0.893561	0.802897	0	0	22	6	6	3	7	ENSMUSP00000033176.6	DB Search	Ensembl
Mtrex	Mtr4 exosome RNA helicase	KFAEGITKI	1480	canonical	14.633	0.041	5.276	40.38	1005.59	9	2.3	503.803	2	29.2675	44115	24800	24500	8570	6880	0.313387	0.00256129	0	0	7	2	2	2	1	ENSMUSP00000022281.4	DB Search	Ensembl
Arid5b	AT rich interactive domain 5B (MRF1-like)	QYLKNQTVL	573	canonical	5.011	0.008	2.916	30.45	1105.61	9	-0.2	553.816	2	29.6683	55090	7290	5920	6820	6870	1.03634	0.759675	0	0	7	2	2	1	2	ENSMUSP00000151665.2:ENSMUST00000218532-5413-Lys231Glu:ENSMUST00000219238-5557-Lys474Glu:ENSMUST00000218532-5418-Asn237Ser:ENSMUST00000218532-10981-Gly813Ser:ENSMUST00000219238-8889-Asn480Ser:ENSMUST00000218532-11018-Thr685Ala:ENSMUSP00000151227.2:ENSMUST00000219238-1841-Thr928Ala:ENSMUST00000219238-314-Gly1056Ser	DB Search	Mut,Ensembl	1104_1112,861_869	Gly1056Ser,Thr685Ala,Lys231Glu,Lys474Glu,Gly813Ser,Asn480Ser,Asn237Ser,Thr928Ala	No
Huwe1	HECT, UBA and WWE domain containing 1	KYAMMFAEL	973	canonical	3.01	0.013	3.507	50.95	1102.52	9	-0.1	1103.53	1	54.0147	105997		3170		6860	2.16404	#DIV/0!	1	1	13	3	2	5	3	ENSMUST00000026292-6874-Ser1728Ile:ENSMUSP00000108241.2:ENSMUSP00000026292.9:ENSMUST00000112622-10726-Ser1728Ile	DB Search	Mut,Ensembl	1790_1798	Ser1728Ile	No
Itih2	inter-alpha trypsin inhibitor, heavy chain 2	FYNQVSTPLLR	#N/A	canonical	36.76	3.303	59	61.13	1336.71	11	1.3	669.367	2	46.2846	70352	4500	4650	8820	6850	1.71257	0.0808437	0	0	9	3	2	2	2	ENSMUSP00000046530.9	DB Search	Ensembl
Ighg1	immunoglobulin heavy constant gamma 1 (G1m marker)	SVFIFPPK	#N/A	canonical	28.397	32.487	20.655	41.55	933.532	8	-1.5	934.542	1	51.1023	97768	7350	8310	6310	6850	0.840358	0.151269	0	0	25	6	6	4	9	ENSMUSP00000141658.2:ENSMUSP00000142282.2:ENSMUSP00000100216.2:ENSMUSP00000100219.2:ENSMUSP00000152559.2:ENSMUSP00000100212.4	DB Search	Ensembl
Prep	prolyl endopeptidase	KFIATLQYI	1282	canonical	10.332	0.028	7.975	42.41	1095.63	9	3.8	1096.65	1	53.6428	104334		2850	4830	6850	2.04912	#DIV/0!	1	0	12	2	2	5	3	ENSMUSP00000097444.3	DB Search	Ensembl
Eef1a1	eukaryotic translation elongation factor 1 alpha 1	HPGQISAG	#N/A	canonical	40.688	74.167	60	42.16	765.377	8	-0.1	766.387	1	6.2034	6660	206		6290	6800	31.7718	#DIV/0!	1	0	10	2	1	3	4	ENSMUSP00000042457.9:ENSMUSP00000054556.8	DB Search	Ensembl
Ddx24	DEAD box helicase 24	IGPEDVINF	626	canonical	1.919	5.718	0.008	52.46	1002.5	9	1.7	1003.52	1	54.2425	107113				6800	#DIV/0!	#DIV/0!	2	1	5	1	1	1	2	ENSMUSP00000105628.3:ENSMUSP00000152206.2:ENSMUSP00000040890.8	DB Search	Ensembl
Btbd1	BTB (POZ) domain containing 1	GGPQRIPAHRF	#N/A	canonical	2.83	16.987	0.126	54.26	1234.67	11	2.7	412.566	3	14.8311	25420	591	13700	11100	6780	1.25114	0.819165	0	0	13	3	3	4	3	ENSMUSP00000026093.8	DB Search	Ensembl
Rpl10	ribosomal protein L10	KYIPNRGPL	#N/A	canonical	6.504	0.018	7.398	45.92	1056.61	9	1.3	529.314	2	22.3275	40553	11600	9540	11900	6770	0.88316	0.69874	0	0	18	5	3	7	3	ENSMUSP00000008826.8:ENSMUSP00000082055.5:ENSMUSP00000125806.3	DB Search	Ensembl
Ap2a2	adaptor-related protein complex 2, alpha 2 subunit	SVPTRALLL	#N/A	canonical	2.599	1.828	0.021	26.01	968.602	9	3.1	485.311	2	49.4072	75627	1450	1710	5010	6740	3.71835	0.0390627	0	0	8	2	1	3	2	ENSMUSP00000003038.9	DB Search	Ensembl
Sos1	SOS Ras/Rac guanine nucleotide exchange factor 1	HYEITKQDI	#N/A	canonical	24.5	0.138	20.741	52.57	1145.57	9	2	573.796	2	20.8196	29578	10200	9850	7590	6730	0.714214	0.0252663	0	0	7	1	2	2	2	ENSMUSP00000067786.6	DB Search	Ensembl
Ighv8-9	immunoglobulin heavy variable V8-9	DVPLKESGPGML	#N/A	Noncanonical	20.337	44.143	13.214	57.48	1257.63	12	0.4	629.824	2	44.0421	83029	7990	9700	6900	6690	0.768231	0.140338	0	0	45	16	12	7	10	ENSMUSP00000142895.2:ENSMUSP00000142292.2:ENSMUSP00000142333.2:ENSMUSP00000100321.3:ENSMUSP00000142082.2:ENSMUSP00000141906.2	Homolog	Ensembl
Ints3	integrator complex subunit 3	KGPPQHEEI	#N/A	canonical	3.479	1.632	0.006	47.39	1033.52	9	0.6	517.769	2	8.412	12818	5000	5370	10800	6680	1.68563	0.227788	0	0	8	1	3	2	2	ENSMUSP00000071422.4:ENSMUSP00000029542.6:ENSMUSP00000143196.2	DB Search	Ensembl
Mdc1	mediator of DNA damage checkpoint 1	HGPERDFPL	#N/A	canonical	3.759	5.546	0.025	32.82	1066.52	9	-0.3	534.268	2	28.608	45382		652		6670	10.2301	#DIV/0!	1	1	9	2	2	1	4	ENSMUST00000082337-996-Ser989Leu:ENSMUSP00000080949.7:ENSMUSP00000133568.2:ENSMUST00000082337-4117-Glu396_Glu397del	DB Search	Mut,Ensembl	41_49	Ser989Leu,Glu396_Glu397del	No
Rpl13a	ribosomal protein L13A	NPSRGPYHF	#N/A	canonical	0.108	7.16	5.952	40.56	1073.5	9	0.9	537.762	2	16.5707	22718	14400	18400	9830	6650	0.502439	0.0856349	0	0	8	2	2	3	1	ENSMUSP00000147958.2:ENSMUSP00000148031.2:ENSMUSP00000148262.2:ENSMUSP00000115722.2:ENSMUSP00000147520.2:ENSMUSP00000147866.2:ENSMUSP00000147877.2:ENSMUSP00000148139.2:ENSMUSP00000147813.2	DB Search	Ensembl
Cspp1	centrosome and spindle pole associated protein 1	NGPPRSADL	1280	canonical	7.354	5.883	0.028	41.64	925.462	9	6	463.742	2	14.365	20788	6550	6950	9720	6620	1.21037	0.45947	0	0	15	5	2	4	4	ENSMUSP00000140725.2	DB Search	Ensembl
Usp39	ubiquitin specific peptidase 39	TYLPGIVGL	468	canonical	3.889	0.007	2.389	53.43	931.538	9	-0.6	932.548	1	54.66	109100	23800			6600	0.277311	#DIV/0!	1	1	6	1	2	2	1	ENSMUSP00000064515.4	DB Search	Ensembl
Prune2	prune homolog 2	SYSPIPEGI	167	canonical	5.982	0.004	1.072	50.28	961.476	9	-2.4	962.484	1	49.058	92933	1790	2270	12800	6590	4.77586	0.13294	0	0	17	5	3	5	4	ENSMUST00000087689-7473-Thr2183Ala:ENSMUST00000087689-665-His481Arg:ENSMUST00000087689-7244-Leu2533Val:ENSMUST00000087689-9958-Tyr2433His:ENSMUST00000087689-10381-Ser922Arg:ENSMUST00000087689-3060-Leu2740Pro:ENSMUST00000087689-7819-Arg1871His:ENSMUST00000087689-10976-Ala646Thr:ENSMUST00000087689-3240-Ala789Ser:ENSMUST00000087689-895-Glu1686Lys:ENSMUST00000087689-10603-Glu1422Asp:ENSMUST0000008768…	DB Search	Mut,Ensembl	466_474	Glu1422Asp,Ile276Val,Glu1686Lys,Arg1871His,Ala789Ser,Leu2740Pro,Thr2183Ala,His481Arg,Ala646Thr,Ser922Arg,Tyr2433His,Leu2533Val	No
Fn1	fibronectin 1	TGPMKEINL	#N/A	canonical	4.247	5.958	0.008	44.47	1001.52	9	-0.4	501.77	2	37.5149	70519		1450	8140	6590	5.07931	#DIV/0!	1	0	14	3	1	6	4	ENSMUSP00000140907.2:ENSMUSP00000140816.2:ENSMUSP00000054499.7:ENSMUSP00000139702.2:ENSMUSP00000141123.2:ENSMUSP00000140471.2:ENSMUSP00000140975.2	DB Search	Ensembl
Tmsb10	thymosin beta 10	SFDKAKLKKTETQE	#N/A	canonical	#N/A	#N/A	#N/A	47.64	1651.88	14	2.8	826.952	2	8.8089	13758	4580	11400	4850	6590	0.715895	0.585023	0	0	15	4	5	3	3	ENSMUSP00000109682.2:ENSMUSP00000109684.2:ENSMUSP00000137210.3:ENSMUSP00000109683.2	DB Search	Ensembl
Sh3bp4	SH3-domain binding protein 4	SYRDVIQEL	549	canonical	1.94	0.008	1.356	39.03	1121.57	9	-2	561.794	2	43.9472	69777	9040	9940	11000	6580	0.926238	0.785635	0	0	12	4	3	2	3	ENSMUSP00000067581.5	DB Search	Ensembl
Rpl8	ribosomal protein L8	TGRLRGTKTVQEKEN	#N/A	canonical	#N/A	#N/A	#N/A	44.51	1715.93	15	3.2	429.992	4	5.5512	6616		3810	9820	6580	2.15223	#DIV/0!	1	0	11	2	4	3	2	ENSMUSP00000004072.9:ENSMUSP00000155657.2	DB Search	Ensembl
Ighv8-4	immunoglobulin heavy variable V8-4	TWIRQPSGKSL	#N/A	Noncanonical	8.929	0.875	13.262	56.19	1271.7	11	1.1	636.86	2	28.4594	52751	7310	9850	4860	6570	0.666084	0.202197	0	0	21	8	6	3	4	ENSMUSP00000141366.2:ENSMUSP00000136226.2	Homolog	Ensembl
Cluh	clustered mitochondria (cluA/CLU1) homolog	VYGAMHVEI	1292	canonical	5.35	0.029	7.94	41.59	1017.5	9	0.4	1018.51	1	42.6757	80442	4040	4260	12300	6560	2.27229	0.207393	0	0	10	1	1	5	3	ENSMUSP00000090593.6:ENSMUST00000092915-494-Pro1329_Glu1330insGluPro:ENSMUST00000117818-1087-Pro1278_Glu1279insGluPro:ENSMUSP00000113371.2	DB Search	Mut,Ensembl	1000_1008,1051_1059	Pro1329_Glu1330insGluPro,Pro1278_Glu1279insGluPro	No
Tardbp	TAR DNA binding protein	SKSSGWGM	#N/A	canonical	22.857	35.531	24.559	41.55	838.364	8	1.4	839.375	1	15.9202	23143	2510	3770	8230	6550	2.3535	0.0559634	0	0	22	6	4	5	7	ENSMUSP00000140333.2:ENSMUSP00000081142.4	DB Search	Ensembl
Eef1a1	eukaryotic translation elongation factor 1 alpha 1	HPGQISA	#N/A	canonical	#N/A	#N/A	#N/A	36.29	708.356	7	1.3	709.366	1	7.0895	8174			15000	6530	#DIV/0!	#DIV/0!	2	0	14	2	0	7	5	ENSMUSP00000042457.9:ENSMUSP00000054556.8	DB Search	Ensembl
Ints9	integrator complex subunit 9	SYVSGSSLL	#N/A	canonical	6.711	0.003	2.857	48.93	911.46	9	-2	912.469	1	43.8811	82352	10700	10200	12700	6530	0.920096	0.812616	0	0	22	7	8	2	5	ENSMUSP00000045552.7:ENSMUST00000239450-10971-Ile449Val:ENSMUSP00000159373.2:ENSMUST00000043914-1986-Ile420Val	DB Search	Mut,Ensembl	235_243,264_272	Ile420Val,Ile449Val	No
Heatr5b	HEAT repeat containing 5B	IGPLYPHAF	319	canonical	1.104	3.645	0.006	47.51	1013.53	9	1.1	1014.55	1	48.9544	92583	1340	1850	7640	6530	4.44201	0.012152	0	0	27	6	6	9	6	ENSMUSP00000094882.3:ENSMUST00000233850-1796-Met321Thr:ENSMUSP00000156531.2:ENSMUST00000097281-2668-Met1743Thr	DB Search	Mut,Ensembl	590_598,2012_2020	Met1743Thr,Met321Thr	No
Igkv14-130	immunoglobulin kappa variable 14-130	SPSSMSA	#N/A	canonical	#N/A	#N/A	#N/A	23.89	665.269	7	1.7	666.28	1	5.5176	5296	5680	7210	7100	6530	1.05741	0.694808	0	0	12	3	1	6	2	ENSMUSP00000143018.2:ENSMUSP00000135114.2:ENSMUSP00000100108.3:ENSMUSP00000123483.2:ENSMUSP00000070119.8	DB Search	Ensembl
Csde1	cold shock domain containing E1, RNA binding	RGPDNSMGF	548	canonical	2.733	3.067	0.008	33.96	979.418	9	2.8	490.719	2	21.2743	30731	6170	8160	9470	6520	1.11584	0.686741	0	0	13	3	4	2	4	ENSMUSP00000143028.2	DB Search	Ensembl
Vps41	VPS41 HOPS complex subunit	VSPVKINQI	463	canonical	5.583	2.805	0.007	39.78	996.597	9	-0.8	499.307	2	35.5557	54233	5160	5790	8880	6520	1.40639	0.210072	0	0	11	4	3	2	2	ENSMUSP00000072729.5	DB Search	Ensembl
Pcgf1	polycomb group ring finger 1	GYFVDATTI	477	canonical	17.339	0.007	10.076	43	985.476	9	3	986.489	1	51.566	79214	8960	8700	15700	6480	1.25595	0.672586	0	0	10	4	1	1	4	ENSMUSP00000090277.3	DB Search	Ensembl
Pcgf2	polycomb group ring finger 2	GYFIDATTI	581	canonical	17.528	0.008	10.262	45.07	999.491	9	3.8	1000.51	1	53.8701	84868	4890	7910	10200	6460	1.30156	0.506245	0	0	6	1	2	1	2	ENSMUSP00000099437.2:ENSMUSP00000118730.2:ENSMUSP00000018681.8	DB Search	Ensembl
Dnaaf5	dynein, axonemal assembly factor 5	AGPAVGEAL	1343	canonical	2.197	1.635	0.033	41.56	783.413	9	-2.9	784.421	1	31.5925	59147		3400	8710	6430	2.22647	#DIV/0!	1	0	8	2	2	2	2	ENSMUSP00000142924.2:ENSMUSP00000026975.7	DB Search	Ensembl
Sptlc1	serine palmitoyltransferase, long chain base subunit 1	SGPPTHNI	763	canonical	6.198	3.418	0.009	38.19	821.403	8	-6.3	822.408	1	10.9917	13976	15400	15200	7920	6430	0.468954	0.00845062	0	0	25	7	6	5	7	ENSMUST00000021920-6119-Thr120Ala:ENSMUSP00000021920.7:ENSMUST00000021920-1143-Ile171Val	DB Search	Mut,Ensembl	86_93	Ile171Val,Thr120Ala	No
Smarca4	SWI/SNF related, matrix associated, actin dependent regulator of chromatin, subfamily a, member 4	YVANLTEL	2567	canonical	4.927	0.464	4.883	46.44	921.481	8	-0.7	922.491	1	49.5747	93873	18400	18700	11500	6410	0.482749	0.063905	0	0	14	5	4	2	3	ENSMUSP00000096547.4:ENSMUSP00000133535.2:ENSMUSP00000034707.9:ENSMUSP00000133922.2	DB Search	Ensembl
Klhl2	kelch-like 2, Mayven	DEYYNPSKP	#N/A	Noncanonical	38.714	36.75	44.4	44.41	1111.48	9	1.9	1112.49	1	13.6811	18149	10500	5760	89400	6390	5.89114	0.439753	0	0	23	5	9	5	4	ENSMUSP00000147262.2:ENSMUSP00000100257.2:ENSMUSP00000142386.2:ENSMUSP00000141593.2:ENSMUSP00000142292.2:ENSMUSP00000023987.6:ENSMUSP00000141405.2:ENSMUSP00000083222.4:ENSMUSP00000099548.4:ENSMUSP00000123701.3:ENSMUSP00000142807.2:ENSMUSP00000100264.3:ENSMUSP00000034017.8	DeepNovo	Ensembl
Nherf2	NHERF family PDZ scaffold protein 2	RGPQGYGFNL	1196	canonical	0.212	6.423	0.022	44.79	1107.55	10	-0.1	554.782	2	41.1723	77284	1030	1360	9000	6390	6.43933	0.0385972	0	0	10	2	1	3	4	ENSMUSP00000157065.2	DB Search	Ensembl
Tcf25	transcription factor 25 (basic helix-loop-helix)	GVAGGPNRNQGL	#N/A	canonical	26.404	39.136	4.763	53.54	1138.58	12	1.3	570.302	2	14.1999	24016	11300	13200	8750	6390	0.617959	0.0907426	0	0	11	2	4	3	2	ENSMUSP00000148454.2:ENSMUSP00000056485.4	DB Search	Ensembl
Nbea	neurobeachin	SYSITVKEL	1026	canonical	6.625	0.014	3.871	46.54	1038.56	9	1	520.289	2	41.0863	65559	4870	5050	11500	6380	1.80242	0.260471	0	0	18	5	4	4	5	ENSMUSP00000029374.7	DB Search	Ensembl
H1f4	H1.4 linker histone, cluster member	TVKPKAAKPKT	#N/A	canonical	40.875	71.25	63.333	46.49	1167.73	11	5.7	390.256	3	4.6783	4686	647	836	7460	6380	9.33243	0.00778091	0	0	17	1	2	7	7	ENSMUSP00000057308.3	DB Search	Ensembl
Herc1	HECT and RLD domain containing E3 ubiquitin protein ligase family member 1	QGPDRWESL	629	canonical	2.218	3.327	0.008	47.76	1086.51	9	-0.6	544.264	2	31.1671	58315		2030	7220	6380	3.34975	#DIV/0!	1	0	7	1	1	3	2	ENSMUSP00000044801.7	DB Search	Ensembl
Eef1e1	eukaryotic translation elongation factor 1 epsilon 1	SYLEDKVYL	466	canonical	3.596	0.007	2.201	47.02	1128.57	9	4.9	1129.59	1	45.1435	71641	4120	4150	10100	6370	1.99154	0.158997	0	0	19	5	4	4	6	ENSMUSP00000001757.8	DB Search	Ensembl
Ezr	ezrin	GYLSSERLI	1392	canonical	24.764	0.036	13.214	47.5	1036.56	9	-1.7	519.286	2	41.7514	66640	8000	8080	8170	6340	0.902363	0.481696	0	0	9	2	4	1	2	ENSMUSP00000063734.7	DB Search	Ensembl
Fus	fused in sarcoma	TQPGQGY	#N/A	canonical	#N/A	#N/A	#N/A	32.64	749.334	7	-4.3	750.341	1	6.7484	7800			12100	6310	#DIV/0!	#DIV/0!	2	0	11	1	1	5	4	ENSMUSP00000076801.6:ENSMUSP00000101858.4:ENSMUSP00000112721.3	DB Search	Ensembl
Ric8b	RIC8 guanine nucleotide exchange factor B	SYREGLTPVL	#N/A	canonical	9.002	0.114	9.512	37.3	1133.61	10	-1.4	567.812	2	43.6826	66574	3580		7700	6300	1.95531	#DIV/0!	1	0	6	1	1	2	2	ENSMUSP00000046981.8:ENSMUSP00000093032.4	DB Search	Ensembl
Ighg1	immunoglobulin heavy constant gamma 1 (G1m marker)	SVLHEGLHNHHTEKSL	#N/A	canonical	#N/A	#N/A	#N/A	55.44	1836.92	16	-4	613.315	3	12.9177	21720	2870	6120	6420	6300	1.41491	0.370115	0	0	15	3	3	5	4	ENSMUSP00000141658.2:ENSMUSP00000100216.2	DB Search	Ensembl
Eif3b	eukaryotic translation initiation factor 3, subunit B	PDRLEKL	#N/A	canonical	#N/A	#N/A	#N/A	27.63	869.497	7	1.6	435.758	2	24.3643	44592	801	1810	13700	6290	7.65607	0.145747	0	0	6	1	1	2	2	ENSMUSP00000098076.4	DB Search	Ensembl
Rpl23	ribosomal protein L23	LPAAGVGDM	2844	canonical	1.18	21.033	27.043	54.73	829.4	9	-2	830.409	1	34.5388	64825			11100	6280	#DIV/0!	#DIV/0!	2	0	7	2	2	2	1	ENSMUSP00000099435.5	DB Search	Ensembl
Cltc	clathrin, heavy polypeptide (Hc)	QPQPGFGYSM	1740	canonical	0.061	5.59	7.353	44.49	1110.48	10	0	1111.49	1	39.4988	74262	802	1120	10700	6270	8.82934	0.0771646	0	0	20	3	4	6	7	ENSMUSP00000050220.10:ENSMUSP00000099475.5	DB Search	Ensembl
Tcf7	transcription factor 7, T cell specific	VGPERDLAEL	1275	canonical	2.576	12.346	0.027	40.82	1097.57	10	2.4	549.796	2	36.3403	55637	9800	10500	7890	6270	0.697537	0.0736061	0	0	8	2	2	2	2	ENSMUSP00000104699.3	DB Search	Ensembl
Zfp148	zinc finger protein 148	RGPGTSAEF	#N/A	canonical	1.707	2.499	0.008	31.79	920.435	9	-0.7	461.226	2	14.7371	25251		3610	7770	6260	1.94321	#DIV/0!	1	0	6	1	1	2	2	ENSMUST00000165418-1781-Gly554Glu:ENSMUSP00000126338.2:ENSMUSP00000156030.2:ENSMUST00000232023-8962-Gly512Glu:ENSMUST00000089677-2359-Gly554Glu:ENSMUSP00000087106.7	DB Search	Mut,Ensembl	716_724,758_766	Gly512Glu,Gly554Glu	No
Rps10	ribosomal protein S10	SRPETGRP	#N/A	canonical	83.75	42.824	29	30.28	898.462	8	8.3	450.244	2	3.6837	2882			10600	6240	#DIV/0!	#DIV/0!	2	0	8	1	0	4	3	ENSMUSP00000110531.2:ENSMUST00000178774-8398-Gly135fs:ENSMUST00000025052-395-Gln134fs:ENSMUSP00000156346.2:ENSMUST00000233710-8956-Gly135fs:ENSMUSP00000156878.2:ENSMUSP00000136042.2:ENSMUST00000114882-8294-Gly135fs:ENSMUST00000155071-1922-Gly135fs:ENSMUSP00000121533.3:ENSMUSP00000025052.7:ENSMUST00000114881-7857-Gly135fs:ENSMUSP00000156208.2:ENSMUSP00000110532.2	DB Search	Mut,Ensembl	97_104	Gly135fs,Gln134fs	No
Pias1	protein inhibitor of activated STAT 1	LGPKHELEL	613	canonical	2.831	4.223	0.008	42.55	1034.58	9	0.4	518.297	2	29.3877	44536		2560	7070	6240	2.59961	#DIV/0!	1	0	6	1	1	1	3	ENSMUSP00000096248.5:ENSMUSP00000150834.2	DB Search	Ensembl
Arid2	AT rich interactive domain 2 (ARID, RFX-like)	AYAPAIHQI	31	canonical	3.915	0.002	0.828	40.31	982.524	9	1.4	492.271	2	32.6419	49491	4040	6130	7880	6230	1.38741	0.277092	0	0	16	5	3	4	4	ENSMUSP00000093969.5	DB Search	Ensembl
Rcc2	regulator of chromosome condensation 2	FPGRGATQI	2587	canonical	0.489	3.361	5.708	34.55	945.503	9	0	473.761	2	25.079	46526	2130	2600	6080	6230	2.60254	0.00420953	0	0	17	4	4	5	4	ENSMUSP00000038144.6:ENSMUSP00000071163.3	DB Search	Ensembl
Dnajc5	DnaJ heat shock protein family (Hsp40) member C5	HPSYHTDGFN	#N/A	canonical	22.907	75	67	57.11	1173.48	10	2.2	587.753	2	11.6136	19022	1560	2230	7910	6220	3.72823	0.0295489	0	0	13	1	2	4	6	ENSMUSP00000104425.2:ENSMUSP00000104424.2:ENSMUSP00000072175.6	DB Search	Ensembl
Brox	BRO1 domain and CAAX motif containing	FYQKADHTL	#N/A	canonical	2.872	0.008	1.17	49.01	1121.55	9	4.5	561.787	2	14.9285	19972	3630	3670	8410	6210	2.00274	0.0797046	0	0	9	2	2	3	2	ENSMUSP00000132333.4:ENSMUSP00000061345.6	DB Search	Ensembl
Pkp2	plakophilin 2	SYQNARDLL	1065	canonical	6.613	0.016	2.154	49.23	1078.54	9	-2.2	540.278	2	30.7733	49637	9120	8720	7450	6210	0.765695	0.0849601	0	0	11	4	3	2	2	ENSMUSP00000036890.3	DB Search	Ensembl
Ddhd1	DDHD domain containing 1	HYGESITNI	309	canonical	11.303	0.006	7.311	49.33	1032.49	9	-0.6	1033.5	1	28.8794	53669	1160	6930	3660	6180	1.21632	0.807155	0	0	23	3	9	3	8	ENSMUSP00000084577.6:ENSMUSP00000050088.7:ENSMUST00000087320-9728-Asp318His:ENSMUSP00000107459.3:ENSMUST00000051310-10445-Asp318His:ENSMUST00000111828-1791-Ser207Pro:ENSMUST00000087320-4287-Ser207Pro:ENSMUST00000051310-8087-Ser207Pro:ENSMUST00000111828-10085-Asp318His:ENSMUSP00000121837.3	DB Search	Mut,Ensembl	718_726,752_760	Ser207Pro,Asp318His	No
Upf1	UPF1 regulator of nonsense transcripts homolog (yeast)	HGGVTGLSQY	#N/A	canonical	23.488	43	25.786	44.47	1017.49	10	11.8	1018.51	1	22.8026	41716	1450	2180	6250	6170	3.42149	0.00690772	0	0	12	2	2	4	4	ENSMUSP00000075089.7:ENSMUSP00000148927.2	DB Search	Ensembl
Mycbp2	MYC binding protein 2, E3 ubiquitin protein ligase	TGPSGHNI	1552	canonical	14.034	6.961	0.046	37.23	781.372	8	-1.8	782.381	1	7.3978	10913	6630	6720	5720	6170	0.890637	0.0862141	0	0	13	3	3	4	3	ENSMUSP00000125189.2:ENSMUSP00000124710.2:ENSMUSP00000124601.2	DB Search	Ensembl
NA	NA	TPPTMDTDGSY	#N/A	Noncanonical	4.511	43.188	23.488	46.28	1183.47	11	-2.7	1184.48	1	23.5533	43442	6480	6100	11100	6130	1.36963	0.449359	0	0	65	20	14	13	18		DeepNovo
NA	NA	TPPMTDTDGS	#N/A	Noncanonical	64.615	70	80	40.29	1020.41	10	1.5	1021.42	1	12.0998	15614	5190	5130	5710	6130	1.14729	0.0698448	0	0	38	13	10	6	9		DeepNovo
Prmt1	protein arginine N-methyltransferase 1	AGARKVIGI	#N/A	canonical	12.101	6.642	0.393	24.09	883.56	9	0.9	442.789	2	19.6115	30299	3160	3130	9320	6110	2.4531	0.104393	0	0	8	3	2	1	2	ENSMUSP00000147252.2:ENSMUSP00000045365.9:ENSMUSP00000146526.2:ENSMUSP00000147101.2:ENSMUSP00000103474.4	DB Search	Ensembl
Ralgps2	Ral GEF with PH domain and SH3 binding motif 2	KYLNSVQYI	#N/A	canonical	5.83	0.003	3.863	31.94	1126.6	9	0.3	564.31	2	38.6341	61823	2850	3050	6360	6100	2.11186	0.00249103	0	0	9	1	1	3	4	ENSMUST00000063199-5018-Ile252Met:ENSMUST00000171292-5404-Ile252Met:ENSMUST00000185198-7484-Ile252Met:ENSMUSP00000139618.2:ENSMUST00000188656-6122-Ile252Met:ENSMUST00000190648-10051-Ile252Met:ENSMUSP00000140230.2:ENSMUSP00000027886.8:ENSMUSP00000140342.2	DB Search	Mut,Ensembl	223_231,258_266	Ile217Met,Ile252Met	No
Upf1	UPF1 regulator of nonsense transcripts homolog (yeast)	AGPSHVAAM	1087	canonical	2.738	2.354	0.017	35.39	839.396	9	-1.9	420.706	2	12.8171	16807	1800	1800	9840	6080	4.42222	0.0818683	0	0	12	1	3	3	5	ENSMUSP00000075089.7:ENSMUSP00000148927.2	DB Search	Ensembl
Igsf3	immunoglobulin superfamily, member 3	TVTEKPEVL	59	Noncanonical	3.097	4.065	1.575	48.45	1014.56	9	3	508.29	2	25.2002	37265	6860	5630	3270	6060	0.746998	0.408903	0	0	20	4	7	4	5	ENSMUSP00000048900.6:ENSMUST00000159414-7485-Glu547Gly:ENSMUSP00000018651.8:ENSMUSP00000025778.8:ENSMUSP00000159298.2:ENSMUSP00000111490.4:ENSMUSP00000123392.2:ENSMUSP00000116655.2:ENSMUSP00000119486.2:ENSMUSP00000110941.3:ENSMUSP00000121000.2:ENSMUST00000159816-8147-Glu785Gly:ENSMUSP00000040267.7:ENSMUSP00000123189.2:ENSMUSP00000124069.2:ENSMUSP00000150361.2:ENSMUSP00000088491.6:ENSMUSP000001320…	DeepNovo	Mut,Ensembl
Cope	coatomer protein complex, subunit epsilon	KYGVVLDEI	1872	canonical	9.018	0.083	10.897	42.25	1034.56	9	-2	1035.57	1	47.6875	75694	2170	3450	7570	6040	2.42171	0.0570504	0	0	31	5	10	8	8	ENSMUSP00000119055.2:ENSMUSP00000071078.8	DB Search	Ensembl
Cxcl5	chemokine (C-X-C motif) ligand 5	IPSGSSSPF	#N/A	canonical	0.105	4.863	10.01	44.07	877.418	9	1.7	878.429	1	31.4292	49814	36200	37400	9380	6020	0.209239	0.00373705	0	0	19	7	7	2	3	ENSMUST00000031318-3818-Ile16Ser	DB Search	Mut	11_19	Ile16Ser	Yes
Krt8	keratin 8	TFSRTTKAVVVK	#N/A	canonical	88.75	56.207	82.5	50.16	1335.79	12	1.2	446.272	3	14.0542	20319	18800	23200	6980	5990	0.30881	0.0232956	0	0	19	5	5	4	5	ENSMUSP00000023952.9	DB Search	Ensembl
Ighg1	immunoglobulin heavy constant gamma 1 (G1m marker)	HTEKSLSHSPG	#N/A	canonical	88.75	80	92.5	58.69	1178.57	11	0.8	590.294	2	3.6978	2887		2630	2400	5990	1.59506	#DIV/0!	1	0	15	3	5	2	5	ENSMUSP00000141658.2:ENSMUSP00000100216.2	DB Search	Ensembl
Tm9sf4	transmembrane 9 superfamily member 4	VPGVAPINF	730	canonical	0.009	11.988	3.792	46.39	912.507	9	4.8	913.522	1	53.9413	89123	1430	1360	8980	5980	5.36201	0.0557623	0	0	11	2	2	2	5	ENSMUSP00000086422.3	DB Search	Ensembl
Antxr2	anthrax toxin receptor 2	SYYGGRGVGGI	2336	canonical	34.688	0.258	28.909	49.04	1084.53	11	2.4	543.275	2	26.5592	39639	11800	1060	6280	5980	0.953344	0.960543	0	0	8	3	1	2	2	ENSMUSP00000142605.2:ENSMUSP00000031281.10:ENSMUSP00000045634.10:ENSMUSP00000144911.2:ENSMUSP00000145105.2	DB Search	Ensembl
Usp45	ubiquitin specific petidase 45	SYAVSVNHV	330	canonical	10.585	0.006	2.75	53.16	974.482	9	2.8	488.251	2	25.1989	37321	7020	5510	5620	5980	0.925778	0.609928	0	0	18	5	5	3	5	ENSMUSP00000103867.3:ENSMUSP00000048324.6:ENSMUSP00000125982.2:ENSMUSP00000127194.2:ENSMUSP00000067109.9	DB Search	Ensembl
Tmsb10	thymosin beta 10	TLPTKETIEQEKR	#N/A	canonical	#N/A	#N/A	#N/A	51.3	1571.85	13	3	524.962	3	15.4237	26635	312	1680	11000	5960	8.51406	0.103225	0	0	10	2	1	3	4	ENSMUSP00000109682.2:ENSMUSP00000109684.2:ENSMUSP00000137210.3:ENSMUSP00000109683.2	DB Search	Ensembl
Ppia	peptidylprolyl isomerase A	TEWLDGKHVVFG	#N/A	canonical	47.125	61.667	61.667	61.16	1386.69	12	-0.6	694.356	2	45.2469	85165			10000	5960	#DIV/0!	#DIV/0!	2	0	9	0	0	4	5	ENSMUSP00000117987.2:ENSMUSP00000150020.2	DB Search	Ensembl
Cat	catalase	GYFEVTHDI	977	canonical	9.894	0.013	11.227	51.39	1079.49	9	-2	1080.5	1	42.551	65095	7740	8020	14800	5950	1.31662	0.629813	0	0	31	8	9	4	10	ENSMUSP00000106798.4:ENSMUST00000028610-103-Thr117Ala:ENSMUSP00000028610.4	DB Search	Mut,Ensembl	83_91	Thr117Ala	No
Poc1a	POC1 centriolar protein A	QGPATTVAF	1011	canonical	1.23	3.737	0.014	45.15	890.45	9	-1.5	891.459	1	37.4386	70332	5160	6340	7760	5930	1.19043	0.420438	0	0	16	6	4	2	4	ENSMUST00000216228-1283-Pro12Ser:ENSMUSP00000072064.7:ENSMUST00000214483-6971-Pro33Ser:ENSMUSP00000149273.2:ENSMUSP00000149444.2:ENSMUSP00000150549.2:ENSMUST00000191434-500-Pro49Ser:ENSMUSP00000148880.2:ENSMUST00000214208-10154-Pro33Ser:ENSMUSP00000140374.2:ENSMUST00000072206-6399-Pro50Ser:ENSMUSP00000149262.2:ENSMUSP00000150865.2:ENSMUST00000216306-257-Pro33Ser:ENSMUST00000217213-8680-Pro12Ser	DB Search	Mut,Ensembl	233_241,270_278,254_262,271_279	Pro12Ser,Pro33Ser,Pro50Ser,Pro49Ser	No
BC035947	cDNA sequence BC035947	CCYYADHTGI	2	Noncanonical	39.611	1.22	52.308	47.66	1144.43	10	1.9	573.226	2	27.1851	40843	16300	14100	12700	5900	0.611842	0.240525	0	0	12	3	2	5	2	ENSMUSP00000132488.2	Homolog	Ensembl
Ubr5	ubiquitin protein ligase E3 component n-recognin 5	AYSIVIRQI	1398	canonical	11.164	0.036	5.39	52.51	1061.62	9	5.5	531.824	2	47.6692	75802	4580	3800	8570	5900	1.72673	0.160002	0	0	25	5	5	7	8	ENSMUSP00000105965.4:ENSMUSP00000154293.2	DB Search	Ensembl
Eef2	eukaryotic translation elongation factor 2	TGGQAFP	#N/A	canonical	#N/A	#N/A	#N/A	18.59	676.318	7	-2.8	677.326	1	20.8865	32705			10200	5890	#DIV/0!	#DIV/0!	2	0	7	0	0	2	5	ENSMUSP00000046101.10	DB Search	Ensembl
Gpd2	glycerol phosphate dehydrogenase 2, mitochondrial	DTQSISRNHVVDIS	#N/A	canonical	#N/A	#N/A	#N/A	23.93	1569.77	14	8.4	785.903	2	28.5345	45058	7900	7930	11200	5850	1.07707	0.840812	0	0	10	3	3	3	1	ENSMUSP00000108237.3:ENSMUSP00000028167.3:ENSMUSP00000130992.2	DB Search	Ensembl
Rpn2	ribophorin II	RYIANTVEL	163	canonical	2.513	0.004	1.172	36.09	1077.58	9	0.2	539.8	2	37.1444	56791	20500	18400	8540	5840	0.369666	0.0189099	0	0	7	2	2	2	1	ENSMUSP00000112081.3:ENSMUST00000029171-8141-Trp528fs:ENSMUSP00000029171.6:ENSMUST00000116380-4843-Trp560fs	DB Search	Mut,Ensembl	325_333,357_365	Trp560fs,Trp528fs	No
Pls3	plastin 3 (T-isoform)	AYFHLLNQI	444	canonical	8.796	0.007	6.172	40.69	1117.59	9	2.1	1118.61	1	53.8835	105326	4160		6280	5840	1.45673	#DIV/0!	1	0	8	1	2	3	2	ENSMUSP00000109691.2:ENSMUSP00000091317.3:ENSMUSP00000033547.8	DB Search	Ensembl
Krt8	keratin 8	TRDGKLVSESSDVVSK	#N/A	canonical	#N/A	#N/A	#N/A	62.56	1705.88	16	-1.3	569.637	3	15.7609	21451	7440	11100	4860	5840	0.577131	0.174406	0	0	13	5	2	3	3	ENSMUSP00000023952.9	DB Search	Ensembl
Ubr4	ubiquitin protein ligase E3 component n-recognin 4	DLLTSYLDEL	#N/A	canonical	15.003	20.5	37.444	22.5	1180.59	10	7.7	591.307	2	54.0984	89606				5840	#DIV/0!	#DIV/0!	2	1	1	0	0	0	1	ENSMUSP00000117419.2:ENSMUSP00000125800.2:ENSMUST00000097822-1903-Pro1222Thr:ENSMUSP00000095433.4:ENSMUST00000165860-3347-Pro1222Thr	DB Search	Mut,Ensembl	4137_4146,4161_4170	Pro1222Thr	No
Cct7	chaperonin containing Tcp1, subunit 7 (eta)	IGGERYNFF	1923	canonical	2.354	19.181	0.095	42.97	1101.52	9	0.8	551.772	2	45.2918	68866	9750	11300	9650	5830	0.735392	0.309205	0	0	18	4	4	4	6	ENSMUSP00000032078.7:ENSMUSP00000144893.2	DB Search	Ensembl
Ppia	peptidylprolyl isomerase A	HTGPGILS	#N/A	canonical	58.611	65.625	50.385	36.65	780.413	8	1	781.424	1	19.9322	36171			9410	5830	#DIV/0!	#DIV/0!	2	0	5	0	0	3	2	ENSMUSP00000117987.2:ENSMUSP00000150020.2	DB Search	Ensembl
Ranbp2	RAN binding protein 2	HTGPGLLS	#N/A	canonical	64.231	63.81	54.615	36.65	780.413	8	1	781.424	1	19.9322	36171			9410	5830	#DIV/0!	#DIV/0!	2	0	5	0	0	3	2	ENSMUSP00000003310.6:ENSMUSP00000030404.5	DB Search	Ensembl
Ddx18	DEAD box helicase 18	MGFKRMTEI	#N/A	canonical	2.104	2.233	0.181	39.47	1111.55	9	-2	556.784	2	31.8975	50800	4190	4680	8750	5830	1.64374	0.193589	0	0	10	2	3	2	3	ENSMUST00000001724-9389-Gln69Glu:ENSMUSP00000001724.6:ENSMUST00000001724-10001-Glu139Asp	DB Search	Mut,Ensembl	187_195	Gln69Glu,Glu139Asp	No
Rpl3	ribosomal protein L3	GPLKKDRI	#N/A	canonical	6.824	22.384	2.461	34.69	925.571	8	4.3	463.796	2	13.8341	19912	1720	5270	13500	5780	2.75823	0.284989	0	0	17	3	7	5	2	ENSMUSP00000155250.2:ENSMUSP00000080354.8	DB Search	Ensembl
Atxn2l	ataxin 2-like	KPSDVLLVHF	#N/A	canonical	0.037	7.678	6.374	47.73	1153.65	10	-3.1	577.833	2	51.8898	98786	1690	2170	8560	5780	3.71503	0.0654324	0	0	11	2	2	4	3	ENSMUSP00000146023.2:ENSMUSP00000125881.3:ENSMUSP00000137108.2:ENSMUSP00000132959.2:ENSMUSP00000035415.9	DB Search	Ensembl
Polr3d	polymerase (RNA) III (DNA directed) polypeptide D	MGPSHIINI	420	canonical	2.524	2.081	0.007	44.67	996.506	9	-0.2	499.262	2	38.6939	72828	7130	4840	7090	5780	1.07519	0.765504	0	0	20	6	5	6	3	ENSMUSP00000137614.2:ENSMUSP00000000793.6	DB Search	Ensembl
Ubr5	ubiquitin protein ligase E3 component n-recognin 5	VGPNHAAFLL	1283	canonical	0.298	10.45	0.028	34.93	1037.57	10	-6.5	519.788	2	50.8052	80867		2290	8550	5770	3.12664	#DIV/0!	1	0	7	2	2	2	1	ENSMUSP00000105965.4:ENSMUSP00000154293.2	DB Search	Ensembl
Tcf12	transcription factor 12	LGPSHNASI	861	canonical	10.278	2.62	0.01	38.24	894.456	9	-0.6	448.237	2	18.2915	32608	1530	1910	7360	5770	3.81686	0.0273021	0	0	9	2	2	2	3	ENSMUSP00000139084.2:ENSMUSP00000138978.2:ENSMUST00000034755-9606-Asn663Ser:ENSMUST00000183404-7945-Asn687Ser:ENSMUSP00000034755.7:ENSMUSP00000139365.2:ENSMUST00000184783-6881-Asn687Ser:ENSMUST00000183918-7272-Asn517Ser:ENSMUSP00000138832.2:ENSMUSP00000138925.2:ENSMUSP00000139334.2:ENSMUST00000185117-4102-Asn663Ser:ENSMUSP00000139364.2	DB Search	Mut,Ensembl	436_444,460_468,290_298	Asn663Ser,Asn687Ser,Asn517Ser	No
Csnk2a1	casein kinase 2, alpha 1 polypeptide	SLGIPVPAAAGAQQ	#N/A	canonical	#N/A	#N/A	#N/A	63.46	1278.69	14	0	640.356	2	50.5713	96119	3330	4140	5240	5760	1.47256	0.0669698	0	0	17	3	1	7	6	ENSMUSP00000096829.4	DB Search	Ensembl
NA	NA	GYYPGNQTL	#N/A	Noncanonical	3.374	0.003	2.313	43.4	1011.47	9	-0.6	1012.48	1	31.4502	49868	12500	12900	12400	5750	0.714567	0.390148	0	0	36	11	10	5	10		DeepNovo
Ighv8-9	immunoglobulin heavy variable V8-9	KDTSNTQVFLK	#N/A	Noncanonical	43.333	47.909	40.429	50.74	1279.68	11	1.1	640.849	2	20.1993	31551	7040	8080	4790	5750	0.69709	0.0836847	0	0	8	2	2	1	3	ENSMUSP00000142895.2:ENSMUSP00000100317.4:ENSMUSP00000100314.2:ENSMUSP00000100323.2:ENSMUSP00000142292.2:ENSMUSP00000100305.2:ENSMUSP00000129008.3:ENSMUSP00000141906.2	Homolog	Ensembl
Eef1a1	eukaryotic translation elongation factor 1 alpha 1	TGVLKPGMVVT	#N/A	canonical	51.346	55.345	42	40.37	1100.63	11	0.9	551.323	2	38.3819	72275	2980	3790	6760	5730	1.8449	0.0486782	0	0	8	1	2	2	3	ENSMUSP00000042457.9	DB Search	Ensembl
Eif4g2	eukaryotic translation initiation factor 4, gamma 2	NGPKTINQI	1043	canonical	4.926	2	0.015	32.74	983.54	9	-4.6	984.545	1	19.362	29475	5170	6180	6960	5720	1.11718	0.493101	0	0	14	4	4	3	3	ENSMUSP00000124551.2:ENSMUSP00000125375.2	DB Search	Ensembl
Zbtb26	zinc finger and BTB domain containing 26	SWFIDDVEVHT	#N/A	Noncanonical	59.167	10.18	60.833	58.13	1346.61	11	0.8	674.317	2	53.773	84488	8680	9110	1380	5720	0.399101	0.13383	0	0	9	5	2	1	1	ENSMUSP00000099850.3:ENSMUSP00000113745.2:ENSMUSP00000092464.4:ENSMUST00000120674-874-Ala15Glu:ENSMUSP00000100216.2:ENSMUST00000023407-4230-Ala15Glu:ENSMUSP00000114380.2:ENSMUSP00000104257.4:ENSMUSP00000112387.2:ENSMUSP00000123753.2:ENSMUSP00000011895.8:ENSMUSP00000141658.2:ENSMUSP00000132807.2:ENSMUST00000023407-9884-Asp440Glu:ENSMUSP00000125297.2:ENSMUST00000160571-5544-Ala15Glu:ENSMUSP00000123…	DeepNovo	Mut,Ensembl
Ep400	E1A binding protein p400	VGPVVGGNQQI	2238	canonical	21.715	11.721	0.203	53.59	1066.58	11	-1.5	1067.59	1	33.8265	51733	5450	5340		5720	1.06024	#DIV/0!	0	1	9	3	2	2	2	ENSMUSP00000108055.3:ENSMUST00000112436-8757-Asn163Ser:ENSMUST00000112435-8792-Asn163Ser:ENSMUST00000112435-2734-Thr2362Ala:ENSMUSP00000108054.3:ENSMUST00000112433-7640-Asn163Ser:ENSMUSP00000108052.2:ENSMUSP00000138369.2:ENSMUST00000041558-9666-Thr2481Ala:ENSMUSP00000049038.9:ENSMUST00000112436-422-Thr2445Ala:ENSMUST00000041558-5527-Asn163Ser	DB Search	Mut,Ensembl	78_88	Asn163Ser,Thr2362Ala,Thr2481Ala,Thr2445Ala	No
Lrba	LPS-responsive beige-like anchor	SYNLTVREL	687	canonical	3.85	0.009	3.452	48.56	1093.58	9	1.5	547.799	2	41.1748	77563	4320	3980	8400	5710	1.7	0.165384	0	0	9	2	2	4	1	ENSMUST00000192145-10476-Thr420Met:ENSMUST00000212390-7669-Thr420Met:ENSMUST00000194759-8607-Thr420Met:ENSMUST00000107635-5206-Thr420Met:ENSMUSP00000142179.2:ENSMUSP00000142043.2:ENSMUSP00000148618.2:ENSMUSP00000103261.2	DB Search	Mut,Ensembl	161_169	Thr420Met	No
Cul1	cullin 1	KYIEDKDVF	#N/A	canonical	7.831	0.303	2.563	44.12	1155.58	9	1.3	578.801	2	26.3307	48758	3490	4100	7320	5710	1.71673	0.0872535	0	0	6	2	2	1	1	ENSMUSP00000031697.9:ENSMUSP00000122702.2	DB Search	Ensembl
Gpd2	glycerol phosphate dehydrogenase 2, mitochondrial	NLNAGPSRTVGLFL	#N/A	canonical	#N/A	#N/A	#N/A	66.79	1457.8	14	4	729.913	2	54.1926	106776			970	5700	#DIV/0!	#DIV/0!	2	0	2	0	0	1	1	ENSMUSP00000108237.3:ENSMUSP00000028167.3:ENSMUSP00000130992.2	DB Search	Ensembl
Pim1	proviral integration site 1	VGPLLGSGGF	2578	canonical	1.127	14.248	0.479	53.12	902.486	10	2.4	903.498	1	53.827	84723	3100	5370		5700	1.34593	#DIV/0!	0	1	7	2	2	1	2	ENSMUSP00000024811.8:ENSMUSP00000157125.2	DB Search	Ensembl
Trim14	tripartite motif-containing 14	YIATKTEM	2815	canonical	7.524	1.017	9.142	52.4	955.468	8	-0.5	956.479	1	16.8454	29874	2990	3180	7000	5680	2.05511	0.0394959	0	0	13	2	3	4	4	ENSMUSP00000099988.3:ENSMUSP00000038719.7	DB Search	Ensembl
Tex264	testis expressed gene 264	GYSGLLTGV	1986	canonical	25.122	0.109	24.941	40.05	865.455	9	1.9	866.466	1	51.1049	78408	31500	33700	9170	5670	0.227607	0.00667126	0	0	11	4	2	2	3	ENSMUSP00000133194.3:ENSMUST00000163441-4810-His174Gln:ENSMUSP00000132247.2:ENSMUST00000169068-7259-His174Gln:ENSMUST00000046735-7395-His174Gln:ENSMUSP00000044654.5	DB Search	Mut,Ensembl	26_34	His174Gln	No
Mapk14	mitogen-activated protein kinase 14	KYIHSADII	1195	canonical	12.471	0.022	9.575	43.44	1058.58	9	3.9	530.299	2	26.3487	42240	2860	3350	8130	5670	2.22222	0.0940598	0	0	11	1	3	2	5	ENSMUSP00000156692.2:ENSMUSP00000061958.9:ENSMUSP00000004990.7:ENSMUSP00000110400.2:ENSMUSP00000110402.2:ENSMUSP00000116914.3:ENSMUSP00000110406.2	DB Search	Ensembl
Tap1	transporter 1, ATP-binding cassette, sub-family B (MDR/TAP)	LYQPTGGQL	1042	canonical	3.929	0.015	7.28	50.12	975.503	9	0.6	976.514	1	32.7397	61370	13100	12200	11700	5650	0.685771	0.323318	0	0	25	9	8	3	5	ENSMUST00000041633-7319-Cys516Arg:ENSMUSP00000039264.9:ENSMUST00000025197-4391-Val109Ala:ENSMUST00000025197-1732-Gly589Arg:ENSMUST00000170086-2999-Gly277Asp:ENSMUST00000041633-8455-Gly277Asp:ENSMUST00000025197-50-His353Arg:ENSMUSP00000128401.2:ENSMUST00000170086-3089-Cys544Arg:ENSMUST00000025197-2006-Glu57Lys:ENSMUST00000025197-3206-Lys449Arg:ENSMUSP00000025197.6:ENSMUST00000170086-7775-Ala414Thr…	DB Search	Mut,Ensembl	518_526,530_538,519_527,502_510	Cys544Arg,Gly589Arg,Glu57Lys,Gly277Asp,Ala414Thr,Lys449Arg,Glu57Gly,Val109Ala,His353Arg,Leu136dup,Cys516Arg	No
Ighg1	immunoglobulin heavy constant gamma 1 (G1m marker)	HNHHTEKSLSHSPG	#N/A	canonical	#N/A	#N/A	#N/A	61.23	1566.73	14	1.7	523.253	3	3.4516	2278		1510	7850	5650	4.4702	#DIV/0!	1	0	30	5	8	6	11	ENSMUSP00000141658.2:ENSMUSP00000100216.2	DB Search	Ensembl
Zc3hav1	zinc finger CCCH type, antiviral 1	AGPDRFVLL	80	canonical	3.147	2.428	0.003	36.3	986.555	9	-2.4	494.285	2	53.3719	86851	17300	20900	6150	5650	0.308901	0.0184314	0	0	19	5	6	3	5	ENSMUSP00000110550.2:ENSMUSP00000110548.2:ENSMUSP00000031850.5:ENSMUSP00000144312.2	DB Search	Ensembl
Zbtb38	zinc finger and BTB domain containing 38	NGPRITNAF	994	canonical	1.507	3.345	0.014	50.05	988.509	9	-4.4	495.262	2	30.8348	57391	5720	5710	6240	5640	1.03937	0.531529	0	0	14	5	3	2	4	ENSMUST00000093798-2352-Pro765Ser:ENSMUST00000093798-3022-Ala682Thr:ENSMUSP00000120040.2:ENSMUSP00000121753.2:ENSMUSP00000121871.2:ENSMUST00000152594-10430-Pro765Ser:ENSMUSP00000091315.3:ENSMUST00000093798-8911-Glu976del:ENSMUST00000152594-1303-Ala682Thr:ENSMUST00000152594-9809-Glu976del:ENSMUSP00000114300.3	DB Search	Mut,Ensembl	160_168	Pro765Ser,Glu976del,Ala682Thr	No
Ighv8-9	immunoglobulin heavy variable V8-9	WIRQPSTK	#N/A	Noncanonical	44.182	43.062	49	48.07	1014.56	8	2	508.291	2	10.073	16189	972	1190	5570	5640	5.18501	0.000639747	0	0	16	4	5	4	3	ENSMUSP00000142895.2:ENSMUSP00000141366.2:ENSMUSP00000100323.2:ENSMUSP00000142292.2:ENSMUSP00000100305.2:ENSMUSP00000142333.2:ENSMUSP00000100321.3:ENSMUSP00000136226.2:ENSMUSP00000142082.2:ENSMUSP00000100314.2:ENSMUSP00000129008.3:ENSMUSP00000141906.2	Homolog	Ensembl
Ncapg2	non-SMC condensin II complex, subunit G2	SPSGNPLNF	#N/A	canonical	0.028	4.176	2.116	44.38	931.44	9	-0.4	932.45	1	43.197	65689	10900	12000	9230	5610	0.648035	0.166866	0	0	19	6	6	3	4	ENSMUST00000084828-7403-Thr1101Ala:ENSMUSP00000081889.4:ENSMUST00000084828-9803-Ser589Pro:ENSMUST00000084828-6979-Val1058Leu	DB Search	Mut,Ensembl	800_808	Ser589Pro,Thr1101Ala,Val1058Leu	No
Hnrnpu	heterogeneous nuclear ribonucleoprotein U	SYAKNGQDL	935	canonical	7.269	0.012	3.273	45.76	994.472	9	4.2	498.247	2	8.9304	13972	2920	3350	8020	5580	2.16906	0.0977797	0	0	9	2	1	2	4	ENSMUSP00000047571.8:ENSMUSP00000124147.2	DB Search	Ensembl
Drg2	developmentally regulated GTP binding protein 2	KYSPQRVGL	#N/A	canonical	7.807	0.046	3.505	29.9	1046.59	9	-1	524.302	2	18.7613	26166	15900	16600	8710	5570	0.439385	0.0297903	0	0	8	2	2	1	3	ENSMUSP00000018568.4	DB Search	Ensembl
Ighg1	immunoglobulin heavy constant gamma 1 (G1m marker)	HHTEKSLSHSPG	#N/A	canonical	96.667	65	80	65.56	1315.63	12	7.4	439.555	3	3.4913	2436	4010	7090	2130	5570	0.693694	0.538173	0	0	46	7	16	8	15	ENSMUSP00000141658.2:ENSMUSP00000100216.2	DB Search	Ensembl
Pa2g4	proliferation-associated 2G4	TIIQNPTDQQKKDH	#N/A	canonical	#N/A	#N/A	#N/A	54.35	1664.85	14	1.6	555.96	3	12.9228	21642			8030	5560	#DIV/0!	#DIV/0!	2	0	6	0	0	3	3	ENSMUSP00000026425.7:ENSMUSP00000114434.3	DB Search	Ensembl
Kif23	kinesin family member 23	KYMLTHQEL	#N/A	canonical	1.96	0.005	1.638	57.99	1161.59	9	3	581.804	2	24.7687	45555	12500	13600	14400	5550	0.764368	0.561705	0	0	13	3	5	3	2	ENSMUSP00000034815.8	DB Search	Ensembl
Impa2	inositol monophosphatase 2	IGPKRDPDTL	#N/A	canonical	0.813	9.786	0.019	44.72	1110.6	10	-0.3	556.311	2	16.2294	24104	2350	3520	7340	5550	2.19591	0.0815986	0	0	9	3	2	2	2	ENSMUSP00000025403.7	DB Search	Ensembl
Tex30	testis expressed 30	AYKAVLNYL	972	canonical	5.989	0.013	3.27	46.21	1053.59	9	2	1054.6	1	49.073	75337	3640		6670	5550	1.67857	#DIV/0!	1	0	21	5	4	5	7	ENSMUSP00000117565.2:ENSMUSP00000121035.2:ENSMUSP00000027215.6:ENSMUSP00000114624.2:ENSMUSP00000115068.2:ENSMUSP00000118446.2:ENSMUSP00000115939.2:ENSMUSP00000120928.2:ENSMUSP00000114991.2:ENSMUSP00000122203.2	DB Search	Ensembl
Ighg1	immunoglobulin heavy constant gamma 1 (G1m marker)	TFPAVLQS	#N/A	canonical	32.325	24.787	26.5	44.3	861.46	8	-0.6	862.47	1	46.7793	87643	5670	6300	5030	5550	0.883876	0.23094	0	0	19	4	7	2	6	ENSMUSP00000141658.2:ENSMUSP00000100216.2	DB Search	Ensembl
Jmjd1c	jumonji domain containing 1C	SGANKTDYL	2209	canonical	2.288	2.971	0.182	42.24	967.461	9	0.3	484.74	2	14.7686	25250	4050	4390	9860	5540	1.82464	0.249473	0	0	27	5	7	9	6	ENSMUSP00000133700.2:ENSMUSP00000056227.10:ENSMUST00000174408-3985-Leu1896Pro:ENSMUST00000051446-10219-Leu1895Pro:ENSMUSP00000134551.2:ENSMUST00000173689-6565-Leu1715Pro	DB Search	Mut,Ensembl	1327_1335,1146_1154	Leu1896Pro,Leu1895Pro,Leu1715Pro	No
Wls	wntless WNT ligand secretion mediator	VGPIAVGSF	678	canonical	2.041	5.852	0.009	49.58	845.465	9	-0.5	846.474	1	53.3741	82893	3320	4580	6540	5540	1.52911	0.121655	0	0	7	1	3	2	1	ENSMUSP00000143475.2:ENSMUSP00000067898.6	DB Search	Ensembl
Spata5	spermatogenesis associated 5	NGPEIISKF	#N/A	canonical	1.394	2.13	0.008	56.12	1003.53	9	-2.1	502.775	2	42.2551	79280	18000	21200	7570	5520	0.333929	0.0205347	0	0	19	6	7	4	2	ENSMUSP00000029277.9:ENSMUSP00000103747.4:ENSMUSP00000143349.2	DB Search	Ensembl
Mdh1	malate dehydrogenase 1, NAD (soluble)	APSIPKENF	1520	canonical	0.044	6.677	4.576	48.18	1001.52	9	-2.8	501.767	2	32.0169	59819			5730	5510	#DIV/0!	#DIV/0!	2	0	9	0	0	5	4	ENSMUSP00000119816.2:ENSMUSP00000159049.2:ENSMUSP00000159017.2:ENSMUSP00000099938.5	DB Search	Ensembl
Gm27029	predicted gene, 27029	AGPIRVVTI	227	canonical	5.496	1.66	0.005	36.79	924.576	9	3.7	463.298	2	44.7012	70619	2010	2240	8120	5500	3.20471	0.0705513	0	0	13	4	2	3	4	ENSMUSP00000102880.4:ENSMUSP00000102878.2:ENSMUSP00000067912.9	DB Search	Ensembl
Nipa2	non imprinted in Prader-Willi/Angelman syndrome 2 homolog (human)	VGPRHGQTNI	1276	canonical	2.794	6.114	0.027	45.86	1077.57	10	1.4	539.794	2	8.7083	11302	6030	8510	9610	5490	1.03851	0.917933	0	0	10	4	2	2	2	ENSMUSP00000114020.2:ENSMUSP00000112394.2:ENSMUSP00000032635.8:ENSMUSP00000113727.2	DB Search	Ensembl
Rbpms	RNA binding protein gene with multiple splicing	APYPLYPAEL	#N/A	canonical	0.008	0.919	1.926	35.1	1132.58	10	-0.1	1133.59	1	54.1934	86165		1630	1100	5480	2.0184	#DIV/0!	1	0	12	3	3	3	3	ENSMUSP00000140387.2:ENSMUST00000053251-3433-Ser193Ser:ENSMUSP00000138140.2:ENSMUSP00000033995.7:ENSMUSP00000138483.2:ENSMUSP00000138726.2:ENSMUST00000191473-8260-Ser193Ser:ENSMUSP00000138420.2:ENSMUSP00000055813.5:ENSMUSP00000138533.2	DB Search	Mut,Ensembl	149_158	Ser193Ser	No
Ilf3	interleukin enhancer binding factor 3	TGSHGGYGTGSGGSSS	#N/A	canonical	#N/A	#N/A	#N/A	51.3	1354.54	16	2.9	678.281	2	3.6756	2789	570		7540	5470	11.4123	#DIV/0!	1	0	9	2	1	3	3	ENSMUSP00000151032.2:ENSMUSP00000149483.2:ENSMUSP00000150280.2:ENSMUSP00000065770.5	DB Search	Ensembl
Ddx5	DEAD box helicase 5	TGNPTGTY	#N/A	canonical	14.379	34.576	15.94	30.39	809.356	8	1.5	810.367	1	9.3043	14475	4390	5600	6800	5470	1.22823	0.332419	0	0	19	5	5	4	5	ENSMUSP00000021062.6	DB Search	Ensembl
Ppp1r21	protein phosphatase 1, regulatory subunit 21	KYMETIEKL	#N/A	canonical	2.829	0.003	1.384	45.84	1153.61	9	-4	577.81	2	30.8974	57824	6820	6370	6090	5470	0.876422	0.167185	0	0	10	3	2	3	2	ENSMUST00000038551-11041-Lys389Arg:ENSMUST00000038551-633-Glu369Asp:ENSMUST00000038551-2486-Gln399Arg:ENSMUSP00000048443.7:ENSMUST00000038551-6942-Leu75Phe	DB Search	Mut,Ensembl	164_172	Glu369Asp,Gln399Arg,Leu75Phe,Lys389Arg	No
Rpl10	ribosomal protein L10	YIPNRGPL	#N/A	canonical	15.529	1.096	1.834	29.56	928.513	8	3.7	465.267	2	26.7243	39763	2400	2660	2040	5460	1.48221	0.550619	0	0	8	2	1	2	3	ENSMUSP00000008826.8:ENSMUSP00000082055.5:ENSMUSP00000125806.3	DB Search	Ensembl
Pced1b	PC-esterase domain containing 1B	SYKQNLENL	631	canonical	6.115	0.008	1.285	37.92	1107.56	9	8.9	1108.58	1	25.8556	47717	8860	6880	162	5460	0.357179	0.215523	0	0	15	5	4	3	3	ENSMUSP00000055485.7:ENSMUSP00000154814.2	DB Search	Ensembl
Csrp2	cysteine and glycine-rich protein 2	GYGQGAGTL	#N/A	canonical	17.913	0.058	16.48	32.96	822.387	9	-1.3	823.397	1	18.8424	33584	2530	2800	11100	5440	3.10319	0.186487	0	0	8	1	2	2	3	ENSMUSP00000151276.2:ENSMUSP00000020403.6:ENSMUSP00000095169.3:ENSMUSP00000027677.8:ENSMUSP00000151746.2:ENSMUSP00000151538.2:ENSMUSP00000151913.2	DB Search	Ensembl
Wdr44	WD repeat domain 44	AGPSVAGTEF	2180	canonical	0.314	7.194	0.168	53.23	934.44	10	-2.1	935.449	1	35.3282	66359	964	1050	9370	5440	7.35353	0.0828176	0	0	10	2	2	2	4	ENSMUSP00000044616.7:ENSMUSP00000099193.3	DB Search	Ensembl
Mllt3	myeloid/lymphoid or mixed-lineage leukemia; translocated to, 3	RGPEHSNIQHF	#N/A	canonical	1.978	4.157	0.009	51.81	1320.63	11	1.9	441.221	3	10.842	17672	199	1740	9060	5440	7.47808	0.085685	0	0	14	2	4	5	3	ENSMUSP00000077232.6	DB Search	Ensembl
Ten1	TEN1 telomerase capping complex subunit	LPKPGVYYF	831	canonical	0.01	4.659	2.781	41.38	1082.58	9	-1.7	542.298	2	49.8661	79600	4100	5080	9130	5430	1.58606	0.29506	0	0	12	3	3	3	3	ENSMUSP00000021130.7	DB Search	Ensembl
Mre11a	MRE11A homolog A, double strand break repair nuclease	IGPIKNEQQLF	1503	canonical	3.526	18.727	0.043	43.42	1285.7	11	-1.2	643.861	2	46.7369	87950	1480	1940	7480	5420	3.77193	0.0461676	0	0	5	1	1	2	1	ENSMUSP00000111295.4:ENSMUSP00000034405.5	DB Search	Ensembl
Stoml2	stomatin (Epb7.2)-like 2	QYVSAFSKL	684	canonical	9.352	0.009	3.664	45.92	1041.55	9	-2	521.783	2	42.0802	79333	12400	14600	5700	5420	0.411852	0.0189513	0	0	9	2	3	2	2	ENSMUSP00000117586.2:ENSMUSP00000123478.2:ENSMUSP00000030169.9	DB Search	Ensembl
Lilra6	leukocyte immunoglobulin-like receptor, subfamily A (with TM domain), member 6	NYKNTPPT	#N/A	Noncanonical	55.278	10.625	45.4	42.27	933.456	8	5.3	934.471	1	7.5064	9177	5550	5740	1810	5420	0.64039	0.378102	0	0	32	6	11	7	8	ENSMUSP00000042636.9:ENSMUSP00000145890.2:ENSMUSP00000133280.2:ENSMUSP00000086909.6:ENSMUSP00000100219.2:ENSMUSP00000152559.2:ENSMUSP00000088188.5	DeepNovo	Ensembl
Knop1	lysine rich nucleolar protein 1	YSHGAGLGF	2919	canonical	1.651	6.794	1.932	41.92	907.419	9	1.5	908.431	1	29.4382	54789	3080	2930	7740	5410	2.18802	0.0923579	0	0	16	2	5	3	6	ENSMUSP00000068142.7:ENSMUSP00000102159.2:ENSMUSP00000102160.6:ENSMUSP00000114727.4:ENSMUSP00000033277.10	DB Search	Ensembl
Igkv6-29	immunoglobulin kappa chain variable 6-29	NIVMTQSPKSMS	#N/A	canonical	77.5	83.75	90	64.81	1321.64	12	-0.7	661.827	2	25.6392	37977	5230	4610	1900	5410	0.742886	0.551421	0	0	11	2	3	2	4	ENSMUSP00000142786.2:ENSMUSP00000100180.3:ENSMUSP00000100189.3	DB Search	Ensembl
Rpl36al	ribosomal protein L36A-like	HFELGGDKKRK	#N/A	canonical	95	58.448	90	67.83	1313.72	11	3.2	438.917	3	5.114	5530		1910	13400	5400	4.92147	#DIV/0!	1	0	13	2	1	5	5	ENSMUSP00000106249.2:ENSMUSP00000106250.2:ENSMUSP00000108837.2:ENSMUSP00000141377.2:ENSMUSP00000059766.7	DB Search	Ensembl
Rogdi	rogdi homolog	EGPAKQENF	1149	canonical	5.429	9.424	0.019	42.89	1018.47	9	1.2	510.246	2	11.2327	18314	9200	10300	7270	5360	0.647692	0.0893518	0	0	11	3	2	4	2	ENSMUSP00000144481.2:ENSMUSP00000023191.11:ENSMUSP00000144166.2:ENSMUSP00000087938.6	DB Search	Ensembl
Rpl3	ribosomal protein L3	GYKAGMTHI	#N/A	canonical	23.943	0.01	11.356	47.57	992.475	9	0	497.246	2	9.3778	11389	22900	16800	7000	5350	0.311083	0.0494572	0	0	29	8	10	4	7	ENSMUSP00000080354.8:ENSMUSP00000139467.2:ENSMUSP00000140228.2	DB Search	Ensembl
Nfe2l2	nuclear factor, erythroid derived 2, like 2	HFYSSISSL	1346	canonical	2.471	0.033	3.009	45.01	1039.5	9	2	1040.51	1	40.5372	76136	22200	21300	8300	5330	0.313333	0.0106227	0	0	25	6	11	5	3	ENSMUSP00000099733.5	DB Search	Ensembl
Nup35	nucleoporin 35	TPVPGQSMF	#N/A	canonical	0.083	3.512	4.959	46.35	962.453	9	-0.9	963.463	1	43.8204	82501	8550	9410	12300	5320	0.981069	0.965835	0	0	25	7	6	7	5	ENSMUSP00000122132.2:ENSMUSP00000028382.7	DB Search	Ensembl
Klf10	Kruppel-like factor 10	VPLPANNSL	622	canonical	0.008	1.601	1.762	41.93	923.508	9	1.8	924.52	1	40.1859	64336	1040		8740	5300	6.75	#DIV/0!	1	0	12	2	2	3	5	ENSMUSP00000154702.2:ENSMUSP00000073690.6:ENSMUSP00000154265.2	DB Search	Ensembl
Atxn2	ataxin 2	SGPKREEIM	#N/A	canonical	6.751	10.833	0.017	34.93	1045.52	9	-1.2	523.769	2	10.2897	13567	1370	1970	8320	5300	4.07784	0.079199	0	0	5	1	1	1	2	ENSMUSP00000056715.8:ENSMUSP00000153566.2	DB Search	Ensembl
Lrp8	low density lipoprotein receptor-related protein 8, apolipoprotein e receptor	DAGADEAIVTK	#N/A	Noncanonical	54.423	63.333	51.154	56.99	1088.53	11	-0.7	545.276	2	15.9347	21757	4360	5010	3660	5300	0.956243	0.837836	0	0	12	4	5	1	2	ENSMUSP00000115854.2:ENSMUSP00000113924.2:ENSMUSP00000022639.8:ENSMUSP00000055037.8:ENSMUSP00000156726.2:ENSMUST00000145480-638-Val65Phe:ENSMUST00000060092-9184-Lys447Arg:ENSMUSP00000158644.2:ENSMUSP00000076708.3:ENSMUSP00000157193.2:ENSMUSP00000118020.2:ENSMUSP00000157226.2:ENSMUSP00000158608.2:ENSMUSP00000058375.7:ENSMUSP00000112312.3:ENSMUSP00000102343.4:ENSMUSP00000022701.7:ENSMUSP00000022032…	DeepNovo	Mut,Ensembl
Hsp90ab1	heat shock protein 90 alpha (cytosolic), class B member 1	IPRRAPFDL	#N/A	canonical	0.044	6.889	6.643	19.1	1083.62	9	1.9	542.82	2	38.1407	71663			7500	5290	#DIV/0!	#DIV/0!	2	0	8	0	0	5	3	ENSMUSP00000127338.2:ENSMUSP00000024739.8:ENSMUST00000024739-6504-Ile690fs	DB Search	Mut,Ensembl	335_343	Ile690fs	No
Ighv8-5	immunoglobulin heavy variable V8-5	TQVFLKITSV	#N/A	Noncanonical	13.55	6.89	14.597	51.58	1134.66	10	0.6	568.342	2	53.2303	82504	5940	5880	5370	5290	0.901861	0.0073498	0	0	12	2	3	5	2	ENSMUSP00000142292.2:ENSMUSP00000142333.2:ENSMUSP00000100321.3	Homolog	Ensembl
Ighv8-2	immunoglobulin heavy variable V8-2	TQVFLKLTSV	#N/A	Noncanonical	15.258	7.355	17.471	51.58	1134.66	10	0.6	568.342	2	53.2303	82504	5940	5880	5370	5290	0.901861	0.0073498	0	0	12	2	3	5	2	ENSMUSP00000141405.2	Homolog	Ensembl
Itgav	integrin alpha V	VGPIVQHI	848	canonical	6.825	4.496	0.01	38.33	861.507	8	3.9	862.521	1	33.2441	53591	1820	337	605	5280	2.72833	0.526573	0	0	13	4	2	4	3	ENSMUSP00000107369.3:ENSMUST00000111740-4489-Ala885Ser:ENSMUST00000028499-8300-Ala872Gly:ENSMUSP00000028499.5:ENSMUST00000028499-2314-Ala921Ser:ENSMUST00000111740-9408-Ala836Gly	DB Search	Mut,Ensembl	766_773,802_809	Ala921Ser,Ala872Gly,Ala885Ser,Ala836Gly	No
Ints7	integrator complex subunit 7	LYQSLLTQV	832	canonical	8.322	0.01	10.543	55.56	1063.59	9	5.3	1064.61	1	53.7853	104998	6200	4410	11400	5270	1.57116	0.442806	0	0	10	4	2	2	2	ENSMUSP00000036277.6	DB Search	Ensembl
Gnai2	guanine nucleotide binding protein (G protein), alpha inhibiting 2	VYSNTIQSI	253	canonical	10.154	0.005	2.439	38.22	1023.52	9	2.2	1024.54	1	34.2818	52464	3220	3080	11200	5270	2.61429	0.228566	0	0	23	5	4	6	8	ENSMUSP00000057543.7:ENSMUST00000192615-3981-Glu43Glu:ENSMUST00000055704-8409-Glu43Glu:ENSMUSP00000000001.5:ENSMUSP00000141472.2:ENSMUSP00000142326.2:ENSMUSP00000074259.6	DB Search	Mut,Ensembl	73_81	Glu43Glu	No
Gnao1	guanine nucleotide binding protein, alpha O	VYSNTIQSL	#N/A	canonical	4.774	0.008	1.606	38.22	1023.52	9	2.2	1024.54	1	34.2818	52464	3220	3080	11200	5270	2.61429	0.228566	0	0	23	5	4	6	8	ENSMUSP00000034198.9:ENSMUSP00000148550.2:ENSMUSP00000119220.2:ENSMUSP00000114144.2	DB Search	Ensembl
Hnrnpa0	heterogeneous nuclear ribonucleoprotein A0	HQSSYGP	#N/A	canonical	#N/A	#N/A	#N/A	38.34	774.33	7	-1.1	775.339	1	4.9197	4961	2170	2510	8990	5270	3.04701	0.124317	0	0	19	3	6	6	4	ENSMUSP00000007980.7:ENSMUST00000007980-5954-Gly244del	DB Search	Mut,Ensembl	263_269	Gly244del	No
NA	NA	DPEVRFS	#N/A	Noncanonical	#N/A	#N/A	#N/A	36.85	848.403	7	2.1	425.211	2	21.1336	32889	5470	5430	4980	5270	0.940367	0.156555	0	0	20	7	8	2	3		DeepNovo
Psmd11	proteasome (prosome, macropain) 26S subunit, non-ATPase, 11	TYEAALETI	1150	canonical	10.32	0.019	4.539	43.4	1009.5	9	-0.4	1010.51	1	45.9692	86290	3600	3300	12600	5260	2.58841	0.27424	0	0	25	8	6	2	9	ENSMUSP00000134083.2:ENSMUSP00000133739.2:ENSMUSP00000017572.8:ENSMUSP00000133571.2:ENSMUSP00000133452.2	DB Search	Ensembl
Ppp1r21	protein phosphatase 1, regulatory subunit 21	NYTSVLTNV	1623	canonical	10.378	0.052	18.48	31.68	1009.51	9	3	1010.52	1	45.584	69416			12600	5260	#DIV/0!	#DIV/0!	2	0	5	1	2	1	1	ENSMUST00000038551-11041-Lys389Arg:ENSMUST00000038551-633-Glu369Asp:ENSMUST00000038551-2486-Gln399Arg:ENSMUSP00000048443.7:ENSMUST00000038551-6942-Leu75Phe	DB Search	Mut,Ensembl	419_427	Glu369Asp,Gln399Arg,Leu75Phe,Lys389Arg	No
Nit2	nitrilase family, member 2	TGPAHWELL	314	canonical	2.314	2.642	0.006	39.98	1022.52	9	-2.8	512.267	2	51.9679	83288	4770	6110	8860	5260	1.29779	0.487767	0	0	14	2	4	3	5	ENSMUSP00000155971.2:ENSMUSP00000023432.9:ENSMUSP00000156334.2	DB Search	Ensembl
Zfp955a	zinc finger protein 955A	TYSESFHTL	199	canonical	2.096	0.004	0.345	48.61	1083.49	9	1	1084.5	1	31.4359	58847	8070	6860	6870	5240	0.811119	0.299244	0	0	19	6	5	4	4	ENSMUST00000008830-2843-Val155Ala:ENSMUSP00000008830.9:ENSMUSP00000097011.4	DB Search	Mut,Ensembl	156_164	Val155Ala	No
Pgk1	phosphoglycerate kinase 1	LPQKAGGFLM	#N/A	canonical	0.269	16.531	28.682	35.8	1076.57	10	-0.5	539.293	2	32.5831	52512	4480	3860	5420	5240	1.27818	0.0694655	0	0	22	5	4	5	8	ENSMUSP00000080302.7:ENSMUSP00000138706.2	DB Search	Ensembl
Taok1	TAO kinase 1	AYLHSHTMI	272	canonical	10.251	0.005	6.999	51.47	1071.52	9	1.6	536.769	2	23.486	42695	912	1010	9030	5210	7.40895	0.0842512	0	0	10	1	1	3	5	ENSMUST00000017435-4206-Leu115Ser:ENSMUSP00000055470.8:ENSMUSP00000017435.5:ENSMUST00000058496-6696-Leu115Ser	DB Search	Mut,Ensembl	140_148	Leu115Ser	No
Hnrnpa1	heterogeneous nuclear ribonucleoprotein A1	SGPYGGGGQYF	#N/A	canonical	2.646	1.149	0.132	55.53	1088.46	11	-1.4	1089.47	1	34.6458	65177	1370	522	16700	5200	11.5751	0.224856	0	0	26	8	6	5	7	ENSMUSP00000042658.10:ENSMUSP00000154865.2:ENSMUSP00000155833.2:ENSMUSP00000084609.8	DB Search	Ensembl
Taf1	TATA-box binding protein associated factor 1	KLLPSVTEL	2439	canonical	0.966	0.327	1.232	39.24	998.601	9	-10	500.304	2	51.0442	78511	9060	10000	9520	5160	0.770199	0.429631	0	0	29	9	7	6	7	ENSMUSP00000112772.2:ENSMUSP00000114765.3:ENSMUSP00000138159.2:ENSMUSP00000098895.3	DB Search	Ensembl
Trpv4	transient receptor potential cation channel, subfamily V, member 4	TYSIMIQKI	905	canonical	11.461	0.011	3.041	55.72	1095.6	9	1.9	548.81	2	48.9997	75063	9930	10100	6270	5160	0.570644	0.0166257	0	0	13	3	3	4	3	ENSMUSP00000107838.2:ENSMUSP00000107840.2	DB Search	Ensembl
Atp5b	ATP synthase, H+ transporting mitochondrial F1 complex, beta subunit	EAPEFIEM	#N/A	canonical	8.109	22.884	0.813	34.08	964.421	8	0.6	965.432	1	52.3299	80154	1620	1970	11200	5150	4.55432	0.169865	0	0	11	4	2	2	3	ENSMUSP00000026459.6	DB Search	Ensembl
Ampd3	adenosine monophosphate deaminase 3	LYLKTENYL	1313	canonical	8.411	0.031	6.198	38.81	1155.62	9	-1.2	578.817	2	44.4745	67801	5940	5700	6770	5150	1.02405	0.879977	0	0	8	2	2	2	2	ENSMUSP00000149655.2:ENSMUSP00000005829.7:ENSMUSP00000130495.2	DB Search	Ensembl
Lrrcc1	leucine rich repeat and coiled-coil domain containing 1	NYIDSIHHL	197	canonical	3.226	0.005	1.143	43.43	1110.55	9	3.1	556.284	2	32.8355	49739	9390	8440	4310	5150	0.530566	0.0221929	0	0	12	5	4	1	2	ENSMUSP00000129430.2:ENSMUSP00000128733.2:ENSMUSP00000126560.2:ENSMUSP00000104007.3:ENSMUSP00000088875.4	DB Search	Ensembl
Igkv14-130	immunoglobulin kappa variable 14-130	TQSPSSMSASLG	#N/A	canonical	25.276	42.176	58	52.38	1151.51	12	2.8	1152.53	1	25.0241	37058	4560	4410	1470	5140	0.736901	0.586362	0	0	41	12	11	8	10	ENSMUSP00000143018.2:ENSMUSP00000100108.3	DB Search	Ensembl
Gsk3a	glycogen synthase kinase 3 alpha	YNPSSQA	#N/A	canonical	#N/A	#N/A	#N/A	38.27	765.329	7	-1	766.338	1	9.8567	12347	4070	5710	4390	5130	0.973415	0.898347	0	0	10	2	3	3	2	ENSMUSP00000104049.2:ENSMUSP00000071654.6	DB Search	Ensembl
Eef1a1	eukaryotic translation elongation factor 1 alpha 1	TLGVKQLIVGVNK	#N/A	canonical	#N/A	#N/A	#N/A	58.52	1367.85	13	2.1	684.936	2	43.8093	82430			10700	5110	#DIV/0!	#DIV/0!	2	0	11	0	0	5	6	ENSMUSP00000120438.2:ENSMUSP00000042457.9:ENSMUSP00000054556.8:ENSMUSP00000116821.2	DB Search	Ensembl
Ralgapa2	Ral GTPase activating protein, alpha subunit 2 (catalytic)	HYQSIGSTL	10	canonical	1.844	0.001	2.699	48.75	1004.49	9	2.6	1005.51	1	25.7019	41091	5010	4160	3760	5110	0.967285	0.868188	0	0	18	6	5	4	3	ENSMUST00000228797-7907-Val1953Leu:ENSMUST00000109986-4852-Ile682Val:ENSMUSP00000153734.2:ENSMUSP00000105613.3:ENSMUST00000131824-3420-Val1868Leu:ENSMUST00000131824-505-His806Pro:ENSMUST00000131824-3949-Lys447Glu:ENSMUSP00000122039.2:ENSMUST00000228797-4344-His891Tyr:ENSMUST00000131824-6009-His806Tyr:ENSMUST00000109986-6674-Val1906Leu:ENSMUST00000131824-593-Asn1511His:ENSMUST00000228797-9509-Ile6…	DB Search	Mut,Ensembl	105_113	His844Pro,Asn1549His,His806Pro,Val1906Leu,His891Tyr,His806Tyr,Lys447Glu,Ile682Val,Val1868Leu,Val1953Leu,His891Pro,His844Tyr,Asn1596His,Asn1511His	No
Map3k5	mitogen-activated protein kinase kinase kinase 5	SFMKGLTEL	787	canonical	2.669	0.01	2.451	42.74	1024.53	9	0.5	513.273	2	51.2228	97407	12700	13700	13200	5100	0.693182	0.425561	0	0	20	8	6	3	3	ENSMUSP00000112864.2:ENSMUSP00000093485.4	DB Search	Ensembl
Atp6v0c	ATPase, H+ transporting, lysosomal V0 subunit C	AYGTAKSGTGI	2214	canonical	32.6	0.184	27.217	54.5	1024.52	11	0.2	513.268	2	13.0188	17356	25700	23700	9820	5100	0.302024	0.0213968	0	0	19	7	7	3	2	ENSMUSP00000111059.2:ENSMUSP00000121464.2:ENSMUSP00000024932.6	DB Search	Ensembl
Gaa	glucosidase, alpha, acid	RGAYTLVTF	#N/A	canonical	1.015	2.99	0.067	34.67	1026.55	9	-0.7	514.284	2	49.8307	79533	1800	2010	8940	5100	3.68504	0.117028	0	0	8	1	1	4	2	ENSMUSP00000026666.7:ENSMUST00000106259-6365-Lys62Glu:ENSMUSP00000101866.3:ENSMUST00000026666-8292-Met777Val:ENSMUST00000106259-6926-Met777Val:ENSMUST00000026666-7137-Lys62Glu:ENSMUST00000026666-4107-Asp434Gly:ENSMUST00000106259-2927-Asp434Gly	DB Search	Mut,Ensembl	871_879	Asp434Gly,Met777Val,Lys62Glu	No
Nudt21	nudix hydrolase 21	GYGPIISSL	283	canonical	5.316	0.005	5.426	41.41	905.486	9	1.9	906.498	1	53.9144	105510	2380	3160	6560	5100	2.10469	0.065996	0	0	6	2	1	2	1	ENSMUSP00000034204.10:ENSMUSP00000148597.2:ENSMUSP00000148500.2	DB Search	Ensembl
Ighg1	immunoglobulin heavy constant gamma 1 (G1m marker)	LVKGYFPEPVTVT	#N/A	canonical	#N/A	#N/A	#N/A	49.5	1448.79	13	-5.5	725.402	2	51.8898	98947	4520	6070	4960	5100	0.949953	0.765887	0	0	14	3	3	4	4	ENSMUSP00000141658.2:ENSMUSP00000100216.2	DB Search	Ensembl
Usp8	ubiquitin specific peptidase 8	KYVAVYNLI	1326	canonical	11.185	0.032	12.025	41.86	1081.62	9	5.1	1082.63	1	53.3693	103227		2640		5100	1.93182	#DIV/0!	1	1	10	2	2	3	3	ENSMUSP00000106046.3:ENSMUSP00000028841.8	DB Search	Ensembl
Cdca8	cell division cycle associated 8	VPIGGGASL	1605	canonical	0.051	1.456	4.641	41.84	769.433	9	3.7	770.446	1	35.2633	56321	6790	7750	6320	5060	0.782669	0.1842	0	0	10	3	2	2	3	ENSMUSP00000030690.6:ENSMUSP00000081319.4	DB Search	Ensembl
Ighg1	immunoglobulin heavy constant gamma 1 (G1m marker)	SVTVPSSTW	#N/A	canonical	7.178	4.439	1.019	40.66	962.471	9	0.9	963.482	1	40.3495	61477	4610	8200	6100	5050	0.870414	0.700581	0	0	22	8	5	5	4	ENSMUSP00000141658.2:ENSMUSP00000100214.2:ENSMUSP00000141198.3:ENSMUSP00000100216.2	DB Search	Ensembl
Igkv9-124	immunoglobulin kappa chain variable 9-124	SGSRSGSDYSLT	#N/A	canonical	63.846	67.5	61.667	40.75	1215.54	12	-0.5	608.777	2	12.6623	16605	6490	7150	5180	5050	0.75	0.0367808	0	0	5	1	2	1	1	ENSMUSP00000100113.3:ENSMUSP00000142468.2:ENSMUSP00000100117.2	DB Search	Ensembl
Cfdp1	craniofacial development protein 1	TPLPAGSGI	2263	canonical	0.221	2.934	12.455	44.39	811.444	9	0.4	812.455	1	36.3295	68104	2210	2720	6660	5000	2.36511	0.0605935	0	0	10	3	2	2	3	ENSMUSP00000034432.6	DB Search	Ensembl
Myh10	myosin, heavy polypeptide 10, non-muscle	LYKESLTKL	1355	canonical	7.97	0.034	4.14	43.98	1093.64	9	2.1	547.829	2	28.0219	42316	4610	4050	5490	4990	1.21016	0.136227	0	0	14	5	3	2	4	ENSMUSP00000099671.4:ENSMUST00000102611-8682-Ala452Gly:ENSMUST00000018887-6987-Ala462Gly:ENSMUSP00000018887.9:ENSMUST00000092984-1014-Ala489Gly:ENSMUSP00000090661.6	DB Search	Mut,Ensembl	693_701,656_664,687_695	Ala489Gly,Ala462Gly,Ala452Gly	No
Tspyl1	testis-specific protein, Y-encoded-like 1	AGPWHLGI	2072	canonical	23.61	14.74	0.13	29.89	849.45	8	0.3	425.734	2	51.0491	96917	2520	2980	9350	4980	2.60545	0.182218	0	0	17	5	2	4	6	ENSMUSP00000063051.6	DB Search	Ensembl
Igkv14-100	immunoglobulin kappa chain variable 14-100	RTNLEDGVPSRF	#N/A	Noncanonical	11.663	30.48	11.636	50.45	1389.7	12	-9.5	695.853	2	44.3117	70465	4190	5080	4280	4970	0.997843	0.987443	0	0	16	3	4	4	5	ENSMUSP00000100126.3:ENSMUSP00000143410.2	Homolog	Ensembl
Fcho2	FCH domain only 2	KYQVSSNGI	910	canonical	15.748	0.011	7.521	46.17	994.508	9	3.1	498.265	2	18.2022	25403	3560	4420	6380	4950	1.4198	0.182477	0	0	16	5	4	3	4	ENSMUSP00000042959.9	DB Search	Ensembl
Pla2g4a	phospholipase A2, group IVA (cytosolic, calcium-dependent)	LGPKKSEGL	#N/A	canonical	9.865	6.86	0.009	32.71	927.539	9	4.3	464.78	2	11.4536	14577	896	1200	5840	4950	5.1479	0.0115007	0	0	7	2	1	2	2	ENSMUSP00000070868.9:ENSMUSP00000107557.3	DB Search	Ensembl
Strn3	striatin, calmodulin binding protein 3	AFHPSKAYI	1345	canonical	5.873	0.033	6.282	52.39	1032.54	9	5.7	517.282	2	24.3243	44590	4520	7810	8520	4930	1.09084	0.839473	0	0	20	5	5	6	4	ENSMUSP00000013130.9:ENSMUSP00000130184.2	DB Search	Ensembl
Gvin1	GTPase, very large interferon inducible 1	FHEQAMFTET	#N/A	canonical	48.857	15.636	42.167	17.77	1255.52	10	3.4	628.771	2	26.8657	49798	6470	6520	3660	4930	0.661278	0.0742646	0	0	9	2	3	1	3	ENSMUSP00000006667.4:ENSMUSP00000138950.2:ENSMUSP00000102377.3:ENSMUSP00000135898.2	DB Search	Ensembl
Impa2	inositol monophosphatase 2	TEIGPKRDPDTL	#N/A	canonical	3.302	14.187	11.275	36.45	1340.69	12	4	671.359	2	20.6176	32197	2820	3230	8620	4920	2.23802	0.181879	0	0	12	4	3	2	3	ENSMUSP00000025403.7	DB Search	Ensembl
Thoc2	THO complex 2	SYHVIKGNL	#N/A	canonical	6.063	0.038	6.62	45.15	1029.56	9	1.1	515.79	2	22.011	34362	4200	3290	9200	4910	1.88385	0.270227	0	0	13	2	4	5	2	ENSMUSP00000119823.2:ENSMUSP00000121941.2:ENSMUSP00000044677.9:ENSMUSP00000114148.2	DB Search	Ensembl
Sec13	SEC13 homolog, nuclear pore and COPII coat complex component	KKINNAHTI	2762	canonical	12.267	0.863	2.374	44.47	1037.6	9	-0.4	519.808	2	4.8772	5111	251	294	8640	4910	24.8624	0.0733369	0	0	10	2	2	2	4	ENSMUSP00000032440.5	DB Search	Ensembl
Bcor	BCL6 interacting corepressor	SGAHRIDGL	2471	canonical	6.544	9.078	0.353	38.98	924.478	9	3.3	463.249	2	12.9459	17031	9410	10800	8170	4910	0.647204	0.181898	0	0	9	3	2	2	2	ENSMUSP00000111174.3:ENSMUSP00000120046.2:ENSMUSP00000116258.2:ENSMUSP00000068618.8:ENSMUSP00000048024.7:ENSMUSP00000111175.3:ENSMUSP00000122829.2	DB Search	Ensembl
Smap1	small ArfGAP 1	LPQAQQPQWNL	#N/A	canonical	0.204	18.142	29.2	37.4	1321.68	11	-3.7	661.846	2	49.8312	76564	404		7740	4910	15.6559	#DIV/0!	1	0	5	2	1	1	1	ENSMUSP00000117875.2:ENSMUSP00000027339.8	DB Search	Ensembl
Ighg1	immunoglobulin heavy constant gamma 1 (G1m marker)	SWFVDDVEVHTA	#N/A	canonical	51.346	11.441	57	52.93	1403.64	12	-0.4	702.827	2	52.7313	84375			5530	4910	#DIV/0!	#DIV/0!	2	0	6	0	0	2	4	ENSMUSP00000141658.2:ENSMUSP00000100216.2	DB Search	Ensembl
NA	NA	EYYNPSPK	#N/A	Noncanonical	62.692	9.63	46.75	46.2	996.455	8	4.1	997.47	1	11.599	14925	5200	5240	3880	4870	0.838123	0.230186	0	0	30	11	6	7	6		DeepNovo
Gm21985	predicted gene 21985	IFFPSVTGI	1697	canonical	7.187	0.057	6.442	50.73	979.538	9	-2.1	980.547	1	54.7753	109599			14500	4860	#DIV/0!	#DIV/0!	2	0	5	1	0	2	2	ENSMUSP00000124314.2:ENSMUSP00000028549.8:ENSMUSP00000106619.3:ENSMUSP00000034370.10:ENSMUSP00000112130.3:ENSMUSP00000051490.8:ENSMUSP00000106615.3	DB Search	Ensembl
NA	NA	WKMDGQPQE	#N/A	Noncanonical	74.286	54	73.75	37.42	1133.48	9	-0.6	567.75	2	8.8691	13832	7570	5680	4820	4860	0.730566	0.199566	0	0	16	4	5	4	3		DeepNovo
Ube2e2	ubiquitin-conjugating enzyme E2E 2	AGPKGDNI	2103	canonical	29.169	16.18	0.141	30.32	770.392	8	-0.1	771.402	1	6.843	7856	11800	10700	4530	4860	0.417333	0.00758652	0	0	19	5	6	4	4	ENSMUSP00000114162.2:ENSMUSP00000135674.2:ENSMUSP00000022296.7:ENSMUSP00000028398.8:ENSMUSP00000118321.2:ENSMUSP00000075495.4:ENSMUSP00000153693.2:ENSMUSP00000113463.2:ENSMUSP00000115738.2:ENSMUSP00000116644.2:ENSMUSP00000135622.2	DB Search	Ensembl
Gspt1	G1 to S phase transition 1	KYKDMGTVV	#N/A	canonical	12.533	0.011	8.714	38.85	1039.54	9	2.5	520.779	2	16.6629	22982	3080	3330	8660	4850	2.10764	0.20404	0	0	8	2	2	2	2	ENSMUSP00000130583.2:ENSMUSP00000109523.2:ENSMUSP00000078940.8	DB Search	Ensembl
Topbp1	topoisomerase (DNA) II binding protein 1	NYQPAGIAV	1618	canonical	8.22	0.052	10.874	48.08	931.476	9	2.9	932.489	1	37.8171	57588	7810	9580	10400	4840	0.876366	0.74787	0	0	19	7	5	3	4	ENSMUST00000035164-5525-Pro756Ser:ENSMUSP00000035164.4:ENSMUST00000035164-5983-Ser1420Pro	DB Search	Mut,Ensembl	445_453	Pro756Ser,Ser1420Pro	No
Hnrnpa2b1	heterogeneous nuclear ribonucleoprotein A2/B1	YGGGNYGP	#N/A	canonical	86.25	63.81	51.923	18.16	783.319	8	-0.7	784.328	1	13.5908	19330			8280	4840	#DIV/0!	#DIV/0!	2	0	3	0	0	2	1	ENSMUSP00000144736.2:ENSMUSP00000087453.8:ENSMUSP00000145028.2:ENSMUSP00000145374.2:ENSMUSP00000110103.3:ENSMUSP00000145383.2:ENSMUSP00000145245.2:ENSMUSP00000067491.7	DB Search	Ensembl
Ccdc97	coiled-coil domain containing 97	RYAALRELI	#N/A	canonical	5.835	0.008	3.506	38.02	1103.65	9	-0.6	368.89	3	40.8986	65413	4310	3580	7520	4840	1.56654	0.248835	0	0	11	2	2	2	5	ENSMUSP00000002683.3:ENSMUSP00000145855.2	DB Search	Ensembl
Hnrnpk	heterogeneous nuclear ribonucleoprotein K	SVSVPDSSGPERILSI	#N/A	canonical	#N/A	#N/A	#N/A	59.35	1641.86	16	2.1	821.941	2	53.5789	104048		493	4710	4800	9.64503	#DIV/0!	1	0	7	1	2	2	2	ENSMUSP00000135833.2:ENSMUSP00000153651.2:ENSMUSP00000135342.2:ENSMUSP00000153054.2:ENSMUSP00000152935.2:ENSMUSP00000153416.2:ENSMUSP00000112104.3:ENSMUSP00000039269.8:ENSMUSP00000153487.2:ENSMUSP00000135109.2:ENSMUSP00000135407.2:ENSMUSP00000135305.2:ENSMUSP00000135647.2:ENSMUSP00000135354.2:ENSMUSP00000153253.2	DB Search	Ensembl
Eif3i	eukaryotic translation initiation factor 3, subunit I	FGPINSVAF	733	canonical	1.571	2.355	0.009	40.67	950.486	9	0	951.497	1	54.2804	107324		2670		4800	1.79775	#DIV/0!	1	1	6	1	3	1	1	ENSMUSP00000099653.5	DB Search	Ensembl
Khsrp	KH-type splicing regulatory protein	GTGPEKIAHI	#N/A	canonical	32	10.453	0.273	46.6	1021.56	10	1.5	511.788	2	20.6442	37466			7320	4790	#DIV/0!	#DIV/0!	2	0	9	0	0	3	6	ENSMUSP00000156771.2:ENSMUSP00000007814.9:ENSMUSP00000156463.2	DB Search	Ensembl
Phkb	phosphorylase kinase beta	KYNNGSTEL	407	canonical	5.267	0.007	4.483	41.22	1024.48	9	8.2	1025.5	1	10.3715	16718	2040	1970	7160	4790	2.98005	0.0787797	0	0	18	4	4	5	5	ENSMUSP00000050788.8	DB Search	Ensembl
Son	Son DNA binding protein	EHPVRAFGL	#N/A	canonical	18.168	2.942	0.654	48.25	1024.55	9	-2.4	513.28	2	30.7491	46571	6820	7550	6600	4790	0.792624	0.266339	0	0	18	5	5	4	4	ENSMUST00000117633-8373-Thr371Ser:ENSMUST00000119368-6876-Thr371Ser:ENSMUST00000117633-823-Ser1484Leu:ENSMUST00000114036-4331-Lys1384Glu:ENSMUSP00000113129.2:ENSMUST00000114036-6905-Ser1484Leu:ENSMUST00000114037-4830-Ser1484Leu:ENSMUSP00000122320.2:ENSMUST00000114036-7613-Thr371Ser:ENSMUSP00000109671.3:ENSMUST00000119368-3040-Lys1384Glu:ENSMUST00000117633-6021-Lys1384Glu:ENSMUST00000114037-5514-L…	DB Search	Mut,Ensembl	166_174	Thr371Ser,Lys1384Glu,Ser1484Leu	No
Smarcc2	SWI/SNF related, matrix associated, actin dependent regulator of chromatin, subfamily c, member 2	MYKDDWNKV	2418	canonical	18.983	0.309	11.121	51.54	1197.55	9	-4.2	599.782	2	22.3727	40804	1530	1630	5310	4790	3.1962	0.00577147	0	0	15	2	6	4	3	ENSMUSP00000026433.8:ENSMUSP00000086094.6:ENSMUSP00000142611.2:ENSMUSP00000096734.4:ENSMUSP00000100868.3:ENSMUSP00000143550.2	DB Search	Ensembl
Nr2c2ap	nuclear receptor 2C2-associated protein	QGPSQWVSL	615	canonical	1.41	2.356	0.008	38.88	1000.5	9	-0.5	1001.51	1	51.7442	98396	2950	4430	9830	4770	1.97832	0.304341	0	0	16	7	3	2	4	ENSMUSP00000092907.6	DB Search	Ensembl
Fance	Fanconi anemia, complementation group E	RGPDGRLEL	#N/A	canonical	1.622	1.881	0.009	30.25	1011.55	9	2.3	506.783	2	23.0731	33613	4120	4300	8840	4760	1.6152	0.332321	0	0	10	2	2	3	3	ENSMUSP00000110452.5:ENSMUSP00000085322.6:ENSMUSP00000110451.3:ENSMUSP00000110449.3:ENSMUSP00000156442.2:ENSMUSP00000122226.3	DB Search	Ensembl
Hnrnpu	heterogeneous nuclear ribonucleoprotein U	HYHQGYY	#N/A	canonical	#N/A	#N/A	#N/A	31.25	966.398	7	1.6	484.209	2	7.0696	10178	7450	10100	11400	4750	0.920228	0.863015	0	0	15	1	5	5	4	ENSMUSP00000047571.8	DB Search	Ensembl
Traf7	TNF receptor-associated factor 7	LYSGSYQTI	866	canonical	12.918	0.01	5.421	47.89	1030.5	9	1.9	1031.51	1	33.2153	50645	10000	9210	10000	4750	0.767829	0.489292	0	0	17	4	4	2	7	ENSMUSP00000085812.6:ENSMUSP00000069334.7:ENSMUSP00000135267.2:ENSMUSP00000134759.2	DB Search	Ensembl
Sec24b	Sec24 related gene family, member B (S. cerevisiae)	SYSGPSTAL	400	canonical	4.129	0.006	1.735	40.33	881.413	9	-1.8	882.422	1	26.7177	49378	4770	4540	6920	4750	1.25349	0.392535	0	0	6	1	2	2	1	ENSMUSP00000001079.9:ENSMUSP00000126923.2	DB Search	Ensembl
Hnrnpa1	heterogeneous nuclear ribonucleoprotein A1	SYNDFGNY	#N/A	canonical	34.312	4.604	21.188	36.37	978.372	8	0.6	979.384	1	28.5336	52835	2050	2050	8990	4740	3.34878	0.151672	0	0	17	4	3	3	7	ENSMUSP00000042658.10:ENSMUSP00000144736.2:ENSMUSP00000087453.8:ENSMUSP00000145374.2:ENSMUSP00000154865.2:ENSMUSP00000145383.2:ENSMUSP00000084609.8:ENSMUSP00000067491.7:ENSMUSP00000145028.2:ENSMUSP00000110103.3:ENSMUSP00000145245.2:ENSMUSP00000155833.2	DB Search	Ensembl
Brap	BRCA1 associated protein	FYLETQQQI	203	canonical	5.521	0.005	2.978	56.45	1168.58	9	-0.1	1169.59	1	46.5424	87699	2720	3130	7390	4740	2.0735	0.143969	0	0	18	3	5	6	4	ENSMUSP00000031414.9:ENSMUSP00000107395.2	DB Search	Ensembl
Rpl8	ribosomal protein L8	QHIGKPSTIRRD	#N/A	canonical	86.25	37.346	64.167	40.35	1406.77	12	4.4	469.936	3	6.4114	8731			679	4740	#DIV/0!	#DIV/0!	2	0	3	0	0	2	1	ENSMUSP00000004072.9:ENSMUSP00000155657.2	DB Search	Ensembl
Calr	calreticulin	TWIHPEIDNPE	#N/A	canonical	87.5	36.071	59.5	34.71	1349.63	11	-2.9	675.82	2	40.2399	64511			6850	4730	#DIV/0!	#DIV/0!	2	0	4	0	0	2	2	ENSMUSP00000003912.7	DB Search	Ensembl
Rpl23	ribosomal protein L23	HPAVVIRQ	#N/A	canonical	19.574	51.5	39.875	36.24	918.54	8	-0.7	460.278	2	12.8854	18388			5760	4730	#DIV/0!	#DIV/0!	2	0	7	1	0	2	4	ENSMUSP00000099435.5	DB Search	Ensembl
Mttp	microsomal triglyceride transfer protein	ITSDVTVD	#N/A	canonical	81.25	90	63.333	25.81	848.413	8	0.9	849.423	1	18.4369	27552	4800	5200	4940	4730	0.967	0.541091	0	0	12	3	5	1	3	ENSMUSP00000096179.3:ENSMUSP00000029805.9:ENSMUST00000029805-2889-Thr523Ser:ENSMUST00000098580-5676-Thr538Ser	DB Search	Mut,Ensembl	785_792,800_807	Thr523Ser,Thr538Ser	No
Dip2b	disco interacting protein 2 homolog B	VMGVTVS	#N/A	canonical	#N/A	#N/A	#N/A	21.02	707.352	7	7.4	708.367	1	26.9833	42743	11000	5090	3840	4720	0.532007	0.334711	0	0	29	8	12	3	6	ENSMUSP00000023768.8:ENSMUSP00000097777.4	DB Search	Ensembl
Ighg1	immunoglobulin heavy constant gamma 1 (G1m marker)	SVLHEGLH	#N/A	canonical	57.778	76.5	67	35.27	890.461	8	4.3	446.241	2	13.7649	19695	4760	4920	3450	4720	0.844008	0.35945	0	0	8	2	2	2	2	ENSMUSP00000141658.2:ENSMUSP00000100216.2	DB Search	Ensembl
Prdx3	peroxiredoxin 3	SKEYFEKVHQ	#N/A	canonical	63.846	75	67	58.65	1293.64	10	3.3	432.222	3	11.5165	15916	2300	3860	2990	4720	1.25162	0.574271	0	0	14	4	4	2	4	ENSMUSP00000025961.7	DB Search	Ensembl
Srsf7	serine and arginine-rich splicing factor 7	GPLRTVWI	#N/A	canonical	3.898	22.018	3.053	34.75	940.549	8	1.7	471.284	2	53.0703	85745	3120	4250		4700	1.27544	#DIV/0!	0	1	11	4	3	1	3	ENSMUSP00000157263.2:ENSMUSP00000070983.10:ENSMUSP00000157265.2:ENSMUSP00000157383.2	DB Search	Ensembl
Ddx39b	DEAD box helicase 39b	SYVSIHSSGF	2362	canonical	10.835	0.276	10.503	51.33	1082.5	10	0.4	1083.51	1	34.1679	52275	3220	3320	6750	4690	1.74924	0.14071	0	0	18	4	6	4	4	ENSMUSP00000070682.6:ENSMUSP00000116101.2:ENSMUSP00000019576.9:ENSMUSP00000134178.2:ENSMUSP00000132222.2:ENSMUSP00000148329.2:ENSMUSP00000105435.2:ENSMUSP00000133428.2	DB Search	Ensembl
Ly75	lymphocyte antigen 75	AYITGKEDI	789	canonical	19.37	0.01	13.173	47.01	1008.51	9	-0.7	1009.52	1	24.8681	39833	8320	8560	6740	4690	0.677133	0.118473	0	0	21	5	6	4	6	ENSMUST00000112533-10959-Asn796Ser:ENSMUSP00000028362.9:ENSMUST00000112533-3253-Gly795Gly	DB Search	Mut,Ensembl	264_272	Gly795Gly,Asn796Ser	No
Kat8	K(lysine) acetyltransferase 8	KYWKGQHVI	#N/A	canonical	4.992	0.01	2.919	47.28	1157.63	9	-0.4	579.827	2	17.1218	30508	6280	10200	4560	4690	0.561286	0.206593	0	0	19	4	4	5	6	ENSMUSP00000033070.8	DB Search	Ensembl
Ddx21	DExD box helicase 21	TPGRIKDHL	#N/A	canonical	0.068	6.782	4.146	29.58	1035.58	9	2	518.802	2	11.0221	17854	2180	3360	6890	4680	2.08845	0.137814	0	0	14	4	4	3	3	ENSMUSP00000042691.8:ENSMUSP00000020270.5	DB Search	Ensembl
Rps6	ribosomal protein S6	VVRKPLNKE	#N/A	canonical	49.143	49	45.2	40.71	1081.66	9	3.5	361.564	3	5.0922	5446			6680	4680	#DIV/0!	#DIV/0!	2	0	9	0	0	6	3	ENSMUSP00000099878.5:ENSMUST00000102814-4034-Arg189Cys	DB Search	Mut,Ensembl	157_165	Arg189Cys	No
Gpd2	glycerol phosphate dehydrogenase 2, mitochondrial	NAGPSRTVGLF	2783	canonical	2.789	29.75	0.906	47.15	1117.59	11	-2.8	559.801	2	39.6231	60632	727	484	6400	4680	9.14946	0.0296117	0	0	5	1	1	2	1	ENSMUSP00000108237.3:ENSMUSP00000028167.3:ENSMUSP00000130992.2	DB Search	Ensembl
Apbb3	amyloid beta (A4) precursor protein-binding, family B, member 3	DPGRGTEGI	#N/A	canonical	11.996	27.108	28.091	29.67	900.43	9	0.6	451.224	2	12.509	20923	2630	3070	5470	4680	1.7807	0.0388993	0	0	9	2	2	2	3	ENSMUSP00000001415.8	DB Search	Ensembl
Muc5b	mucin 5, subtype B, tracheobronchial	YPQCPAGQPFFNE	#N/A	Noncanonical	#N/A	#N/A	#N/A	40.47	1496.64	13	-13.4	749.32	2	47.2966	89363			8490	4670	#DIV/0!	#DIV/0!	2	0	4	0	0	2	2	ENSMUSP00000128276.2	Homolog	Ensembl
Ahnak	AHNAK nucleoprotein (desmoyokin)	KGPKLDANI	829	canonical	10.485	2.904	0.01	36.5	954.55	9	-1.9	478.283	2	21.3617	38939	1810	2020	7180	4670	3.09399	0.0860884	0	0	14	3	2	3	6	ENSMUSP00000090633.3	DB Search	Ensembl
Bag3	BCL2-associated athanogene 3	NGPSRDGSRLL	#N/A	canonical	16.85	17.675	0.285	40.63	1170.61	11	-3.2	391.211	3	15.276	20710	5540	6310	5620	4640	0.865823	0.330174	0	0	13	4	2	3	4	ENSMUST00000033136-10932-Ile81Met:ENSMUSP00000033136.8	DB Search	Mut,Ensembl	69_79	Ile81Met	No
Znfx1	zinc finger, NFX1-type containing 1	EYLPSQITI	666	canonical	4.346	0.009	2.486	49.76	1062.56	9	1.5	1063.57	1	53.8145	105000	1980	2090	11100	4630	3.86486	0.213349	0	0	9	2	2	4	1	ENSMUSP00000072867.6:ENSMUSP00000049404.8	DB Search	Ensembl
Pcbp2	poly(rC) binding protein 2	TGSDSASFPHTTPS	#N/A	canonical	#N/A	#N/A	#N/A	53.47	1390.6	14	-3	696.308	2	20.144	31358			5750	4620	#DIV/0!	#DIV/0!	2	0	5	0	0	1	4	ENSMUSP00000155825.2:ENSMUST00000229061-1951-Leu117fs:ENSMUSP00000155784.2:ENSMUSP00000155051.2:ENSMUST00000229854-2598-Leu282fs:ENSMUST00000077037-6465-Leu295fs:ENSMUSP00000076294.6:ENSMUSP00000155096.2:ENSMUSP00000155789.2:ENSMUSP00000155038.2:ENSMUST00000078404-2688-Leu295fs:ENSMUST00000231085-1528-Leu198fs:ENSMUSP00000155431.2:ENSMUSP00000155631.2:ENSMUST00000230114-123-Leu294fs:ENSMUSP000001…	DB Search	Mut,Ensembl	198_211,114_127,34_47	Leu198fs,Leu294fs,Leu282fs,Leu117fs,Leu295fs	No
Calu	calumenin	TDFGEALVRHDEF	#N/A	canonical	#N/A	#N/A	#N/A	58.59	1534.71	13	-1.4	768.362	2	44.8687	84435	4530	6400	11100	4600	1.43641	0.553731	0	0	11	3	3	3	2	ENSMUSP00000134708.2:ENSMUSP00000087967.8:ENSMUSP00000031779.11:ENSMUSP00000133609.2:ENSMUSP00000133436.2	DB Search	Ensembl
Fam168b	family with sequence similarity 168, member B	HPVTVPT	#N/A	canonical	#N/A	#N/A	#N/A	31.93	749.407	7	2.9	750.419	1	15.2719	21979	3810	4500	7710	4600	1.48135	0.336061	0	0	13	4	3	2	4	ENSMUSP00000128676.2:ENSMUSP00000140573.2:ENSMUSP00000131720.2:ENSMUSP00000042212.6	DB Search	Ensembl
Rbm6	RNA binding motif protein 6	TGPFRGSQEERF	#N/A	canonical	13.158	38.792	0.664	48.12	1409.67	12	1.4	470.899	3	23.0289	41923	532	1120	7080	4600	7.07022	0.0589453	0	0	10	2	4	2	2	ENSMUSP00000141622.2:ENSMUSP00000138236.2:ENSMUSP00000138400.2	DB Search	Ensembl
Slco2a1	solute carrier organic anion transporter family, member 2a1	YFKSSLTTI	1001	canonical	6.704	0.014	3.652	40.04	1058.56	9	1.5	530.292	2	39.9092	63784	8270	6860	5600	4600	0.674157	0.104097	0	0	8	2	2	1	3	ENSMUSP00000140533.2:ENSMUSP00000035148.7	DB Search	Ensembl
Cenpe	centromere protein E	EYQEIITEL	1051	canonical	3.138	0.016	2.649	47.72	1136.56	9	2.1	1137.57	1	53.6794	84135	7350	9430	4920	4600	0.567342	0.074729	0	0	16	4	4	4	4	ENSMUSP00000057938.8	DB Search	Ensembl
Dhx8	DEAH (Asp-Glu-Ala-His) box polypeptide 8	SFTGTKTSL	1836	canonical	6.324	0.076	5.317	44.65	940.487	9	-2.1	941.496	1	22.2713	40593	7930	7080	3960	4600	0.570286	0.0261496	0	0	17	4	7	3	3	ENSMUSP00000119430.2:ENSMUSP00000037251.8	DB Search	Ensembl
Smim7	small integral membrane protein 7	MNAGAVLNF	2883	canonical	2.533	8.461	1.393	45.95	935.453	9	0.1	936.465	1	53.6892	104504		393	8110	4580	16.145	#DIV/0!	1	0	6	1	1	2	2	ENSMUSP00000127441.2:ENSMUSP00000059943.9	DB Search	Ensembl
Ppm1d	protein phosphatase 1D magnesium-dependent, delta isoform	KYMEDVTQI	#N/A	canonical	6.156	0.002	2.799	37.66	1125.54	9	1.4	563.779	2	32.6501	61241	5510	4590	6720	4580	1.11881	0.657729	0	0	11	2	3	4	2	ENSMUSP00000020835.10	DB Search	Ensembl
Cog4	component of oligomeric golgi complex 4	YGPGRLFTLI	1342	canonical	0.441	5.475	0.032	40.34	1135.64	10	6.3	568.832	2	54.4459	91240	4030			4580	1.13648	#DIV/0!	1	1	8	1	2	2	3	ENSMUSP00000034203.10:ENSMUSP00000128518.2:ENSMUSP00000133297.2	DB Search	Ensembl
Hnrnpa3	heterogeneous nuclear ribonucleoprotein A3	SGQQQSNYGP	#N/A	canonical	51.346	46	48.667	37.8	1064.45	10	4.5	533.238	2	8.0106	11995	333	348	7690	4570	18.0029	0.0655485	0	0	13	1	1	5	6	ENSMUSP00000107592.2:ENSMUSP00000107595.2:ENSMUSP00000107593.2:ENSMUSP00000126069.3:ENSMUSP00000088298.5:ENSMUSP00000116125.2	DB Search	Ensembl
Eif2b5	eukaryotic translation initiation factor 2B, subunit 5 epsilon	IYGDVISNI	1211	canonical	8.501	0.023	6.153	51.57	992.518	9	-1.8	993.527	1	51.9333	98769	7450	7870	12000	4560	1.08094	0.883142	0	0	17	5	4	2	6	ENSMUSP00000003320.7	DB Search	Ensembl
Rpl37	ribosomal protein L37	TKGTSSF	#N/A	canonical	#N/A	#N/A	#N/A	42.07	726.355	7	1	727.366	1	4.5656	4297			11200	4540	#DIV/0!	#DIV/0!	2	0	13	1	3	6	3	ENSMUSP00000046506.8	DB Search	Ensembl
Ctsc	cathepsin C	MGPWTHSL	1206	canonical	2.548	5.793	0.023	30.37	927.427	8	8.4	464.726	2	37.6962	57794	1560	2500	7350	4510	2.92118	0.120975	0	0	7	2	1	2	2	ENSMUSP00000032779.6:ENSMUSP00000119503.2:ENSMUSP00000147006.2	DB Search	Ensembl
Atp5g2	ATP synthase, H+ transporting, mitochondrial F0 complex, subunit C2 (subunit 9)	KFVSTRSLI	#N/A	canonical	15.086	0.068	12.955	34.29	1049.62	9	-0.9	525.82	2	32.0549	48697	13800	12500	5580	4510	0.38365	0.0106172	0	0	9	3	2	2	2	ENSMUSP00000075057.4:ENSMUSP00000140323.2:ENSMUSP00000140414.2:ENSMUSP00000141008.2	DB Search	Ensembl
Smchd1	SMC hinge domain containing 1	IGPFNNIDI	1929	canonical	16.911	6.488	0.096	36.83	1001.52	9	1.7	1002.53	1	54.4551	87238	2970	3610	4740	4510	1.40578	0.0591765	0	0	7	2	2	1	2	ENSMUSP00000121835.2	DB Search	Ensembl
Caprin1	cell cycle associated protein 1	TGFPRSSQPYY	#N/A	canonical	3.222	19.419	6.701	45.21	1301.6	11	-0.1	651.811	2	29.2758	44182	7210	1120	3430	4500	0.951981	0.954305	0	0	12	4	4	1	3	ENSMUSP00000106777.2:ENSMUSP00000028607.7:ENSMUSP00000117733.2	DB Search	Ensembl
Ccdc50	coiled-coil domain containing 50	HLPKSESSQKGFH	#N/A	canonical	#N/A	#N/A	#N/A	51.57	1480.74	13	2	494.591	3	6.9106	8002			4520	4490	#DIV/0!	#DIV/0!	2	0	10	0	1	4	5	ENSMUSP00000093841.5:ENSMUSP00000159204.2:ENSMUSP00000097604.4	DB Search	Ensembl
Slc39a6	solute carrier family 39 (metal ion transporter), member 6	AYLGMATGI	229	canonical	12.341	0.005	16.657	41.51	895.447	9	-0.6	896.457	1	51.0806	78351	6110	6080	10200	4480	1.20427	0.705812	0	0	14	5	3	2	4	ENSMUSP00000064667.4:ENSMUSP00000122151.2	DB Search	Ensembl
Rpl27	ribosomal protein L27	TVVNKDVFRDPALK	#N/A	canonical	#N/A	#N/A	#N/A	56.83	1600.89	14	-0.2	534.64	3	31.8926	59940			8700	4470	#DIV/0!	#DIV/0!	2	0	8	0	0	5	3	ENSMUSP00000102870.2:ENSMUSP00000120418.2:ENSMUSP00000090305.6	DB Search	Ensembl
Rbm39	RNA binding motif protein 39	VPLPTYHNL	24	canonical	0.002	1.121	0.534	43.15	1052.57	9	-2.8	527.291	2	43.2286	81424	3550	4110	5740	4470	1.3329	0.207581	0	0	10	2	4	2	2	ENSMUSP00000029149.7:ENSMUSP00000105216.3:ENSMUSP00000119298.2	DB Search	Ensembl
Dus1l	dihydrouridine synthase 1-like (S. cerevisiae)	QNDPEVRFS	#N/A	Noncanonical	61.154	48.364	40.571	47.21	1090.5	9	0.8	546.262	2	20.615	29268	4870	5530	3220	4470	0.739423	0.195257	0	0	7	2	2	1	2	ENSMUSP00000101741.2:ENSMUSP00000124387.2:ENSMUSP00000132516.2:ENSMUSP00000125081.3:ENSMUSP00000124726.2:ENSMUSP00000099618.5:ENSMUSP00000137310.2:ENSMUSP00000078234.6:ENSMUSP00000142056.2:ENSMUSP00000116619.2:ENSMUSP00000099619.5:ENSMUSP00000141400.2:ENSMUSP00000129796.3:ENSMUSP00000141613.2:ENSMUSP00000117959.2:ENSMUSP00000072091.7:ENSMUSP00000125411.2:ENSMUSP00000072649.8:ENSMUSP00000124876.3:…	DeepNovo	Ensembl
Tspoap1	TSPO associated protein 1	FHIFVNGELRQAL	#N/A	canonical	#N/A	#N/A	#N/A	41.93	1542.83	13	-6.8	772.419	2	53.166	85299	5740	3600		4470	0.957173	#DIV/0!	0	1	9	2	3	2	2	ENSMUSP00000098209.4:ENSMUSP00000048063.6	DB Search	Ensembl
Cenpe	centromere protein E	YQEIITEL	2398	canonical	3.385	0.288	4.969	36.19	1007.52	8	1	1008.53	1	53.1802	85106	19200	27100	7260	4460	0.253132	0.0540311	0	0	17	5	5	3	4	ENSMUSP00000057938.8	DB Search	Ensembl
Btbd3	BTB (POZ) domain containing 3	SAKIELKREG	#N/A	Noncanonical	57.778	57.414	65	38.07	1129.65	10	2.9	565.833	2	9.487	11803	6930	9060	4010	4460	0.529706	0.0745567	0	0	14	4	5	2	3	ENSMUSP00000089144.6:ENSMUSP00000074864.5	Homolog	Ensembl
Hspa1b	heat shock protein 1B	HGKVEIIANDQGNR	#N/A	canonical	#N/A	#N/A	#N/A	62.52	1549.8	14	-0.1	517.608	3	12.0379	19880			17700	4440	#DIV/0!	#DIV/0!	2	0	13	0	0	7	6	ENSMUSP00000133815.2:ENSMUSP00000015800.10:ENSMUSP00000079306.6:ENSMUSP00000151408.2:ENSMUSP00000117285.2:ENSMUSP00000007248.4:ENSMUSP00000084586.3:ENSMUSP00000113722.2	DB Search	Ensembl
Adrm1b	adhesion regulating molecule 1B	PYLPSGESL	1481	canonical	7.151	0.041	12.906	43.39	961.476	9	0.5	962.487	1	43.6995	69571	5990	7220	8960	4440	1.01438	0.971331	0	0	20	5	7	3	5	ENSMUSP00000141274.2:ENSMUSP00000050076.5:ENSMUST00000192538-757-Trp279Gly	DB Search	Mut,Ensembl	312_320	Trp279Gly	No
Sympk	symplekin	MVHPAISSI	2808	canonical	1.414	0.977	3.246	40.3	953.5	9	0.2	477.759	2	37.895	60741	696	1160	5720	4440	5.47414	0.0258446	0	0	9	3	1	4	1	ENSMUSP00000023882.8	DB Search	Ensembl
Igkv6-29	immunoglobulin kappa chain variable 6-29	SWYQQKPEQSPK	#N/A	canonical	66.667	23.429	63.333	54.35	1504.73	12	2.2	753.377	2	15.5788	26922	4480	6110	4920	4440	0.883853	0.544366	0	0	20	5	5	5	5	ENSMUSP00000142786.2:ENSMUSP00000100180.3:ENSMUSP00000100189.3	DB Search	Ensembl
Plxna3	plexin A3	KLAPNLTEL	2503	canonical	2.096	0.38	1.018	38.12	997.581	9	-2.1	499.799	2	44.3829	83365	1730	2020	6930	4430	3.02933	0.0941779	0	0	15	4	3	5	3	ENSMUSP00000004326.4	DB Search	Ensembl
Srrm2	serine/arginine repetitive matrix 2	TPANLVVGPR	#N/A	canonical	27.282	59.31	82.5	47.62	1022.59	10	-5.1	512.3	2	28.6125	53008			4590	4430	#DIV/0!	#DIV/0!	2	0	5	0	0	2	3	ENSMUST00000190686-6381-Ile927Val:ENSMUST00000190686-5610-Val373Asp:ENSMUST00000088621-3713-Val2322Ala:ENSMUSP00000085993.5:ENSMUSP00000139842.2:ENSMUST00000088621-239-Val277Asp:ENSMUST00000088621-7017-His1543Arg:ENSMUST00000088621-2976-Gly332Val:ENSMUST00000190686-6195-Gly428Val:ENSMUST00000088621-8204-Leu871Pro:ENSMUST00000190686-4988-Leu967Pro:ENSMUST00000190686-3885-His1639Arg:ENSMUST00000088…	DB Search	Mut,Ensembl	2286_2295,2190_2199	Gly332Val,Val373Asp,Val277Asp,Val2418Ala,Gly428Val,Ile831Val,His1639Arg,Ile927Val,His1543Arg,Leu871Pro,Leu967Pro,Val2322Ala	No
Ampd1	adenosine monophosphate deaminase 1	KYNPVGASEL	1422	canonical	4.513	0.038	1.25	52.89	1076.55	10	1.6	539.285	2	27.309	40853	15300	10300	13400	4410	0.695703	0.527943	0	0	36	10	10	7	9	ENSMUSP00000143129.2:ENSMUSP00000088217.7:ENSMUSP00000149655.2:ENSMUSP00000005829.7:ENSMUSP00000130495.2	DB Search	Ensembl
Myo9b	myosin IXb	RYTGMLETV	#N/A	canonical	11.176	0.011	6.696	35.81	1068.53	9	1.3	535.273	2	35.1149	53652	3920	4290	5940	4380	1.257	0.318756	0	0	6	2	1	1	2	ENSMUST00000170242-4846-Val1342Ile:ENSMUST00000240722-8534-Val1279Met:ENSMUST00000240722-407-Val1373Ile:ENSMUST00000240722-2892-Pro1951Ser:ENSMUST00000170242-8806-Pro1922Ser:ENSMUST00000212412-1925-Phe770Leu:ENSMUSP00000159515.1:ENSMUSP00000129220.2:ENSMUST00000212412-9319-Val1342Ile:ENSMUST00000168839-10004-Val1342Ile:ENSMUSP00000148528.3:ENSMUST00000212412-2290-Val1248Met:ENSMUST00000212412-805…	DB Search	Mut,Ensembl	874_882,905_913	Val1373Ile,Ala2097Pro,Phe801Leu,Val1248Met,Pro1951Ser,Phe770Leu,Pro1906Ser,Val1279Met,Pro1922Ser,Val1342Ile	No
Hsp90ab1	heat shock protein 90 alpha (cytosolic), class B member 1	HPIVETL	#N/A	canonical	#N/A	#N/A	#N/A	27.44	807.449	7	-0.9	808.459	1	30.2779	56486			5740	4380	#DIV/0!	#DIV/0!	2	0	5	0	1	1	3	ENSMUSP00000024739.8:ENSMUST00000024739-6504-Ile690fs	DB Search	Mut,Ensembl	632_638	Ile690fs	No
Hnrnpa1	heterogeneous nuclear ribonucleoprotein A1	SSNFGPMKGGNFGG	#N/A	canonical	#N/A	#N/A	#N/A	50.14	1355.59	14	3.4	678.809	2	31.4254	58655	1160	1590	3400	4380	2.82909	0.0424084	0	0	9	1	1	2	5	ENSMUSP00000042658.10:ENSMUSP00000154865.2:ENSMUSP00000155833.2:ENSMUSP00000084609.8	DB Search	Ensembl
Ubr5	ubiquitin protein ligase E3 component n-recognin 5	SSYLTSASSL	1189	canonical	3.652	0.022	3.576	47.51	1014.49	10	-0.4	1015.5	1	38.5847	59125	7980	7210	9710	4370	0.926926	0.856037	0	0	26	7	7	4	8	ENSMUSP00000105965.4:ENSMUSP00000154293.2	DB Search	Ensembl
Tuba1c	tubulin, alpha 1C	NYARGHYTI	784	canonical	10.321	0.01	4.159	45.84	1093.53	9	2	547.776	2	16.3859	28727	1970	2050	5450	4360	2.4403	0.0338332	0	0	8	2	2	2	2	ENSMUSP00000051033.9:ENSMUSP00000155021.2:ENSMUSP00000084713.7:ENSMUSP00000076777.8:ENSMUSP00000078429.8:ENSMUSP00000085580.6:ENSMUSP00000140321.2:ENSMUSP00000140552.2:ENSMUSP00000094778.6:ENSMUSP00000140657.2	DB Search	Ensembl
Rps10	ribosomal protein S10	TRGEADRDTY	#N/A	canonical	34.938	45.308	37.889	29.53	1182.53	10	0.5	592.273	2	5.0065	5278			7630	4350	#DIV/0!	#DIV/0!	2	0	3	0	0	2	1	ENSMUSP00000110531.2:ENSMUST00000178774-8398-Gly135fs:ENSMUST00000025052-395-Gln134fs:ENSMUSP00000156346.2:ENSMUSP00000136042.2:ENSMUST00000233710-8956-Gly135fs:ENSMUSP00000156878.2:ENSMUST00000114882-8294-Gly135fs:ENSMUST00000155071-1922-Gly135fs:ENSMUSP00000025052.7:ENSMUST00000114881-7857-Gly135fs:ENSMUSP00000110532.2	DB Search	Mut,Ensembl	118_127	Gly135fs,Gln134fs	No
Rps2	ribosomal protein S2	HLVKTHTRVSVQ	#N/A	canonical	81.25	72.5	75	50.77	1403.8	12	3	468.943	3	9.1131	12009	196	3490	3630	4350	2.16495	0.330825	0	0	13	2	5	2	4	ENSMUSP00000131474.2:ENSMUSP00000092502.4	DB Search	Ensembl
Ppif	peptidylprolyl isomerase F (cyclophilin F)	TGEKGFGYK	#N/A	canonical	33.081	38.458	25.25	52.23	985.487	9	-0.9	493.752	2	8.5922	13327			6330	4340	#DIV/0!	#DIV/0!	2	0	4	0	0	2	2	ENSMUSP00000022419.7:ENSMUSP00000117987.2:ENSMUSP00000034947.6:ENSMUSP00000150020.2	DB Search	Ensembl
Ighg1	immunoglobulin heavy constant gamma 1 (G1m marker)	TFTCSVL	#N/A	canonical	#N/A	#N/A	#N/A	31.17	769.368	7	1.9	770.38	1	51.2487	97455	7870	4110	47100	4330	4.29299	0.455181	0	0	10	2	2	4	2	ENSMUSP00000141658.2:ENSMUSP00000100216.2	DB Search	Ensembl
Mtrex	Mtr4 exosome RNA helicase	KGPSNVFKI	393	canonical	2.919	0.866	0.006	40	988.571	9	2.1	495.296	2	32.0079	60016	4340	4420	6420	4330	1.22717	0.441792	0	0	8	2	2	2	2	ENSMUSP00000022281.4	DB Search	Ensembl
NA	NA	TWQQGNT	#N/A	Noncanonical	#N/A	#N/A	#N/A	35.71	833.367	7	0.6	834.378	1	7.2534	10540	3170	4250	3450	4330	1.04852	0.820251	0	0	19	7	5	4	3		DeepNovo
Macf1	microtubule-actin crosslinking factor 1	LYTGTISQI	1057	canonical	20.899	0.016	8.923	41.28	994.534	9	-0.9	995.544	1	44.8333	84277	2020	1990	10700	4300	3.74065	0.228086	0	0	9	2	2	2	3	ENSMUST00000106224-675-Val3793Ala:ENSMUSP00000101831.3	DB Search	Mut,Ensembl	2027_2035	Val3793Ala	No
Gnptg	N-acetylglucosamine-1-phosphotransferase, gamma subunit	SGPLHLFRL	215	canonical	2.331	2.239	0.005	46.96	1038.6	9	-0.5	520.307	2	52.351	83746		758	8200	4300	8.24538	#DIV/0!	1	0	11	0	2	5	4	ENSMUSP00000110807.5:ENSMUSP00000042073.7	DB Search	Ensembl
Plec	plectin	VGPEFKDKLLSA	#N/A	canonical	44.636	30.68	2.763	54.38	1302.72	12	2.9	652.37	2	39.1895	62725	979	1090	6530	4300	5.23441	0.0592372	0	0	12	1	4	4	3	ENSMUSP00000129543.2:ENSMUSP00000079668.6:ENSMUSP00000072478.5:ENSMUSP00000126068.2:ENSMUSP00000087037.4:ENSMUSP00000126526.2:ENSMUSP00000057158.8:ENSMUSP00000074383.6:ENSMUSP00000071765.6:ENSMUSP00000073124.7:ENSMUSP00000023226.7:ENSMUSP00000075772.6:ENSMUSP00000127261.2	DB Search	Ensembl
Ppia	peptidylprolyl isomerase A	HTGPGIL	#N/A	canonical	#N/A	#N/A	#N/A	20.27	693.381	7	1.1	694.392	1	24.4611	44845			6530	4300	#DIV/0!	#DIV/0!	2	0	4	0	0	2	2	ENSMUSP00000117987.2:ENSMUSP00000150020.2	DB Search	Ensembl
Ranbp2	RAN binding protein 2	HTGPGLL	#N/A	canonical	#N/A	#N/A	#N/A	20.27	693.381	7	1.1	694.392	1	24.4611	44845			6530	4300	#DIV/0!	#DIV/0!	2	0	4	0	0	2	2	ENSMUSP00000003310.6:ENSMUSP00000030404.5	DB Search	Ensembl
Plec	plectin	VGPELHDRLL	#N/A	canonical	1.998	8.176	0.019	42.95	1147.63	10	-3.4	574.825	2	36.2899	58497	1400	185	6430	4300	6.76972	0.0649718	0	0	12	2	2	5	3	ENSMUSP00000129543.2:ENSMUSP00000079668.6:ENSMUSP00000072478.5:ENSMUSP00000126068.2:ENSMUSP00000087037.4:ENSMUSP00000126526.2:ENSMUSP00000057158.8:ENSMUSP00000074383.6:ENSMUSP00000071765.6:ENSMUSP00000073124.7:ENSMUSP00000023226.7:ENSMUSP00000075772.6:ENSMUSP00000127261.2	DB Search	Ensembl
Snap23	synaptosomal-associated protein 23	TRAKKLIDS	#N/A	canonical	82.5	40.95	37.444	43.03	1030.61	9	3.3	516.317	2	5.2454	4680	3270	5230	4490	4300	1.03412	0.896425	0	0	10	2	3	3	2	ENSMUSP00000112138.2:ENSMUSP00000028743.4:ENSMUSP00000106339.3	DB Search	Ensembl
Ighv8-9	immunoglobulin heavy variable V8-9	QVFLKIT	#N/A	canonical	#N/A	#N/A	#N/A	25.28	847.517	7	-1.4	848.525	1	42.1757	66773	1020	4070	1190	4300	1.07859	0.935204	0	0	15	5	5	2	3	ENSMUSP00000142895.2:ENSMUSP00000100314.2:ENSMUSP00000100323.2:ENSMUSP00000142292.2:ENSMUSP00000100305.2:ENSMUSP00000142333.2:ENSMUSP00000129008.3:ENSMUSP00000100321.3:ENSMUSP00000141906.2	DB Search	Ensembl
Ighv8-2	immunoglobulin heavy variable V8-2	QVFLKLT	#N/A	canonical	#N/A	#N/A	#N/A	25.28	847.517	7	-1.4	848.525	1	42.1757	66773	1020	4070	1190	4300	1.07859	0.935204	0	0	15	5	5	2	3	ENSMUSP00000141405.2	DB Search	Ensembl
Eno1	enolase 1, alpha non-neuron	HINKTIAPAL	#N/A	canonical	4.635	15.629	13.774	42.02	1076.63	10	-1.2	539.325	2	28.177	44496	3290	3820	2130	4290	0.902954	0.785722	0	0	9	3	2	2	2	ENSMUSP00000123695.2:ENSMUSP00000075513.5:ENSMUSP00000079727.7:ENSMUSP00000157807.2	DB Search	Ensembl
Sun2	Sad1 and UNC84 domain containing 2	TFPGRLFGL	#N/A	canonical	11.942	1.001	0.798	35.08	1006.56	9	1.2	504.289	2	54.3209	90745	1780	1890	1040	4290	1.45232	0.66048	0	0	9	2	2	3	2	ENSMUSP00000098006.4:ENSMUSP00000047864.8	DB Search	Ensembl
Iqgap2	IQ motif containing GTPase activating protein 2	KYQDILNEI	161	canonical	5.623	0.004	2.882	30.16	1134.59	9	2.9	568.307	2	49.8068	94293	2550	2650	8370	4280	2.43269	0.210207	0	0	10	1	1	4	4	ENSMUSP00000067685.7	DB Search	Ensembl
Zfp266	zinc finger protein 266	SYLNDHVRI	846	canonical	16.171	0.01	6.129	49.91	1115.57	9	1.9	558.797	2	31.8883	59571	4850	4500	5680	4280	1.06524	0.713621	0	0	15	4	5	2	4	ENSMUSP00000066012.8:ENSMUSP00000134217.2	DB Search	Ensembl
Poglut1	protein O-glucosyltransferase 1	YIPVKTDL	2756	canonical	10.706	0.846	1.374	38.6	947.533	8	-3	948.541	1	36.6573	68931		74.6	6470	4270	71.9839	#DIV/0!	1	0	23	5	6	5	7	ENSMUSP00000038166.7	DB Search	Ensembl
Flnb	filamin, beta	LPTKPGEYF	#N/A	canonical	0.046	5.766	4.278	42.38	1050.54	9	-1.7	526.278	2	37.2272	70145			4750	4270	#DIV/0!	#DIV/0!	2	0	12	1	2	6	3	ENSMUST00000052678-11057-Leu500Gln:ENSMUSP00000052020.9	DB Search	Mut,Ensembl	1100_1108	Leu500Gln	No
Myo1d	myosin ID	SYNYIRVGAQL	2082	canonical	9.921	0.134	18.4	58.65	1282.67	11	-0.8	642.343	2	45.5868	85701	952		8700	4240	6.79622	#DIV/0!	1	0	9	3	1	2	3	ENSMUSP00000066948.6:ENSMUSP00000037819.8	DB Search	Ensembl
Heatr5a	HEAT repeat containing 5A	IGPRYSSVF	259	canonical	2.572	4.03	0.005	31.64	1024.53	9	0.3	513.277	2	38.9687	73307			5950	4230	#DIV/0!	#DIV/0!	2	0	2	0	0	1	1	ENSMUST00000040583-10845-Val304Ile:ENSMUST00000040583-10301-Val216Leu:ENSMUSP00000043115.6	DB Search	Mut,Ensembl	1980_1988	Val304Ile,Val216Leu	No
Try10	trypsin 10	NTLSSGVNNPDL	#N/A	canonical	20.815	36.536	46.25	36.8	1229.59	12	11	615.811	2	35.285	66322	4760	5100	3110	4230	0.744422	0.164187	0	0	7	2	2	1	2	ENSMUSP00000071976.6	DB Search	Ensembl
Vps33b	vacuolar protein sorting 33B	YGPEHLLTF	107	canonical	0.716	1.225	0.003	46.12	1075.53	9	0.4	1076.55	1	53.2934	102937	1250	2010		4230	2.59509	#DIV/0!	0	1	7	1	1	2	3	ENSMUSP00000032749.6	DB Search	Ensembl
Carm1	coactivator-associated arginine methyltransferase 1	WYQPSFHGV	1564	canonical	7.764	0.047	8.186	39.41	1119.51	9	-5.3	1120.52	1	45.0367	84643		2950	10300	4220	2.46102	#DIV/0!	1	0	20	5	4	7	4	ENSMUSP00000159804.1:ENSMUSP00000111053.4:ENSMUSP00000111052.2:ENSMUSP00000034703.9	DB Search	Ensembl
Kctd20	potassium channel tetramerisation domain containing 20	FGPGREYNF	893	canonical	4.184	8.036	0.011	30.81	1085.49	9	0.4	543.755	2	34.2392	54764	2580		5610	4220	1.90504	#DIV/0!	1	0	5	1	1	1	2	ENSMUSP00000062282.10:ENSMUSP00000120301.2	DB Search	Ensembl
Efr3a	EFR3 homolog A	APEKLDRI	#N/A	canonical	5.504	19.142	2.737	42.91	940.534	8	3.9	471.278	2	15.6763	22918	5150	5890	4910	4220	0.826993	0.199673	0	0	12	4	2	3	3	ENSMUSP00000134683.2:ENSMUSP00000015146.10:ENSMUSP00000106809.2:ENSMUSP00000148418.2:ENSMUSP00000134385.2	DB Search	Ensembl
Igkv6-29	immunoglobulin kappa chain variable 6-29	GSATDFTLT	#N/A	canonical	61.538	38.333	26.071	39.67	911.424	9	-2.4	912.432	1	37.3357	60065	7720	7790	8410	4210	0.813669	0.562532	0	0	21	5	6	3	7	ENSMUSP00000142786.2:ENSMUSP00000100180.3:ENSMUSP00000100189.3	DB Search	Ensembl
Rock1	Rho-associated coiled-coil containing protein kinase 1	RYKDTINKI	946	canonical	14.47	0.012	2.356	47.89	1149.65	9	2.8	384.226	3	12.5119	17609	11900	16000	7450	4200	0.417563	0.0899	0	0	14	4	5	3	2	ENSMUSP00000157140.2:ENSMUST00000234734-2993-Trp122fs:ENSMUSP00000069549.6:ENSMUST00000067947-10338-Trp122fs	DB Search	Mut,Ensembl	58_66	Trp122fs	No
Tspan5	tetraspanin 5	IGALRENTF	2059	canonical	1.965	10.481	0.127	42.15	1019.54	9	-2.5	510.778	2	31.868	59835	3400	3300	5260	4200	1.41194	0.12214	0	0	8	2	2	3	1	ENSMUSP00000122120.3:ENSMUSP00000114663.2:ENSMUSP00000128568.2:ENSMUSP00000026993.8:ENSMUSP00000113359.2:ENSMUSP00000115287.3:ENSMUSP00000113230.2:ENSMUSP00000029800.3:ENSMUSP00000117857.2:ENSMUSP00000120969.2:ENSMUSP00000120961.2:ENSMUSP00000097102.4:ENSMUSP00000123607.3	DB Search	Ensembl
Rarg	retinoic acid receptor, gamma	KGAERAITL	1500	canonical	1.712	1.937	0.042	32.74	957.561	9	0.3	479.789	2	19.464	29435	4660	5000	6360	4190	1.09213	0.724566	0	0	5	1	1	2	1	ENSMUSP00000048838.9:ENSMUSP00000067266.8	DB Search	Ensembl
Rps10	ribosomal protein S10	TYRRSAVPPGADK	#N/A	canonical	#N/A	#N/A	#N/A	41.73	1416.75	13	3.6	473.26	3	7.5468	9102	408	1090	3960	4180	5.43391	0.0114409	0	0	10	2	2	2	4	ENSMUSP00000110531.2:ENSMUSP00000156346.2:ENSMUSP00000136042.2:ENSMUSP00000156878.2:ENSMUSP00000110532.2	DB Search	Ensembl
Galk1	galactokinase 1	VAPLVIDHI	1470	canonical	2.471	1.882	0.041	44.11	975.575	9	3.5	976.589	1	52.0768	79932	2180	2610	7200	4170	2.3737	0.164528	0	0	17	3	7	3	4	ENSMUSP00000021114.5	DB Search	Ensembl
Cdkn1b	cyclin-dependent kinase inhibitor 1B	FGPVNHEEL	567	canonical	1.492	1.359	0.008	48.29	1040.49	9	0.3	521.256	2	31.1958	58260	1830	2290	6670	4170	2.63107	0.118241	0	0	11	3	3	3	2	ENSMUSP00000145056.2:ENSMUST00000204807-6618-Glu22Asp:ENSMUST00000067327-9116-Pro141Gln:ENSMUST00000003115-7495-Glu22Asp:ENSMUST00000067327-10534-Glu22Asp:ENSMUST00000003115-5157-Pro141Gln:ENSMUSP00000065832.5:ENSMUSP00000003115.7:ENSMUST00000204807-8745-Pro141Gln	DB Search	Mut,Ensembl	33_41	Pro141Gln,Glu22Asp	No
Hnrnpm	heterogeneous nuclear ribonucleoprotein M	MGGAGGASF	2841	canonical	1.174	8.901	3.364	43.92	753.312	9	0.8	754.322	1	20.6358	29148	2920	3520	7910	4160	1.87422	0.27643	0	0	9	2	2	2	3	ENSMUSP00000115787.2:ENSMUSP00000084864.6:ENSMUSP00000110027.3:ENSMUSP00000120115.2	DB Search	Ensembl
Ddx3x	DEAD box helicase 3, X-linked	SDGYGGNY	#N/A	canonical	45.5	69.688	43.6	36.2	831.303	8	0.2	832.314	1	10.0334	16023			7760	4160	#DIV/0!	#DIV/0!	2	0	4	0	0	2	2	ENSMUSP00000000804.7:ENSMUSP00000035261.2	DB Search	Ensembl
Nomo1	nodal modulator 1	LGPLKSAQEL	1924	canonical	0.358	10.582	0.095	41.72	1054.6	10	0.4	528.31	2	36.1376	55405	3740	4180	5400	4140	1.20455	0.348699	0	0	8	3	2	1	2	ENSMUSP00000033121.6:ENSMUST00000033121-6374-Arg559Lys	DB Search	Mut,Ensembl	688_697	Arg559Lys	No
Git1	GIT ArfGAP 1	VHPIKSEFI	#N/A	canonical	17.441	0.793	0.141	40.89	1068.6	9	7.3	535.311	2	30.4778	49263	1060		4150	4140	3.91038	#DIV/0!	1	0	8	1	1	2	4	ENSMUSP00000037210.4	DB Search	Ensembl
Ighv8-5	immunoglobulin heavy variable V8-5	VFLKITSVDTVDTA	#N/A	Noncanonical	#N/A	#N/A	#N/A	62.79	1507.81	14	1.9	754.918	2	52.8197	81361	12500	11200	1350	4130	0.231224	0.0272184	0	0	7	3	2	1	1	ENSMUSP00000142292.2:ENSMUSP00000142333.2:ENSMUSP00000100321.3	Homolog	Ensembl
Igkv6-29	immunoglobulin kappa chain variable 6-29	SWYQQKPE	#N/A	canonical	62.308	24.101	50.769	44.53	1064.49	8	8.5	533.26	2	17.3227	26317				4130	#DIV/0!	#DIV/0!	2	1	6	1	3	0	2	ENSMUSP00000142786.2:ENSMUSP00000100180.3:ENSMUSP00000100189.3	DB Search	Ensembl
Nit1	nitrilase 1	TGPAHWEVL	498	canonical	2.246	2.964	0.007	44.78	1008.5	9	0.4	505.261	2	44.1757	70280	1870	2480	6980	4120	2.55172	0.147316	0	0	13	3	2	3	5	ENSMUSP00000106926.2:ENSMUST00000111295-597-Thr22Ile:ENSMUSP00000106920.2	DB Search	Mut,Ensembl	229_237	Thr22Ile	No
Cyrib	CYFIP related Rac1 interactor B	SYRGAGHEI	#N/A	canonical	8.175	0.01	4.855	42.68	988.473	9	1.8	330.5	3	7.8474	9357	5570	6220	6770	4120	0.923664	0.77286	0	0	13	3	3	4	3	ENSMUSP00000153790.2:ENSMUSP00000154547.2:ENSMUSP00000154205.2:ENSMUSP00000132486.2:ENSMUSP00000066359.5:ENSMUSP00000154320.2	DB Search	Ensembl
Vwa3a	von Willebrand factor A domain containing 3A	ASETTAPSV	#N/A	Noncanonical	11.012	12.469	9.307	44.12	861.408	9	1.1	862.419	1	16.5107	22484	3280	1440	2990	4110	1.50424	0.384345	0	0	13	1	3	3	6	ENSMUSP00000129136.2:ENSMUSP00000146973.2:ENSMUST00000210099-2273-Thr49Arg:ENSMUSP00000142282.2:ENSMUSP00000105724.3:ENSMUSP00000049252.2:ENSMUSP00000090789.7:ENSMUSP00000129672.2:ENSMUST00000159342-8702-Val1388Met:ENSMUSP00000100212.4:ENSMUSP00000095602.4:ENSMUSP00000105723.2:ENSMUSP00000066679.2:ENSMUSP00000065643.8:ENSMUST00000046290-3530-Ile75Leu:ENSMUSP00000129757.2:ENSMUST00000097992-3311-T…	DeepNovo	Mut,Ensembl
D8Ertd738e	DNA segment, Chr 8, ERATO Doi 738, expressed	RGPRKGGRVI	#N/A	canonical	3.302	10.576	0.172	29.12	1094.68	10	7.2	274.68	4	4.0197	2611		13600	8890	4100	0.477574	#DIV/0!	1	0	9	1	3	3	2	ENSMUSP00000019506.8	DB Search	Ensembl
Rpl27a	ribosomal protein L27A	TGVAPIIDVVRS	#N/A	canonical	56.667	82.5	80	47.51	1225.7	12	-0.9	613.86	2	52.4852	83814			6210	4100	#DIV/0!	#DIV/0!	2	0	5	0	0	2	3	ENSMUSP00000123410.2	DB Search	Ensembl
Necap2	NECAP endocytosis associated 2	QPGTGWVQF	1559	canonical	0.047	12.402	7.975	45.84	1018.49	9	0	1019.5	1	53.2715	102802	1350	2460	5010	4100	2.39108	0.0661485	0	0	7	1	3	1	2	ENSMUSP00000030760.9	DB Search	Ensembl
Ighg1	immunoglobulin heavy constant gamma 1 (G1m marker)	SSTKVDKKIVPR	#N/A	canonical	72.143	57.414	57	55.51	1356.81	12	2	453.279	3	8.3897	10711	3160	5020	3860	4100	0.973105	0.917335	0	0	17	7	4	3	3	ENSMUSP00000141658.2:ENSMUSP00000100216.2	DB Search	Ensembl
Hsp90aa1	heat shock protein 90, alpha (cytosolic), class A member 1	LSSGFSL	#N/A	canonical	#N/A	#N/A	#N/A	27.85	709.365	7	-1.5	710.374	1	46.0813	86441			5650	4090	#DIV/0!	#DIV/0!	2	0	2	0	0	1	1	ENSMUSP00000021698.7:ENSMUSP00000024739.8:ENSMUSP00000091921.5:ENSMUST00000024739-6504-Ile690fs	DB Search	Mut,Ensembl	664_670	Ile690fs	No
Dus1l	dihydrouridine synthase 1-like (S. cerevisiae)	QNDPEVRF	#N/A	Noncanonical	16.489	18.892	5.216	43.26	1003.47	8	-0.1	502.745	2	25.7434	38133	4670	3280	1520	4090	0.70566	0.507228	0	0	11	2	3	3	3	ENSMUSP00000101741.2:ENSMUSP00000124387.2:ENSMUSP00000132516.2:ENSMUST00000117648-9834-Leu783fs:ENSMUSP00000158500.2:ENSMUSP00000021134.4:ENSMUSP00000008748.7:ENSMUSP00000116097.2:ENSMUSP00000098106.3:ENSMUSP00000107802.2:ENSMUSP00000156151.2:ENSMUSP00000048482.7:ENSMUSP00000091051.5:ENSMUSP00000154646.2:ENSMUSP00000142056.2:ENSMUSP00000106090.2:ENSMUSP00000085264.6:ENSMUSP00000028635.6:ENSMUSP00…	DeepNovo	Mut,Ensembl
Lnpep	leucyl/cystinyl aminopeptidase	SYFKGASLL	37	canonical	3.796	0.002	1.627	42.8	984.528	9	-1.7	493.272	2	46.9947	74148	3870	4230	5890	4080	1.23086	0.417564	0	0	13	2	2	5	4	ENSMUSP00000036998.3	DB Search	Ensembl
Zc3hav1	zinc finger CCCH type, antiviral 1	KAAGPDRFVLL	#N/A	canonical	4.938	7.89	0.011	48.54	1185.69	11	-0.5	593.853	2	47.1555	88852		457	5040	4080	9.97812	#DIV/0!	1	0	8	1	2	2	3	ENSMUSP00000110550.2:ENSMUSP00000110548.2:ENSMUSP00000031850.5:ENSMUSP00000144312.2	DB Search	Ensembl
Ythdf2	YTH N6-methyladenosine RNA binding protein 2	TPFLGQHGF	1193	canonical	0.022	5	4.424	50.49	1002.49	9	5	502.258	2	43.1201	65932	2580	2820	4790	4080	1.64259	0.0436198	0	0	32	9	7	9	7	ENSMUSP00000120414.2	DB Search	Ensembl
Amigo2	adhesion molecule with Ig like domain 2	AFNTAFTTL	1290	canonical	2.795	0.029	3.208	45.88	984.492	9	1.2	985.503	1	53.8707	84869	9250	11600	3390	4080	0.358273	0.0319119	0	0	7	2	2	1	2	ENSMUSP00000155019.2	DB Search	Ensembl
Vps51	VPS51 GARP complex subunit	AFLSSLTDV	2609	canonical	17.92	0.514	29.1	48.26	951.491	9	-2	952.5	1	54.2314	86316		6210	3220	4080	0.587762	#DIV/0!	1	0	4	1	1	1	1	ENSMUSP00000025711.6	DB Search	Ensembl
Wdr6	WD repeat domain 6	SYLESKGLL	511	canonical	5.936	0.007	3.971	46.13	1008.55	9	-3	1009.56	1	41.7578	78578	6870	6590	6500	4070	0.78529	0.358864	0	0	16	4	4	4	4	ENSMUSP00000070927.6	DB Search	Ensembl
Rhbdf2	rhomboid 5 homolog 2	RPHAAHPPLTPGVLS	#N/A	canonical	#N/A	#N/A	#N/A	43.55	1548.85	15	-0.8	517.293	3	29.9359	55902			6360	4070	#DIV/0!	#DIV/0!	2	0	8	0	0	5	3	ENSMUSP00000099318.4:ENSMUSP00000099317.2	DB Search	Ensembl
Cul1	cullin 1	RYMELYTHV	#N/A	canonical	2.324	0.003	3.28	46.29	1210.58	9	-1.5	606.299	2	32.5288	60866	3210	3070	5920	4070	1.59076	0.183546	0	0	7	2	2	1	2	ENSMUSP00000031697.9:ENSMUSP00000122702.2	DB Search	Ensembl
Ahnak	AHNAK nucleoprotein (desmoyokin)	MPDVGLNL	2384	canonical	0.285	6.447	3.828	41.86	857.432	8	1.3	858.443	1	53.8961	105332	2060	2990	5560	4050	1.90297	0.123783	0	0	5	1	1	1	2	ENSMUSP00000090633.3	DB Search	Ensembl
Krt8	keratin 8	TSGPGARISS	#N/A	canonical	68.889	64.524	28.909	46.99	931.472	10	2.8	466.747	2	8.6146	13356			4550	4030	#DIV/0!	#DIV/0!	2	0	6	1	1	2	2	ENSMUSP00000023952.9	DB Search	Ensembl
Ctdnep1	CTD nuclear envelope phosphatase 1	SYIKDLSVV	462	canonical	14.818	0.007	5.619	40.73	1022.56	9	-1.2	1023.57	1	43.9772	82641	9720	9530	7640	4020	0.605714	0.171316	0	0	21	6	9	3	3	ENSMUSP00000137199.2:ENSMUSP00000104234.2	DB Search	Ensembl
Cdca4	cell division cycle associated 4	SVSELPIV	#N/A	canonical	24.218	25.58	16.951	34.82	842.475	8	-0.7	843.484	1	53.4217	86420		1840	1040	4020	1.375	#DIV/0!	1	0	6	0	1	2	3	ENSMUSP00000152315.2:ENSMUSP00000058901.6	DB Search	Ensembl
Eef1a1	eukaryotic translation elongation factor 1 alpha 1	SFSDYPPLGR	#N/A	canonical	53.269	34.879	36.4	49.97	1137.55	10	-1	569.782	2	35.6363	66807	763	551	4990	4000	6.8417	0.0169557	0	0	6	1	2	1	2	ENSMUSP00000042457.9	DB Search	Ensembl
Cebpz	CCAAT/enhancer binding protein zeta	LGGTKQDYL	2765	canonical	4.131	11.918	0.869	45.23	993.513	9	1.4	994.526	1	23.4884	42753		2720	6420	3990	1.9136	#DIV/0!	1	0	14	1	3	4	6	ENSMUSP00000024885.9:ENSMUST00000024885-3724-Ala422Gly:ENSMUST00000024885-6322-Glu652Gly:ENSMUST00000024885-9069-Pro146Ala:ENSMUSP00000156479.2:ENSMUST00000024885-4499-Leu318Met:ENSMUST00000024885-9994-Leu196Pro:ENSMUST00000024885-601-Ala875Thr:ENSMUST00000024885-2698-Thr112Ala	DB Search	Mut,Ensembl	48_56	Ala875Thr,Ala422Gly,Leu196Pro,Pro146Ala,Glu652Gly,Thr112Ala,Leu318Met	No
Ifi203	interferon activated gene 203	VPHVPSATGF	1757	canonical	0.064	2.988	9.198	53.97	1010.52	10	0.5	506.269	2	36.7487	69038	2960	2920	5180	3990	1.55952	0.109819	0	0	11	2	2	4	3	ENSMUST00000129829-10594-Ser647Arg:ENSMUST00000129829-9382-Glu561Lys:ENSMUST00000129829-61-Asn122Tyr:ENSMUST00000129829-546-Lys91Glu:ENSMUST00000129829-9954-Arg616Ser:ENSMUST00000127730-9218-Tyr318His:ENSMUST00000129829-9682-Ile440Thr:ENSMUST00000129829-10568-Leu355Phe:ENSMUST00000129829-9148-Ile304Ser:ENSMUST00000129829-2288-Met1?:ENSMUST00000129829-3506-Ser587Gly:ENSMUST00000129829-614-Ile52Met…	DB Search	Mut,Ensembl	316_325,323_332,339_348	Ala411Glu,Glu94Lys,Asn122Tyr,Asn322Ser,Met1?,Arg616Ser,Ile304Ser,Tyr318His,Lys91Glu,Ser587Gly,Ile52Met,Pro438His,Val353Ile,Ser647Arg,Ile440Thr,Asn545Ser,Tyr325His,Arg198Gln,Glu561Lys,Asn447Ser,His296Pro,Leu355Phe	Yes,No
Ighv8-5	immunoglobulin heavy variable V8-5	KITSVDTVDTATYY	#N/A	Noncanonical	#N/A	#N/A	#N/A	50.32	1575.77	14	-1.2	788.893	2	36.6388	68941	4850	4480	6000	3970	1.0686	0.785775	0	0	9	2	3	2	2	ENSMUSP00000142292.2:ENSMUSP00000142333.2	Homolog	Ensembl
Ift172	intraflagellar transport 172	AYLVDIKTI	949	canonical	18.416	0.012	9.647	42.17	1034.6	9	-0.7	1035.61	1	52.8165	101211	2120	2110	5180	3970	2.16312	0.0555004	0	0	7	1	1	2	3	ENSMUSP00000049335.8:ENSMUSP00000143995.2	DB Search	Ensembl
Ighv8-11	immunoglobulin heavy variable V8-11	SFSGFSLST	#N/A	canonical	31.917	6.031	25.893	34.28	931.429	9	0.3	932.44	1	50.1232	95114	3840	4390	6060	3960	1.2175	0.496306	0	0	8	2	2	2	2	ENSMUSP00000100317.4:ENSMUSP00000100323.2:ENSMUSP00000142292.2:ENSMUSP00000100305.2:ENSMUSP00000142333.2:ENSMUSP00000129008.3:ENSMUSP00000100321.3:ENSMUSP00000142082.2:ENSMUSP00000141906.2	DB Search	Ensembl
Ckap2	cytoskeleton associated protein 2	TLNDLIHNI	2867	canonical	1.995	1.304	3.991	39.76	1051.57	9	-1.1	526.792	2	52.8846	101366	2320		4320	3950	1.78233	#DIV/0!	1	0	7	2	0	3	2	ENSMUSP00000039518.8	DB Search	Ensembl
Galk1	galactokinase 1	VGSPRTDGL	2383	canonical	3.31	6.927	0.284	33.48	900.466	9	3.9	451.244	2	15.6642	22925	18900	18800	5400	3940	0.247745	0.00265213	0	0	14	6	4	1	3	ENSMUSP00000021114.5	DB Search	Ensembl
Igkv19-93	immunoglobulin kappa chain variable 19-93	SASLGDKVT	#N/A	Noncanonical	62.308	59.655	50.769	45	876.455	9	3.7	877.469	1	11.4564	18803	3420	4200	2630	3940	0.862205	0.562177	0	0	17	5	4	3	5	ENSMUSP00000143363.2:ENSMUSP00000139272.2	Homolog	Ensembl
Cdcp1	CUB domain containing protein 1	SNPEKHFVL	576	canonical	2.407	1.641	0.008	47.53	1069.56	9	0.6	535.787	2	26.0739	38927	4550	4600	577	3940	0.493661	0.302256	0	0	9	3	1	1	4	ENSMUSP00000042057.8	DB Search	Ensembl
Mcl1	myeloid cell leukemia sequence 1	LYRQSLEII	2146	canonical	23.154	0.156	8.168	28.47	1133.64	9	-0.7	567.831	2	47.9414	75608	7770	7950	4220	3920	0.517812	0.00212353	0	0	9	2	3	2	2	ENSMUSP00000044048.9	DB Search	Ensembl
Igkv6-29	immunoglobulin kappa chain variable 6-29	SMSMSVGE	#N/A	canonical	59.722	53.625	70	34.8	826.32	8	-2.3	827.328	1	22.7997	35281	4480	4540	3280	3920	0.798226	0.105389	0	0	15	4	3	4	4	ENSMUSP00000142786.2:ENSMUSP00000100180.3:ENSMUSP00000100189.3	DB Search	Ensembl
Ppia	peptidylprolyl isomerase A	TGPGILS	#N/A	canonical	#N/A	#N/A	#N/A	23.6	643.354	7	2.2	644.365	1	27.7335	44640		420	7350	3910	13.4048	#DIV/0!	1	0	5	0	1	2	2	ENSMUSP00000117987.2:ENSMUSP00000150020.2	DB Search	Ensembl
Pdgfra	platelet derived growth factor receptor, alpha polypeptide	TGPGLIS	#N/A	canonical	#N/A	#N/A	#N/A	23.6	643.354	7	2.2	644.365	1	27.7335	44640		420	7350	3910	13.4048	#DIV/0!	1	0	5	0	1	2	2	ENSMUSP00000143891.2:ENSMUST00000000476-10061-Gly1005Ser:ENSMUSP00000144543.2:ENSMUST00000168162-10909-Gly1005Ser:ENSMUSP00000000476.9:ENSMUSP00000144634.2:ENSMUSP00000143906.2:ENSMUSP00000127173.2	DB Search	Mut,Ensembl	16_22	Gly1005Ser	No
Ranbp2	RAN binding protein 2	TGPGLLS	#N/A	canonical	#N/A	#N/A	#N/A	23.6	643.354	7	2.2	644.365	1	27.7335	44640		420	7350	3910	13.4048	#DIV/0!	1	0	5	0	1	2	2	ENSMUSP00000003310.6:ENSMUSP00000030404.5	DB Search	Ensembl
H1f0	H1.0 linker histone	TENSTSAPAAKPK	#N/A	canonical	#N/A	#N/A	#N/A	63.83	1300.66	13	2.7	651.343	2	5.3396	6064			7810	3900	#DIV/0!	#DIV/0!	2	0	12	2	3	4	3	ENSMUSP00000137309.2	DB Search	Ensembl
Septin2	septin 2	NPEHNDFL	#N/A	canonical	7.825	21.603	3.452	40.17	984.43	8	1.3	985.442	1	25.4347	40623	4710	5030	5020	3900	0.915811	0.554374	0	0	16	3	3	4	6	ENSMUSP00000027495.9:ENSMUSP00000127276.2:ENSMUSP00000136366.2:ENSMUSP00000132850.2	DB Search	Ensembl
Hnrnpu	heterogeneous nuclear ribonucleoprotein U	GKSSGPTSLFAV	#N/A	canonical	49	30.34	22.727	39.73	1149.6	12	-0.5	575.81	2	49.3222	78538	1470	2020	4270	3880	2.33524	0.020299	0	0	7	1	1	3	2	ENSMUSP00000047571.8:ENSMUSP00000124147.2	DB Search	Ensembl
Fbh1	F-box DNA helicase 1	ESPARIHLI	1344	canonical	6.747	4.474	0.033	42.9	1034.59	9	-2	518.302	2	34.1293	55035	8270	8890	4970	3870	0.515152	0.0222666	0	0	7	3	2	1	1	ENSMUSP00000071495.8:ENSMUSP00000116392.2	DB Search	Ensembl
Itgb1	integrin beta 1 (fibronectin receptor beta)	TVVNPKYEGK	#N/A	canonical	54.615	60	53.462	53.94	1133.61	10	0.7	567.814	2	10.177	13649	3120	4420	3430	3870	0.96817	0.877282	0	0	11	3	5	1	2	ENSMUSP00000087457.6	DB Search	Ensembl
Rpl8	ribosomal protein L8	HIGKPSTIRRDAPAG	#N/A	canonical	#N/A	#N/A	#N/A	38.47	1574.86	15	2	525.965	3	10.1579	12885	8260	19300	4470	3860	0.30225	0.22413	0	0	19	8	6	3	2	ENSMUSP00000004072.9:ENSMUSP00000155657.2	DB Search	Ensembl
Pttg1	pituitary tumor-transforming gene 1	FPFNPLDF	2280	canonical	0.229	11.195	6.464	43	995.475	8	5.2	996.491	1	54.9739	93024	2090			3860	1.84689	#DIV/0!	1	1	5	2	1	1	1	ENSMUSP00000112834.2:ENSMUSP00000020685.10:ENSMUSP00000112841.2:ENSMUSP00000122019.2:ENSMUSP00000112815.2:ENSMUSP00000020687.9:ENSMUSP00000098894.5	DB Search	Ensembl
Sema3e	sema domain, immunoglobulin domain (Ig), short basic domain, secreted, (semaphorin) 3E	LYIGSASAV	1354	canonical	21.222	0.034	21.646	44.07	879.47	9	0.9	880.482	1	40.1802	75435	1320	1200	6720	3850	4.19444	0.107235	0	0	5	1	2	1	1	ENSMUSP00000073612.7	DB Search	Ensembl
Ttn	titin	LDDVEVH	#N/A	Noncanonical	#N/A	#N/A	#N/A	26.85	825.387	7	-0.4	826.396	1	12.4714	16445	3600	4270	3890	3850	0.983482	0.864311	0	0	20	5	3	5	7	ENSMUSP00000107477.3:ENSMUSP00000099850.3:ENSMUSP00000113745.2:ENSMUSP00000154268.2:ENSMUST00000120674-874-Ala15Glu:ENSMUST00000023407-4230-Ala15Glu:ENSMUSP00000114380.2:ENSMUSP00000011895.8:ENSMUSP00000107513.3:ENSMUST00000160571-5544-Ala15Glu:ENSMUSP00000072406.7:ENSMUSP00000070071.5:ENSMUSP00000117917.3:ENSMUSP00000135277.2:ENSMUSP00000135185.2:ENSMUSP00000022705.6:ENSMUSP00000097561.4:ENSMUSP…	DeepNovo	Mut,Ensembl
Eif4g1	eukaryotic translation initiation factor 4, gamma 1	YPAQGVQQF	1426	canonical	0.038	2.058	1.005	49.34	1036.5	9	-0.4	1037.51	1	31.0044	57608	3370	2700	8150	3840	1.97529	0.307573	0	0	34	12	9	4	9	ENSMUST00000115463-10535-Pro1375fs:ENSMUSP00000111121.2:ENSMUST00000044783-5828-Pro1389fs:ENSMUSP00000120698.2:ENSMUSP00000120035.2:ENSMUSP00000111123.2:ENSMUST00000115461-4227-Pro1383fs:ENSMUSP00000111117.2:ENSMUSP00000115230.2:ENSMUST00000115457-2715-Pro1342fs:ENSMUST00000115460-4681-Pro1389fs:ENSMUST00000073840-2667-Pro1382fs:ENSMUSP00000143999.2:ENSMUSP00000047678.8:ENSMUSP00000143861.2:ENSMU…	DB Search	Mut,Ensembl	106_114,153_161,146_154	Pro1375fs,Pro1382fs,Pro1389fs,Pro1383fs,Pro1342fs	No
Rpl34	ribosomal protein L34	SYNTASNKTRL	#N/A	canonical	13.866	0.066	7.276	54.67	1253.64	11	-0.7	627.828	2	10.5976	17197	16600	16800	5630	3840	0.283533	0.00561743	0	0	11	2	3	3	3	ENSMUSP00000142951.2:ENSMUSP00000078092.7:ENSMUSP00000086614.5:ENSMUSP00000143752.2:ENSMUSP00000142486.2	DB Search	Ensembl
Sbf1	SET binding factor 1	FYGDVQTHI	600	canonical	5.094	0.008	4.143	42.21	1078.51	9	-1.2	540.262	2	34.4085	54756	4960	5010	5210	3840	0.907723	0.57129	0	0	9	2	3	2	2	ENSMUSP00000120725.2:ENSMUSP00000119943.2:ENSMUSP00000118107.3	DB Search	Ensembl
Ckap5	cytoskeleton associated protein 5	VGPSVYLERL	1215	canonical	1.002	10.838	0.023	42.32	1131.63	10	-0.8	566.823	2	51.3431	97796	4250	5230	6030	3830	1.04008	0.88912	0	0	13	2	4	4	3	ENSMUSP00000097303.5:ENSMUSP00000046263.10:ENSMUSP00000106969.3:ENSMUSP00000106970.4	DB Search	Ensembl
Zbp1	Z-DNA binding protein 1	GGPVKIGQL	#N/A	canonical	15.072	5.142	0.015	36.91	867.518	9	3.5	868.531	1	35.0575	56537		821	4690	3810	5.17661	#DIV/0!	1	0	11	1	3	3	4	ENSMUSP00000104744.3:ENSMUSP00000029018.8	DB Search	Ensembl
Dync1h1	dynein cytoplasmic 1 heavy chain 1	RGMLHQDHI	#N/A	canonical	1.913	1.488	0.196	49.63	1105.55	9	-1.5	369.523	3	11.1821	14324	1340	3240	6680	3800	2.28821	0.229392	0	0	15	4	4	2	5	ENSMUST00000018851-10542-Tyr3123Cys:ENSMUSP00000018851.8	DB Search	Mut,Ensembl	3871_3879	Tyr3123Cys	No
Rps6ka3	ribosomal protein S6 kinase polypeptide 3	KYVYVVTEL	#N/A	canonical	4.417	0.006	5.687	45.76	1112.61	9	1.2	557.316	2	48.2926	76876	3720	3000	6640	3780	1.5506	0.33638	0	0	19	6	5	4	4	ENSMUSP00000108112.2:ENSMUSP00000033671.7	DB Search	Ensembl
Smad4	SMAD family member 4	HYWPVHNEL	#N/A	canonical	1.027	0.009	1.615	48.76	1193.56	9	3.4	597.793	2	32.5553	60932	675	282	6410	3780	10.6479	0.0738756	0	0	11	2	4	3	2	ENSMUSP00000110589.2:ENSMUSP00000025393.8	DB Search	Ensembl
Ttll7	tubulin tyrosine ligase-like family, member 7	KFWSDISEL	2210	canonical	2.738	0.182	7.982	39.37	1123.55	9	-1.3	1124.57	1	53.2962	102800	3520	3730	2760	3780	0.902069	0.565739	0	0	11	2	4	2	3	ENSMUSP00000129369.2	DB Search	Ensembl
Ighg1	immunoglobulin heavy constant gamma 1 (G1m marker)	DKKIVPR	#N/A	canonical	#N/A	#N/A	#N/A	31.39	854.534	7	5.5	285.854	3	4.5121	3442	3730	5020	940	3780	0.539429	0.32552	0	0	22	7	8	3	4	ENSMUSP00000141658.2:ENSMUSP00000100216.2	DB Search	Ensembl
Ptk2	PTK2 protein tyrosine kinase 2	SYWEMRGNAL	1837	canonical	6.722	0.076	12.52	47.13	1225.55	10	0	613.787	2	42.1258	64255	2910	3750	6670	3760	1.56607	0.339311	0	0	9	3	3	1	2	ENSMUSP00000105663.3:ENSMUSP00000155470.2:ENSMUSP00000154242.2:ENSMUSP00000154578.2:ENSMUSP00000159174.2	DB Search	Ensembl
Jak1	Janus kinase 1	DYLGSRQYV	#N/A	canonical	10.69	0.125	10.331	51.52	1099.53	9	-0.4	550.774	2	28.8794	53663	14200	13300	4950	3760	0.316727	0.00624608	0	0	13	7	2	2	2	ENSMUSP00000099842.4	DB Search	Ensembl
Togaram1	TOG array regulator of axonemal microtubules 1	EYIKVITGL	1525	canonical	10.852	0.044	6.205	48.97	1034.6	9	3.2	518.311	2	51.8701	82815	11400	11300	6090	3750	0.43348	0.0316056	0	0	21	8	6	4	3	ENSMUSP00000070382.8:ENSMUSP00000152616.2	DB Search	Ensembl
Eef1a1	eukaryotic translation elongation factor 1 alpha 1	SGDAAIVDMVPGKP	#N/A	canonical	#N/A	#N/A	#N/A	61.25	1355.68	14	-2.9	678.846	2	46.0031	86474			5940	3750	#DIV/0!	#DIV/0!	2	0	9	0	0	4	5	ENSMUSP00000042457.9	DB Search	Ensembl
Map4	microtubule-associated protein 4	LPAKALETM	1753	canonical	0.063	3.553	4.75	32.72	972.531	9	5.5	487.277	2	32.3106	52104			4250	3750	#DIV/0!	#DIV/0!	2	0	4	0	0	1	3	ENSMUSP00000132662.4:ENSMUSP00000035055.11	DB Search	Ensembl
Eef2	eukaryotic translation elongation factor 2	TGPNILTDI	1765	canonical	9.649	4.477	0.065	36.55	942.502	9	0.8	943.513	1	54.074	88743	3070	3690		3750	1.10947	#DIV/0!	0	1	9	1	3	2	3	ENSMUST00000047864-7037-Ala691fs:ENSMUSP00000046101.10	DB Search	Mut,Ensembl	657_665	Ala691fs	No
Sf3b1	splicing factor 3b, subunit 1	GYVPIRTPA	#N/A	canonical	32.45	0.403	34.154	40.22	972.539	9	-1.9	487.277	2	32.0956	48560	1900	1550		3750	2.17391	#DIV/0!	0	1	4	2	1	0	1	ENSMUSP00000027127.8	DB Search	Ensembl
Mettl14	methyltransferase like 14	IYKDSSTFL	601	canonical	4.565	0.008	2.583	47.46	1072.54	9	-0.7	1073.55	1	34.7752	53254	15100	15100	5000	3740	0.289404	0.0034296	0	0	18	10	6	1	1	ENSMUST00000174323-5097-Ile362Lys:ENSMUSP00000029759.10:ENSMUSP00000087848.9:ENSMUSP00000134198.2	DB Search	Mut,Ensembl	99_107	Ile362Lys	No
Igkc	immunoglobulin kappa constant	STLTLTK	#N/A	canonical	#N/A	#N/A	#N/A	22.8	762.449	7	2.1	763.46	1	16.819	23135	4120	4380	3500	3740	0.851765	0.0706104	0	0	8	2	3	2	1	ENSMUSP00000100206.2	DB Search	Ensembl
Ccm2	cerebral cavernous malformation 2	KYLGQLTSI	62	canonical	6.965	0.003	5.057	38.11	1021.58	9	0.3	511.8	2	41.9562	66852	2540	2490	5700	3730	1.87475	0.155201	0	0	11	3	3	3	2	ENSMUSP00000125608.2:ENSMUSP00000125072.2:ENSMUSP00000000388.9	DB Search	Ensembl
Soga1	suppressor of glucose, autophagy associated 1	QGPAKEIML	785	canonical	4.84	6.586	0.009	37.81	985.527	9	-0.1	493.772	2	35.0361	65798	2840	3650	4560	3730	1.27735	0.260829	0	0	4	1	1	1	1	ENSMUSP00000066556.7	DB Search	Ensembl
Igkv6-29	immunoglobulin kappa chain variable 6-29	TQSPKSMSMS	#N/A	canonical	35.107	31.773	28.227	45.79	1082.47	10	-1.1	542.246	2	10.7026	17485	3520	4560	3230	3730	0.861386	0.434141	0	0	6	2	2	1	1	ENSMUSP00000142786.2:ENSMUSP00000100180.3:ENSMUSP00000100189.3	DB Search	Ensembl
Ahnak	AHNAK nucleoprotein (desmoyokin)	KGPSLQGDL	#N/A	canonical	7.338	6.642	0.091	32.87	913.487	9	6.9	457.756	2	26.2737	48779	2950	1650	404	3730	0.898696	0.908117	0	0	16	5	5	3	3	ENSMUSP00000090633.3	DB Search	Ensembl
Dhx15	DEAH (Asp-Glu-Ala-His) box polypeptide 15	IPGRTHPVEI	#N/A	canonical	0.525	12.877	9.581	37.27	1117.62	10	0.1	559.821	2	23.2753	36828				3720	#DIV/0!	#DIV/0!	2	1	7	0	0	2	5	ENSMUSP00000031061.8:ENSMUSP00000143658.2:ENSMUSP00000143381.2:ENSMUSP00000143069.2	DB Search	Ensembl
Serpinh1	serine (or cysteine) peptidase inhibitor, clade H, member 1	SYTVGVTMM	1593	canonical	13.08	0.05	4.577	43.66	987.441	9	-1.9	988.449	1	48.0244	76494	1060	809	9980	3710	7.32477	0.200275	0	0	6	1	1	1	3	ENSMUSP00000147064.2:ENSMUSP00000126390.2	DB Search	Ensembl
Pi4ka	phosphatidylinositol 4-kinase alpha	GYNKQNTTL	430	canonical	12.068	0.007	4.466	38.33	1037.51	9	1.4	519.767	2	10.4506	13246	10900	11000	5620	3710	0.426027	0.0223776	0	0	8	3	3	1	1	ENSMUSP00000156049.3:ENSMUSP00000036162.6	DB Search	Ensembl
C3	complement component 3	MGPASGSQLL	#N/A	canonical	0.592	6.114	0.127	50.47	959.475	10	-2	960.484	1	41.6254	78445		451	5680	3700	10.3991	#DIV/0!	1	0	16	3	3	3	7	ENSMUSP00000024988.9	DB Search	Ensembl
Strn3	striatin, calmodulin binding protein 3	AYSGIKNQL	853	canonical	6.752	0.01	4.508	49.56	992.529	9	1.9	497.275	2	22.7861	41637	4170	4280	4030	3700	0.914793	0.174321	0	0	7	2	1	2	2	ENSMUSP00000013130.9:ENSMUSP00000130184.2	DB Search	Ensembl
Lig1	ligase I, DNA, ATP-dependent	KMVETLSNL	#N/A	canonical	3.296	0.505	2.799	38.51	1033.55	9	-0.7	517.782	2	37.576	60303	3600	3480	3580	3700	1.02825	0.359816	0	0	11	2	2	2	5	ENSMUST00000177588-429-Ala477Val:ENSMUST00000165964-517-Ala477Val:ENSMUSP00000136972.4:ENSMUSP00000126525.4:ENSMUST00000165964-3934-Val168Ile:ENSMUST00000177588-4299-Val168Ile:ENSMUST00000098814-433-Val168Ile:ENSMUSP00000096411.7:ENSMUST00000098814-1755-Ala477Val	DB Search	Mut,Ensembl	305_313	Val168Ile,Ala477Val	No
Tagln3	transgelin 3	SQAGMTGY	#N/A	canonical	29.475	27.523	27.739	42.33	813.333	8	0	814.343	1	13.4341	22451	565	779	4330	3690	5.96726	0.0100638	0	0	9	1	3	3	2	ENSMUSP00000093762.5:ENSMUSP00000034590.3:ENSMUSP00000106861.2:ENSMUSP00000106859.2	DB Search	Ensembl
Afap1	actin filament associated protein 1	GYAHPSGTAL	1548	canonical	5.285	0.046	12.609	40.62	972.466	10	2	973.479	1	18.1951	25410	8300	7670	4320	3690	0.501565	0.0122975	0	0	14	8	2	2	2	ENSMUSP00000067779.5:ENSMUSP00000148414.2:ENSMUSP00000119364.2	DB Search	Ensembl
Vim	vimentin	TLLIKTVETRD	#N/A	canonical	88.75	84.375	87.5	46.18	1287.74	11	0.7	644.88	2	31.4433	58723	2340	2090	4220	3690	1.78555	0.027204	0	0	19	5	3	5	6	ENSMUSP00000028062.3	DB Search	Ensembl
Ndrg1	N-myc downstream regulated gene 1	TASGSSVTSLEGTRS	#N/A	canonical	#N/A	#N/A	#N/A	62.14	1438.69	15	0.2	720.355	2	18.0823	25120	239	375	3780	3690	12.1661	0.000565336	0	0	5	1	1	1	2	ENSMUSP00000005256.7	DB Search	Ensembl
Ssh2	slingshot protein phosphatase 2	DYLPDRELV	2474	canonical	8.74	0.355	7.842	44.94	1118.56	9	-3.8	560.288	2	43.1393	81389	3880	4510	3310	3690	0.834327	0.199442	0	0	21	5	5	7	4	ENSMUSP00000137933.2:ENSMUSP00000042625.6	DB Search	Ensembl
Igkj2	immunoglobulin kappa joining 2	TFGGGTKLE	#N/A	canonical	90	51.375	72.5	34.93	908.46	9	-3.4	455.237	2	18.3555	27997	4530	4920	2980	3690	0.70582	0.0754267	0	0	12	5	3	2	2	ENSMUSP00000142356.2:ENSMUSP00000142962.2	DB Search	Ensembl
Eef1a1	eukaryotic translation elongation factor 1 alpha 1	SGKKLEDGPKFLK	#N/A	canonical	#N/A	#N/A	#N/A	57.56	1445.82	13	3.9	482.952	3	17.1714	25828			1240	3690	#DIV/0!	#DIV/0!	2	0	6	0	0	2	4	ENSMUSP00000042457.9	DB Search	Ensembl
Nedd4	neural precursor cell expressed, developmentally down-regulated 4	MGVKRADLL	2444	canonical	2.991	6.814	0.331	35.84	1001.57	9	9.3	501.798	2	26.7638	43089	5720	3210	6950	3680	1.19037	0.720052	0	0	11	3	2	3	3	ENSMUSP00000158796.2:ENSMUSP00000034740.8	DB Search	Ensembl
Zfp81	zinc finger protein 81	SYGQSYERI	1178	canonical	17.332	0.021	3.275	47.22	1101.51	9	1.6	551.764	2	20.9335	29963	6240	5620	5610	3680	0.783305	0.33249	0	0	9	4	2	2	1	ENSMUST00000054072-7699-Gly97Arg	DB Search	Mut	143_151,207_215	Gly33Arg,Asn159Ser,Asn95Ser,Gly97Arg	No
Upf3a	UPF3 regulator of nonsense transcripts homolog A (yeast)	RGPSWREKL	#N/A	canonical	3.177	2.126	0.008	36.83	1127.62	9	-0.2	376.882	3	17.9377	27329	5400	12300	8000	3670	0.659322	0.536262	0	0	19	2	6	8	3	ENSMUSP00000037354.8	DB Search	Ensembl
Vim	vimentin	TNLESLPLVDTHSK	#N/A	canonical	#N/A	#N/A	#N/A	55.64	1552.81	14	1.9	777.416	2	42.3066	67204	549	481	7850	3660	11.1748	0.129539	0	0	9	1	1	4	3	ENSMUSP00000028062.3	DB Search	Ensembl
Mdc1	mediator of DNA damage checkpoint 1	HGPERDFPLYL	#N/A	canonical	2.358	7.63	0.034	39.56	1342.67	11	2.5	672.345	2	51.0935	97343		739	7750	3650	7.71313	#DIV/0!	1	0	12	2	1	6	3	ENSMUST00000082337-996-Ser989Leu:ENSMUSP00000080949.7:ENSMUSP00000133568.2:ENSMUST00000082337-4117-Glu396_Glu397del	DB Search	Mut,Ensembl	41_51	Ser989Leu,Glu396_Glu397del	No
Rnpepl1	arginyl aminopeptidase (aminopeptidase B)-like 1	GGPQRFDDFL	2339	canonical	2.054	18.506	0.261	44.95	1150.54	10	-1	576.279	2	48.089	76511		579	2410	3650	5.23316	#DIV/0!	1	0	15	3	2	7	3	ENSMUSP00000136390.2:ENSMUSP00000027487.9	DB Search	Ensembl
Pigs	phosphatidylinositol glycan anchor biosynthesis, class S	IGPERTAVV	885	canonical	14.432	5.577	0.011	35.02	940.534	9	6.6	471.279	2	24.0926	44209	577	2170	4560	3640	2.98507	0.0974539	0	0	9	1	2	4	2	ENSMUSP00000044871.9	DB Search	Ensembl
Eif4g1	eukaryotic translation initiation factor 4, gamma 1	MGPKKVGML	#N/A	canonical	4.641	4.474	0.008	37.32	959.53	9	2.9	480.775	2	23.8235	37523	1050		4340	3640	3.8	#DIV/0!	1	0	6	1	1	2	2	ENSMUSP00000111121.2:ENSMUSP00000111117.2:ENSMUSP00000111123.2:ENSMUSP00000047678.8:ENSMUSP00000111120.2:ENSMUSP00000144320.2:ENSMUSP00000073506.6	DB Search	Ensembl
Trip11	thyroid hormone receptor interactor 11	AYEEVRNQL	638	canonical	4.945	0.008	2.999	54.91	1120.55	9	3.2	561.286	2	21.2388	30332	8120	7150	5250	3630	0.581532	0.0773244	0	0	8	3	2	1	2	ENSMUST00000177183-137-Thr175Ser:ENSMUST00000021605-787-Leu133Ser:ENSMUST00000177183-1583-Arg1542Trp:ENSMUSP00000021605.8:ENSMUST00000021605-3940-Thr460Ser:ENSMUSP00000134976.2:ENSMUST00000021605-6446-Arg1827Trp	DB Search	Mut,Ensembl	400_408,685_693	Leu133Ser,Thr460Ser,Arg1542Trp,Thr175Ser,Arg1827Trp	No
Ccnt1	cyclin T1	ALIGVDHSL	2884	canonical	3.355	1.41	6.28	40.41	923.508	9	-0.6	462.763	2	40.1824	75579	270		4750	3630	15.5185	#DIV/0!	1	0	9	1	1	3	4	ENSMUSP00000126874.2:ENSMUSP00000012104.7	DB Search	Ensembl
Eif5a	eukaryotic translation initiation factor 5A	HLVGIDIFTGK	#N/A	canonical	47.875	57.241	41.5	53.13	1198.67	11	-3.2	600.343	2	51.2281	97467			6940	3620	#DIV/0!	#DIV/0!	2	0	4	0	0	2	2	ENSMUSP00000067077.5:ENSMUSP00000047008.4:ENSMUSP00000104247.2:ENSMUSP00000132717.2:ENSMUSP00000104249.2:ENSMUSP00000104252.2:ENSMUSP00000050289.8:ENSMUSP00000104253.4:ENSMUSP00000104251.2:ENSMUSP00000068651.4:ENSMUSP00000104250.2:ENSMUSP00000104248.2:ENSMUSP00000123402.2	DB Search	Ensembl
Cnn3	calponin 3, acidic	KPFDQTTISLQM	2286	canonical	0.231	13.586	18.453	46.07	1407.71	12	-0.6	704.863	2	50.955	96825	1110	1580	10000	3610	5.05948	0.230437	0	0	9	1	1	3	4	ENSMUSP00000142526.2:ENSMUSP00000143186.2:ENSMUSP00000029773.9	DB Search	Ensembl
Actg1	actin, gamma, cytoplasmic 1	SGPSIVHRL	55	Noncanonical	0.864	0.753	0.003	52.98	964.545	9	4.5	483.284	2	22.9227	33332	835	1350	5910	3610	4.35698	0.0895935	0	0	13	4	2	4	3	ENSMUSP00000101821.3:ENSMUSP00000087043.6:ENSMUSP00000101822.5:ENSMUSP00000071486.7:ENSMUSP00000127663.2:ENSMUSP00000098066.5	Homolog	Ensembl
Rpl34	ribosomal protein L34	TPGNRIVY	#N/A	canonical	5.868	45.385	19.738	37.3	918.492	8	0.6	460.256	2	19.8864	36125			4820	3610	#DIV/0!	#DIV/0!	2	0	6	0	0	4	2	ENSMUSP00000142951.2:ENSMUSP00000078092.7:ENSMUSP00000086614.5:ENSMUSP00000143752.2:ENSMUSP00000142486.2	DB Search	Ensembl
Cap1	CAP, adenylate cyclase-associated protein 1 (yeast)	KLVTTVTEI	2745	canonical	8.057	0.812	9.59	41.1	1002.6	9	-2.1	1003.61	1	38.7566	72967	8470	8280	5630	3600	0.551045	0.0662844	0	0	18	4	7	3	4	ENSMUSP00000068260.6:ENSMUST00000106255-1145-Ser242Pro:ENSMUSP00000101862.2:ENSMUST00000069533-6823-Ser242Pro:ENSMUSP00000101864.4:ENSMUST00000106257-6846-Ser242Pro	DB Search	Mut,Ensembl	464_472	Ser242Pro	No
Tbrg1	transforming growth factor beta regulated gene 1	FSHPTIHNL	2122	canonical	0.647	0.778	0.146	46.98	1064.54	9	-1.3	533.278	2	28.8766	43689	3670	3500	4280	3600	1.09902	0.4177	0	0	14	5	3	3	3	ENSMUSP00000112600.2	DB Search	Ensembl
Ddx24	DEAD box helicase 24	QYNPSRQTL	198	canonical	1.766	0.004	2.237	49.4	1105.55	9	-1.2	553.785	2	17.015	30119	24200	24800	13900	3590	0.356939	0.0927225	0	0	19	6	6	3	4	ENSMUSP00000105628.3:ENSMUSP00000152206.2:ENSMUSP00000040890.8	DB Search	Ensembl
Ints10	integrator complex subunit 10	SYVTNIDML	904	canonical	9.215	0.011	1.356	25.51	1054.5	9	-0.1	1055.51	1	53.749	104882		4110		3590	0.873479	#DIV/0!	1	1	3	0	1	1	1	ENSMUSP00000105870.2:ENSMUST00000110241-3296-Asn304Thr:ENSMUST00000070713-3215-Ile346Val:ENSMUSP00000034328.7:ENSMUST00000070713-8794-Asn304Thr	DB Search	Mut,Ensembl	624_632	Asn304Thr,Ile346Val	No
Hnrnpa3	heterogeneous nuclear ribonucleoprotein A3	HFEKWGTLTD	#N/A	canonical	92.5	57.414	95	30.38	1232.58	10	0.3	617.301	2	29.1797	47227				3590	#DIV/0!	#DIV/0!	2	1	2	0	0	0	2	ENSMUSP00000107595.2:ENSMUSP00000107592.2:ENSMUSP00000107593.2:ENSMUSP00000126069.3:ENSMUSP00000088298.5	DB Search	Ensembl
Sirt4	sirtuin 4	NIGPTRSDDL	#N/A	canonical	21.323	33.158	4.232	42.46	1086.53	10	5.1	544.277	2	21.4783	30843	1790	1910	5250	3580	2.38649	0.0920496	0	0	5	1	1	2	1	ENSMUSP00000107697.2:ENSMUSP00000107698.2	DB Search	Ensembl
Vps13a	vacuolar protein sorting 13A	APARSFQI	2886	canonical	1.415	11.872	2.118	25.93	888.482	8	0	445.25	2	29.4741	54803	2300	2330	4670	3580	1.78186	0.0799966	0	0	10	2	2	3	3	ENSMUSP00000153129.2:ENSMUSP00000068716.7	DB Search	Ensembl
Srgap2	SLIT-ROBO Rho GTPase activating protein 2	EYLEGRNLI	#N/A	canonical	12.192	0.044	8.135	37.67	1105.58	9	1.6	553.798	2	39.8242	63171	3740	3030	4510	3570	1.1935	0.381876	0	0	7	2	1	2	2	ENSMUSP00000140910.2:ENSMUSP00000139405.2:ENSMUSP00000141140.2:ENSMUSP00000095195.3	DB Search	Ensembl
Igkv14-100	immunoglobulin kappa chain variable 14-100	DIQMTQSPSSMSS	#N/A	Noncanonical	#N/A	#N/A	#N/A	47.8	1397.58	13	0.5	699.8	2	28.9904	46801	17800	15300	3750	3570	0.221148	0.00932083	0	0	29	8	6	7	8	ENSMUSP00000100126.3:ENSMUSP00000143410.2	Homolog	Ensembl
Ift122	intraflagellar transport 122	SYNPVTHQL	#N/A	canonical	0.953	0.002	0.486	41.34	1057.52	9	5	529.772	2	26.1005	48279	1240	353	2260	3570	3.65976	0.115715	0	0	4	1	1	1	1	ENSMUSP00000108545.3:ENSMUSP00000045468.7:ENSMUSP00000108547.2:ENSMUSP00000138535.2	DB Search	Ensembl
Dnm2	dynamin 2	SYVAIINKSI	1828	canonical	16.006	0.075	25.393	53.84	1106.63	10	0.1	554.326	2	46.4591	87012	2120	2110	8840	3550	2.92908	0.2629	0	0	6	1	1	2	2	ENSMUSP00000134243.2:ENSMUSP00000111063.5:ENSMUSP00000088616.7:ENSMUSP00000128961.3:ENSMUSP00000133564.2:ENSMUSP00000134696.2:ENSMUSP00000072199.8	DB Search	Ensembl
Rpl3	ribosomal protein L3	HIVREVDRPGSK	#N/A	canonical	85	80.625	78.333	44.24	1391.76	12	1.6	464.931	3	7.2306	10476			4850	3550	#DIV/0!	#DIV/0!	2	0	6	0	0	3	3	ENSMUSP00000080354.8:ENSMUSP00000139467.2:ENSMUSP00000140228.2	DB Search	Ensembl
Pole	polymerase (DNA directed), epsilon	VYQSMKEEL	388	canonical	2.06	0.006	2.343	50.84	1125.54	9	2.3	1126.55	1	24.8895	45942	3900	2940	4330	3550	1.15205	0.488967	0	0	18	5	6	4	3	ENSMUSP00000108100.2:ENSMUST00000007296-3111-Val2086Ile:ENSMUST00000007296-9227-Met533Val:ENSMUST00000007296-7954-Arg1320Lys:ENSMUSP00000007296.6:ENSMUST00000112481-8221-Val210Ile	DB Search	Mut,Ensembl	2004_2012,128_136	Val2086Ile,Met533Val,Arg1320Lys,Val210Ile	No
Igkv6-29	immunoglobulin kappa chain variable 6-29	YVSWYQQKPE	#N/A	canonical	83.75	71.25	82.5	56.18	1326.62	10	0.9	664.322	2	28.9655	46770	3460	4100	3780	3550	0.969577	0.767416	0	0	13	4	3	2	4	ENSMUSP00000142786.2:ENSMUSP00000100180.3:ENSMUSP00000100189.3	DB Search	Ensembl
Sav1	salvador family WW domain containing 1	RAPVKYDHI	685	canonical	3.552	2.008	0.009	52.32	1097.6	9	2.9	366.876	3	12.5948	21045	200	1550	5940	3540	5.41714	0.106928	0	0	12	2	2	5	3	ENSMUSP00000021467.8	DB Search	Ensembl
Gm10184	predicted pseudogene 10184	VYKASLNLI	1375	canonical	16.752	0.035	3.734	44.1	1019.6	9	-0.5	1020.61	1	48.0423	90756	2650	2670	2980	3540	1.22556	0.165539	0	0	10	2	3	2	3	ENSMUSP00000137310.2:ENSMUSP00000018506.7	DB Search	Ensembl
Brd2	bromodomain containing 2	TLSHPGFGTSGGSSN	#N/A	canonical	#N/A	#N/A	#N/A	62.66	1404.63	15	1.1	703.324	2	18.8299	26634	6420	6360	1680	3540	0.408451	0.0555901	0	0	9	2	3	2	2	ENSMUSP00000109880.3:ENSMUSP00000025193.7:ENSMUSP00000092990.8	DB Search	Ensembl
Csnk1a1	casein kinase 1, alpha 1	EYVHTKNFI	1875	canonical	26.438	0.084	14.963	49.21	1149.58	9	1	575.801	2	27.0684	40473	11600	10400		3540	0.321818	#DIV/0!	0	1	8	3	2	1	2	ENSMUSP00000128871.2:ENSMUSP00000131687.2:ENSMUSP00000110901.3:ENSMUSP00000127265.2:ENSMUSP00000127463.2:ENSMUSP00000132083.2:ENSMUSP00000127144.2	DB Search	Ensembl
Rpl39	ribosomal protein L39	TGNKIRYNS	#N/A	canonical	20.843	43.688	25.643	44.7	1051.54	9	-1.7	526.779	2	5.1951	4663				3540	#DIV/0!	#DIV/0!	2	1	2	0	0	0	2	ENSMUSP00000110886.4	DB Search	Ensembl
Niban2	niban apoptosis regulator 2	KGPTKEEL	1366	canonical	8.973	10.921	0.034	37.95	900.492	8	1.9	451.255	2	6.5062	7097	2040	2380	5230	3530	1.9819	0.129328	0	0	9	2	2	3	2	ENSMUSP00000028135.9	DB Search	Ensembl
Yipf5	Yip1 domain family, member 5	GYVYGISAI	826	canonical	27.038	0.01	17.976	35.69	941.486	9	2.6	942.499	1	53.3084	102939	4120	4410	5080	3520	1.00821	0.96882	0	0	8	3	1	2	2	ENSMUSP00000025364.5	DB Search	Ensembl
Nup214	nucleoporin 214	TPSSGFAGF	#N/A	canonical	0.096	7.247	6.922	41.97	869.392	9	-0.4	870.402	1	42.1075	79076	3130	3540	4810	3520	1.24888	0.34485	0	0	9	3	3	2	1	ENSMUSP00000115665.2:ENSMUSP00000066492.7	DB Search	Ensembl
Fam162a	family with sequence similarity 162, member A	TKPQESPKTP	#N/A	canonical	36.28	40.15	40.571	34.49	1111.59	10	4.6	556.806	2	6.4263	8705	2080	3220	804	3520	0.815849	0.77188	0	0	10	1	3	4	2	ENSMUSP00000004057.8	DB Search	Ensembl
Tm9sf2	transmembrane 9 superfamily member 2	EHPVRTNQI	#N/A	canonical	27.705	1.418	0.509	46.54	1092.57	9	-0.7	547.292	2	9.0049	11823	4430	4770	5460	3510	0.975	0.918113	0	0	11	3	3	2	3	ENSMUSP00000026624.5:ENSMUSP00000131227.2	DB Search	Ensembl
Trib1	tribbles pseudokinase 1	PGPSRIADYL	2560	canonical	5.218	20.11	0.455	43.18	1087.57	10	-0.8	544.792	2	41.8196	66764	2090	2470	4830	3510	1.82895	0.110576	0	0	6	1	1	2	2	ENSMUSP00000068834.7:ENSMUSP00000112828.2	DB Search	Ensembl
Nup188	nucleoporin 188	KYRQQFEEL	#N/A	canonical	5.288	0.072	2.5	45.86	1239.62	9	1.3	620.823	2	23.007	36262	9300	10200	6250	3500	0.5	0.0779188	0	0	15	4	4	4	3	ENSMUSP00000065836.6	DB Search	Ensembl
Ice2	interactor of little elongation complex ELL subunit 2	HGPSYKEQW	827	canonical	7.63	4.806	0.01	50.47	1130.51	9	-0.1	566.267	2	15.9056	27746	2370	4180	5890	3500	1.43359	0.443479	0	0	10	2	3	3	2	ENSMUSP00000034761.9	DB Search	Ensembl
Ppif	peptidylprolyl isomerase F (cyclophilin F)	TGEKGFGYKG	#N/A	canonical	72.143	81.25	69	45.01	1042.51	10	0.6	522.264	2	9.1787	14469			4430	3500	#DIV/0!	#DIV/0!	2	0	7	0	0	3	4	ENSMUSP00000022419.7:ENSMUSP00000117987.2:ENSMUSP00000150020.2	DB Search	Ensembl
Cavin1	caveolae associated 1	VGAERGEATDLL	#N/A	canonical	17.836	32.615	5.748	40.81	1229.63	12	2.1	615.823	2	33.739	54321	3280	3310	4330	3500	1.18816	0.273997	0	0	5	1	1	1	2	ENSMUSP00000058321.6	DB Search	Ensembl
Ighv8-11	immunoglobulin heavy variable V8-11	SGFSLST	#N/A	canonical	#N/A	#N/A	#N/A	19.12	697.328	7	1.5	698.339	1	32.7827	61375		1350	2080	3500	2.06667	#DIV/0!	1	0	7	1	2	1	3	ENSMUSP00000100317.4:ENSMUSP00000141366.2:ENSMUSP00000100323.2:ENSMUSP00000142292.2:ENSMUSP00000100305.2:ENSMUSP00000129008.3:ENSMUSP00000142333.2:ENSMUSP00000100321.3:ENSMUSP00000141906.2:ENSMUSP00000136226.2:ENSMUSP00000142082.2	DB Search	Ensembl
Prpsap1	phosphoribosyl pyrophosphate synthetase-associated protein 1	RGAYKIYVM	#N/A	canonical	2.823	8.699	0.214	37.09	1099.58	9	-1	550.801	2	31.9845	51316		2230	4750	3490	1.84753	#DIV/0!	1	0	5	1	1	1	2	ENSMUSP00000115982.3:ENSMUSP00000101999.2	DB Search	Ensembl
Bop1	block of proliferation 1	EQVALVHRL	2909	canonical	2.078	1.607	4.822	55.83	1063.61	9	0.5	532.817	2	29.2117	54169	2130	1840	4470	3490	2.00504	0.0597856	0	0	5	1	1	2	1	ENSMUST00000023217-6552-Leu56Ser:ENSMUSP00000023217.10	DB Search	Mut,Ensembl	185_193	Leu56Ser	No
Sf3a2	splicing factor 3a, subunit 2	HPAPMPPML	667	canonical	0.009	0.91	0.865	34.68	989.483	9	2.3	990.495	1	46.3303	72958	366	432	7910	3480	14.2732	0.139314	0	0	16	4	4	5	3	ENSMUSP00000117160.2	DB Search	Ensembl
Rab3gap2	RAB3 GTPase activating protein subunit 2	QGPSRVAQFL	1635	canonical	0.595	11.123	0.053	37.7	1101.59	10	-1	551.805	2	40.7478	76511	438	807	4040	3480	6.04016	0.0112303	0	0	5	1	1	1	2	ENSMUST00000069652-659-Glu748Lys:ENSMUST00000194740-2191-Glu748Lys:ENSMUSP00000141608.2:ENSMUST00000069652-4922-Val863Glu:ENSMUST00000194740-8650-Val863Glu	DB Search	Mut,Ensembl	455_464	Val863Glu,Val728Ile,Glu748Lys	No
Igkv6-29	immunoglobulin kappa chain variable 6-29	VSWYQQKPEQSPK	#N/A	canonical	#N/A	#N/A	#N/A	57.03	1603.8	13	2.1	802.912	2	20.3123	36830	2780	3940	2940	3470	0.953869	0.830606	0	0	19	5	4	5	5	ENSMUSP00000142786.2:ENSMUSP00000100180.3:ENSMUSP00000100189.3	DB Search	Ensembl
Maged2	MAGE family member D2	VPNSNPPEYEF	#N/A	canonical	0.066	12.144	7.444	38.69	1291.57	11	-1.7	646.795	2	38.562	72504	418	1770	2280	3470	2.62797	0.186577	0	0	8	2	2	3	1	ENSMUSP00000108319.3:ENSMUSP00000108317.4:ENSMUSP00000108320.2:ENSMUSP00000026302.7	DB Search	Ensembl
Get3	guided entry of tail-anchored proteins factor 3, ATPase	RGADKVNTF	#N/A	canonical	1.125	2.904	0.033	45.84	1006.52	9	0.4	504.269	2	9.7289	12523	29200	31300	6520	3460	0.164959	0.00535331	0	0	15	5	4	3	3	ENSMUSP00000065337.9	DB Search	Ensembl
Lats2	large tumor suppressor 2	AGPSRTNSF	359	canonical	2.252	2.51	0.006	43.63	935.446	9	3.6	468.733	2	9.7443	12242	2790	3930	5060	3460	1.26786	0.45627	0	0	11	3	2	4	2	ENSMUSP00000133976.2:ENSMUSP00000022531.8	DB Search	Ensembl
Ighv8-9	immunoglobulin heavy variable V8-9	IRQPSGKSL	34	Noncanonical	4.809	1.181	3.628	45.79	984.572	9	1	493.295	2	11.3121	15595	4530	10900	3130	3460	0.42709	0.30008	0	0	16	4	6	3	3	ENSMUSP00000142895.2:ENSMUSP00000100314.2:ENSMUSP00000141366.2:ENSMUSP00000100323.2:ENSMUSP00000142292.2:ENSMUSP00000142333.2:ENSMUSP00000129008.3:ENSMUSP00000100321.3:ENSMUSP00000136226.2:ENSMUSP00000142082.2	Homolog	Ensembl
Ighv8-5	immunoglobulin heavy variable V8-5	LKITSVDTV	#N/A	Noncanonical	25.388	7.027	14.366	40.13	974.565	9	2.7	975.577	1	35.832	57156	268	3990	3300	3440	1.5829	0.573751	0	0	10	1	3	2	4	ENSMUSP00000142292.2:ENSMUSP00000142333.2:ENSMUSP00000100321.3	Homolog	Ensembl
Ighv8-2	immunoglobulin heavy variable V8-2	LKLTSVDTV	#N/A	Noncanonical	25.786	10.205	16.922	40.13	974.565	9	2.7	975.577	1	35.832	57156	268	3990	3300	3440	1.5829	0.573751	0	0	10	1	3	2	4	ENSMUSP00000141405.2	Homolog	Ensembl
Zfand6	zinc finger, AN1-type domain 6	QGPRAEGL	2017	canonical	21.918	17.267	0.119	26.18	826.43	8	3.4	414.225	2	11.8034	19392	1190	1760	3860	3430	2.47119	0.0260143	0	0	6	1	1	2	2	ENSMUSP00000147192.2:ENSMUSP00000069228.3:ENSMUSP00000146682.2:ENSMUSP00000146878.2:ENSMUSP00000135968.2:ENSMUSP00000146518.2	DB Search	Ensembl
Psmc3	proteasome (prosome, macropain) 26S subunit, ATPase 3	EVLRVTHEL	#N/A	canonical	1.131	2.239	4.752	40.27	1094.61	9	1	548.314	2	29.1273	54306	2800	2570	5050	3420	1.57728	0.200372	0	0	6	1	2	2	1	ENSMUST00000002171-5425-Thr9Ala:ENSMUSP00000002171.8:ENSMUSP00000121688.2:ENSMUST00000067663-7392-Thr9Ala:ENSMUST00000002171-10495-Ala410Thr:ENSMUSP00000071054.8:ENSMUSP00000139782.2	DB Search	Mut,Ensembl	61_69	Thr9Ala,Ala410Thr	No
Lacc1	laccase domain containing 1	QGAWRDSLL	2591	canonical	7.943	11.222	0.493	38.76	1044.54	9	-2.2	523.276	2	42.0942	79263	690	1300	1530	3420	2.48744	0.274588	0	0	7	1	3	2	1	ENSMUSP00000059173.9	DB Search	Ensembl
Nes	nestin	QGPLQKETL	770	canonical	2.475	2.454	0.009	34.7	1012.56	9	9	507.291	2	23.389	37032	1050			3420	3.25714	#DIV/0!	1	1	8	1	2	3	2	ENSMUST00000160694-5004-Met535Lys:ENSMUST00000090973-8424-Met535Lys	DB Search	Mut	530_538	Met535Lys	Yes
Faim	Fas apoptotic inhibitory molecule	VYVDGKEEI	663	canonical	10.946	0.008	6.137	47.59	1050.52	9	0.8	526.271	2	23.5357	42999	67100	60500	50400	3410	0.421708	0.260182	0	0	41	12	11	12	6	ENSMUSP00000140627.2:ENSMUSP00000108532.3:ENSMUSP00000035038.2	DB Search	Ensembl
Ighg1	immunoglobulin heavy constant gamma 1 (G1m marker)	TFTCSVLHEGL	#N/A	canonical	19.514	6.446	42	49.6	1205.58	11	1	603.797	2	53.6387	84025	6750	7020	11600	3410	1.09005	0.893607	0	0	19	6	4	5	4	ENSMUSP00000141658.2:ENSMUSP00000100216.2	DB Search	Ensembl
Pank1	pantothenate kinase 1	NYKRVTGTSL	2335	canonical	14.767	0.258	20.121	49.86	1137.61	10	0.1	569.817	2	14.7791	25328	9810	10400	4870	3410	0.409698	0.0169803	0	0	10	3	4	2	1	ENSMUSP00000043562.6:ENSMUSP00000018990.8:ENSMUSP00000108079.2:ENSMUSP00000119606.3:ENSMUSP00000157555.2	DB Search	Ensembl
Kmt2a	lysine (K)-specific methyltransferase 2A	SNHPSLLDL	#N/A	canonical	1.754	3.404	1.159	35.49	994.508	9	0.4	498.264	2	49.3837	93313			4590	3410	#DIV/0!	#DIV/0!	2	0	7	1	1	3	2	ENSMUST00000002095-4789-Ser2289Leu:ENSMUST00000002095-5659-Gln3766Lys:ENSMUSP00000138138.2:ENSMUST00000114689-2853-Glu806Asp:ENSMUST00000114689-9858-Leu821Pro:ENSMUSP00000002095.4:ENSMUST00000002095-4003-Glu806Asp:ENSMUST00000002095-2232-Leu821Pro:ENSMUST00000114689-4635-Ser2292Leu:ENSMUSP00000110337.2:ENSMUST00000114689-2634-Gln3769Lys	DB Search	Mut,Ensembl	3259_3267,3256_3264	Gln3766Lys,Leu821Pro,Ser2289Leu,Gln3769Lys,Glu806Asp,Ser2292Leu	No
Sec24b	Sec24 related gene family, member B (S. cerevisiae)	QGPGKMTSL	#N/A	canonical	3.863	1.902	0.009	39.48	917.464	9	2.1	918.476	1	19.222	29176	2540	3780	4090	3410	1.18671	0.491851	0	0	23	4	7	7	5	ENSMUSP00000001079.9	DB Search	Ensembl
Tubb6	tubulin, beta 6 class V	QGFQLTHSL	2109	canonical	0.212	1.029	0.142	41.78	1029.52	9	-4.4	515.769	2	41.6085	78408	1220	1830	3790	3410	2.36066	0.0287048	0	0	6	1	1	3	1	ENSMUSP00000001513.7:ENSMUSP00000001566.9:ENSMUSP00000071134.4:ENSMUSP00000060246.9:ENSMUSP00000042342.5:ENSMUSP00000071135.6:ENSMUSP00000075178.4	DB Search	Ensembl
Ighg1	immunoglobulin heavy constant gamma 1 (G1m marker)	NVAHPASSTKV	#N/A	canonical	32.825	3.859	9.056	61.52	1109.58	11	3.1	555.802	2	8.0227	9555	3490	2870	2580	3410	0.941824	0.755149	0	0	22	6	8	3	5	ENSMUSP00000141658.2:ENSMUSP00000142282.2:ENSMUSP00000100216.2:ENSMUSP00000100212.4	DB Search	Ensembl
Plrg1	pleiotropic regulator 1	HPYPAGPGV	2282	canonical	0.23	4.372	8.164	40.86	893.439	9	0.7	894.45	1	19.1425	29674	1590	1930	3700	3400	2.01705	0.015666	0	0	29	8	6	7	8	ENSMUSP00000114968.2:ENSMUSP00000029628.4	DB Search	Ensembl
Igkv11-125	immunoglobulin kappa variable 11-125	NLEDGVP	#N/A	canonical	#N/A	#N/A	#N/A	30.72	742.35	7	-6.5	743.355	1	22.1574	40376	3450	3730	383	3400	0.52688	0.378769	0	0	17	4	7	2	4	ENSMUSP00000100112.3:ENSMUSP00000100126.3:ENSMUSP00000142805.2:ENSMUSP00000143410.2	DB Search	Ensembl
Nedd4	neural precursor cell expressed, developmentally down-regulated 4	GYLRLKMTYL	#N/A	canonical	14.887	0.188	23.244	36.87	1256.7	10	-1.4	629.356	2	50.5881	96044	4550	4300	8860	3390	1.38418	0.597983	0	0	11	2	2	4	3	ENSMUSP00000138983.2:ENSMUSP00000158642.2:ENSMUSP00000034740.8:ENSMUSP00000139190.2	DB Search	Ensembl
Rbm28	RNA binding motif protein 28	LGPSKGAPL	1079	canonical	5.377	3.892	0.016	33.16	838.491	9	1.2	839.502	1	24.6451	36420	3940	2100	5240	3390	1.42881	0.425497	0	0	18	10	4	1	3	ENSMUSP00000007993.10:ENSMUST00000007993-2315-Val613Ala:ENSMUST00000007993-4898-Ser638Thr	DB Search	Mut,Ensembl	733_741	Ser638Thr,Val613Ala	No
Agps	alkylglycerone phosphate synthase	IPIGGGTSV	2415	canonical	0.305	2.917	10.338	43.65	799.444	9	-1.8	800.453	1	32.5742	60842		134	4270	3390	28.5821	#DIV/0!	1	0	6	1	1	2	2	ENSMUSP00000041967.8:ENSMUSP00000107583.3:ENSMUSP00000135457.2	DB Search	Ensembl
Pcyox1	prenylcysteine oxidase 1	LYERLKTEL	1084	canonical	3.934	0.016	5.767	39.71	1163.65	9	0.3	582.837	2	30.9927	58114	9870	8320	3780	3390	0.394173	0.0203945	0	0	11	5	2	3	1	ENSMUSP00000145474.2:ENSMUSP00000032065.9	DB Search	Ensembl
Rbms1	RNA binding motif, single stranded interacting protein 1	HSPYTFPPNK	#N/A	canonical	17.696	33.184	9.983	47.44	1186.58	10	1.7	594.299	2	22.8006	35623	2680	3080	5870	3380	1.6059	0.300604	0	0	21	6	5	4	6	ENSMUSP00000028347.7:ENSMUSP00000108128.2:ENSMUSP00000131306.2	DB Search	Ensembl
Rpl8	ribosomal protein L8	HPFGGGN	#N/A	canonical	#N/A	#N/A	#N/A	25.71	684.298	7	-2.1	685.306	1	3.6495	1970		497	4520	3380	7.94769	#DIV/0!	1	0	9	2	2	2	3	ENSMUSP00000004072.9:ENSMUSP00000155657.2	DB Search	Ensembl
Ighg1	immunoglobulin heavy constant gamma 1 (G1m marker)	VEVHTAQ	#N/A	canonical	#N/A	#N/A	#N/A	33.02	782.392	7	1.7	783.403	1	5.5731	5292	2710	2360	1610	3380	0.984221	0.968663	0	0	13	4	4	2	3	ENSMUSP00000141658.2:ENSMUSP00000142282.2:ENSMUSP00000100214.2:ENSMUSP00000141198.3:ENSMUSP00000100216.2:ENSMUSP00000100212.4	DB Search	Ensembl
Eef1a1	eukaryotic translation elongation factor 1 alpha 1	TAQVIILN	#N/A	canonical	41	85	50.385	38.9	870.518	8	2.3	871.53	1	44.4356	70697			5720	3370	#DIV/0!	#DIV/0!	2	0	3	0	0	1	2	ENSMUSP00000042457.9	DB Search	Ensembl
Hspa8	heat shock protein 8	VGAERNVLI	2001	canonical	6.405	6.587	0.114	34.21	969.561	9	-0.5	485.789	2	32.6712	61328	1490		5690	3370	3.04027	#DIV/0!	1	0	7	1	1	2	3	ENSMUSP00000015800.10:ENSMUSP00000113722.2	DB Search	Ensembl
Igkv6-29	immunoglobulin kappa chain variable 6-29	VSWYQQKPE	#N/A	canonical	68.889	73.75	47.25	39.72	1163.56	9	4.2	582.792	2	23.6035	37372	2290	198	3570	3360	2.78537	0.168993	0	0	9	3	2	2	2	ENSMUSP00000142786.2:ENSMUSP00000100180.3:ENSMUSP00000100189.3	DB Search	Ensembl
Bclaf3	Bclaf1 and Thrap3 family member 3	VYEPDKTLV	1958	canonical	8.633	0.101	5.039	44.41	1062.56	9	-1.7	532.288	2	30.7096	57459	2300	2110	3970	3350	1.65986	0.0462399	0	0	7	2	1	3	1	ENSMUSP00000051031.7:ENSMUSP00000108083.2	DB Search	Ensembl
Igkv9-124	immunoglobulin kappa chain variable 9-124	DIQMTQSPSSMSA	#N/A	Noncanonical	#N/A	#N/A	#N/A	44.68	1397.58	13	0.2	699.799	2	29.5894	47232	4790	4510		3350	0.72043	#DIV/0!	0	1	13	4	5	0	4	ENSMUSP00000142468.2:ENSMUSP00000143363.2:ENSMUSP00000142382.2:ENSMUSP00000139272.2:ENSMUSP00000100117.2:ENSMUSP00000100109.3	Homolog	Ensembl
Purb	purine rich element binding protein B	LPAQGLIEF	1530	canonical	0.045	6.087	4.923	51.37	986.544	9	1.2	987.555	1	54.4877	91403				3350	#DIV/0!	#DIV/0!	2	1	5	1	1	1	2	ENSMUST00000179343-4645-Pro127Leu:ENSMUSP00000136957.2:ENSMUSP00000059404.4	DB Search	Mut,Ensembl	186_194	Pro127Leu	No
Ddx5	DEAD box helicase 5	HNGMNQQAYAYPATA	#N/A	canonical	#N/A	#N/A	#N/A	57.24	1635.71	15	-1.2	818.865	2	23.9266	43700	1580	1880	4850	3340	2.36705	0.0916117	0	0	12	4	2	3	3	ENSMUSP00000021062.6	DB Search	Ensembl
Asah1	N-acylsphingosine amidohydrolase 1	RGPVPWHTI	130	canonical	1.277	0.929	0.004	40.3	1061.58	9	2.3	531.799	2	34.0015	63864	5080	5490	4630	3340	0.754021	0.194718	0	0	6	1	1	3	1	ENSMUSP00000117362.2:ENSMUSP00000034000.9	DB Search	Ensembl
Rab11b	RAB11B, member RAS oncogene family	VGALLVYDI	#N/A	canonical	2.241	11.914	5.187	41.5	961.548	9	1.3	962.56	1	54.6343	91987				3340	#DIV/0!	#DIV/0!	2	1	3	1	1	0	1	ENSMUSP00000134448.2:ENSMUSP00000129163.2:ENSMUSP00000004892.7:ENSMUSP00000129729.2:ENSMUSP00000110021.5:ENSMUSP00000134544.2:ENSMUSP00000133921.2	DB Search	Ensembl
Utrn	utrophin	SGPEAIQI	1239	canonical	14.022	6.794	0.024	39.15	813.423	8	-2.8	814.431	1	38.8959	59433	4400	4790	4410	3330	0.84222	0.333958	0	0	12	6	2	2	2	ENSMUST00000076817-7942-Glu1174Asp:ENSMUST00000218635-6708-Ser1121Leu:ENSMUST00000218635-4870-Arg2165Lys:ENSMUSP00000151431.2:ENSMUSP00000076093.5:ENSMUST00000076817-9151-Ser1121Leu:ENSMUST00000076817-4591-Arg2165Lys:ENSMUST00000218635-3396-Glu1174Asp	DB Search	Mut,Ensembl	1939_1946	Ser1121Leu,Arg2165Lys,Glu1174Asp	No
Tuba1c	tubulin, alpha 1C	HPEQLITGKE	#N/A	canonical	34.406	82.5	87.5	56.83	1150.6	10	2	576.31	2	14.2849	24403			3750	3330	#DIV/0!	#DIV/0!	2	0	3	0	0	2	1	ENSMUSP00000051033.9:ENSMUSP00000084713.7:ENSMUSP00000085580.6:ENSMUSP00000141097.2:ENSMUSP00000094778.6:ENSMUSP00000155021.2:ENSMUSP00000076777.8:ENSMUSP00000078429.8:ENSMUSP00000140321.2:ENSMUSP00000140552.2:ENSMUSP00000032233.8:ENSMUSP00000140657.2	DB Search	Ensembl
Osgin1	oxidative stress induced growth inhibitor 1	LGPLAGDNF	1587	canonical	2.751	11.01	0.05	43.82	902.45	9	-1.2	903.46	1	48.8973	92513	1190	1550	5840	3320	3.34307	0.127772	0	0	11	1	3	3	4	ENSMUSP00000114467.2	DB Search	Ensembl
Hsp90ab1	heat shock protein 90 alpha (cytosolic), class B member 1	TNDWEDHLA	#N/A	canonical	60.385	55.69	31.412	46.29	1099.46	9	1.4	550.738	2	27.9683	44806			4530	3320	#DIV/0!	#DIV/0!	2	0	4	0	0	2	2	ENSMUSP00000127338.2:ENSMUSP00000024739.8:ENSMUST00000024739-6504-Ile690fs	DB Search	Mut,Ensembl	309_317	Ile690fs	No
Cct4	chaperonin containing Tcp1, subunit 4 (delta)	TVRSILKIDDVVNTR	#N/A	canonical	#N/A	#N/A	#N/A	52.53	1727.99	15	0.8	577.006	3	41.3481	77713	1950	3500	3730	3320	1.29358	0.423445	0	0	6	1	2	1	2	ENSMUSP00000133523.2:ENSMUSP00000020562.5	DB Search	Ensembl
Ttc3	tetratricopeptide repeat domain 3	QNDPERV	#N/A	Noncanonical	#N/A	#N/A	#N/A	31.19	856.404	7	3.8	429.212	2	3.7936	2651	3360	5220	1790	3320	0.595571	0.286345	0	0	13	4	5	1	3	ENSMUSP00000156137.2:ENSMUSP00000121349.2:ENSMUSP00000108761.2:ENSMUSP00000134666.2:ENSMUST00000117648-9834-Leu783fs:ENSMUSP00000158500.2:ENSMUST00000147352-6568-Leu765fs:ENSMUSP00000153962.2:ENSMUSP00000148551.2:ENSMUST00000151770-3223-Leu783fs:ENSMUSP00000116097.2:ENSMUSP00000107802.2:ENSMUSP00000156151.2:ENSMUSP00000112801.2:ENSMUSP00000154646.2:ENSMUSP00000025739.8:ENSMUSP00000123037.2:ENSMUS…	DeepNovo	Mut,Ensembl
Gm10358	predicted gene 10358	HSSTFDAGAGIALN	#N/A	canonical	#N/A	#N/A	#N/A	56.38	1359.64	14	1.4	680.832	2	38.9084	73304			5340	3310	#DIV/0!	#DIV/0!	2	0	5	0	0	3	2	ENSMUSP00000148326.2:ENSMUSP00000138508.2:ENSMUSP00000073289.9:ENSMUSP00000113213.2:ENSMUSP00000113942.3:ENSMUSP00000138396.2	DB Search	Ensembl
Fen1	flap structure specific endonuclease 1	GIGPKRAVDLI	#N/A	canonical	8.05	29.692	2.77	32.2	1137.69	11	0.4	569.853	2	37.1582	59148	1570	1810	3890	3310	2.13018	0.0259538	0	0	8	1	4	2	1	ENSMUSP00000119221.2:ENSMUSP00000025651.5:ENSMUSP00000112241.3:ENSMUSP00000117246.2	DB Search	Ensembl
Ighv3-4	immunoglobulin heavy variable V3-4	SGPSLVKPSQT	#N/A	Noncanonical	42.308	33.658	5.249	59.24	1099.59	11	0	550.803	2	19.1417	34579			2920	3310	#DIV/0!	#DIV/0!	2	0	3	0	0	2	1	ENSMUSP00000141962.2	Homolog	Ensembl
Rps3a1	ribosomal protein S3A1	TQGTKIASDGLKG	#N/A	canonical	#N/A	#N/A	#N/A	50.88	1274.68	13	1.9	638.352	2	13.4878	19122			6360	3300	#DIV/0!	#DIV/0!	2	0	7	0	0	4	3	ENSMUSP00000029722.7	DB Search	Ensembl
Ncapg	non-SMC condensin I complex, subunit G	AYQVLAEKV	1261	canonical	12.341	0.026	11.988	50.69	1019.57	9	-1.4	510.791	2	33.7426	63261	7550	6520	4070	3290	0.523099	0.0351334	0	0	19	5	5	3	6	ENSMUST00000117396-2534-Arg347Lys:ENSMUSP00000112871.2:ENSMUST00000117396-8321-Val784Ala	DB Search	Mut,Ensembl	228_236	Arg347Lys,Val784Ala	No
Tuba1c	tubulin, alpha 1C	TTHTTLE	#N/A	canonical	#N/A	#N/A	#N/A	24.16	801.387	7	2.4	802.399	1	4.9668	4087			4300	3280	#DIV/0!	#DIV/0!	2	0	6	0	0	2	4	ENSMUSP00000051033.9:ENSMUSP00000155021.2:ENSMUSP00000084713.7:ENSMUSP00000076777.8:ENSMUSP00000078429.8:ENSMUSP00000085580.6:ENSMUSP00000094778.6:ENSMUSP00000032233.8:ENSMUSP00000140657.2	DB Search	Ensembl
Rpl13	ribosomal protein L13	TIGISVDPRR	#N/A	canonical	66.667	71.667	64.167	43.51	1112.63	10	-0.3	557.324	2	26.5545	42602			4720	3260	#DIV/0!	#DIV/0!	2	0	4	0	0	2	2	ENSMUSP00000000756.6:ENSMUST00000000756-3846-Gln40Leu	DB Search	Mut,Ensembl	93_102	Gln40Leu	No
Ints13	integrator complex subunit 13	KGPKRDEQY	#N/A	canonical	16.939	23.133	0.126	33.51	1119.57	9	-0.8	560.793	2	3.218	1796		158	13000	3250	51.4241	#DIV/0!	1	0	7	2	1	3	1	ENSMUSP00000032427.9:ENSMUSP00000145229.2:ENSMUST00000032427-8856-Ser303Gly:ENSMUSP00000122279.2	DB Search	Mut,Ensembl	521_529	Ser303Gly	No
Anapc5	anaphase-promoting complex subunit 5	QYLASETVL	969	canonical	6.679	0.013	6.576	41.69	1022.53	9	1.2	1023.54	1	45.9539	72133	2210	2380	6630	3250	2.15251	0.258457	0	0	12	2	5	1	4	ENSMUSP00000142922.2:ENSMUST00000086216-4174-Ser680Asn:ENSMUST00000196640-6269-Ser672Asn:ENSMUST00000197719-6354-Ser659Asn:ENSMUST00000197074-4054-Ser672Asn:ENSMUSP00000143053.2:ENSMUSP00000142579.2:ENSMUSP00000142429.2:ENSMUSP00000083393.5:ENSMUST00000200645-11109-Ser667Asn	DB Search	Mut,Ensembl	602_610,594_602,589_597	Ser667Asn,Ser680Asn,Ser659Asn,Ser672Asn	No
Ccser2	coiled-coil serine rich 2	KYIPSETDL	670	canonical	5.427	0.009	5.814	47.74	1064.54	9	-0.3	533.278	2	30.3862	48938	117	393	5480	3230	17.0784	0.0686468	0	0	29	5	7	7	10	ENSMUSP00000068550.7	DB Search	Ensembl
Igkv14-130	immunoglobulin kappa variable 14-130	QSPSSMSASL	2401	canonical	0.576	7.367	0.292	37.02	993.444	10	-0.7	994.453	1	26.7696	40154	2960	3680	5270	3230	1.28012	0.480512	0	0	25	10	5	4	6	ENSMUSP00000143018.2:ENSMUSP00000100108.3	DB Search	Ensembl
Tmsb10	thymosin beta 10	TLPTKETIEQEKRS	#N/A	canonical	#N/A	#N/A	#N/A	51.6	1658.88	14	-1.1	553.97	3	15.216	26303	224		4460	3230	17.1652	#DIV/0!	1	0	12	2	1	5	4	ENSMUSP00000109682.2:ENSMUSP00000109684.2:ENSMUSP00000137210.3:ENSMUSP00000109683.2	DB Search	Ensembl
Arid5b	AT rich interactive domain 5B (MRF1-like)	SGPKKYPESL	#N/A	canonical	0.478	4.941	0.01	46.12	1104.58	10	-1.9	553.299	2	14.9384	21524	1890	2120	5850	3220	2.26185	0.195336	0	0	6	1	1	2	2	ENSMUSP00000151665.2:ENSMUST00000218532-5413-Lys231Glu:ENSMUST00000219238-5557-Lys474Glu:ENSMUST00000218532-5418-Asn237Ser:ENSMUST00000218532-10981-Gly813Ser:ENSMUST00000219238-8889-Asn480Ser:ENSMUST00000218532-11018-Thr685Ala:ENSMUSP00000151227.2:ENSMUST00000219238-1841-Thr928Ala:ENSMUST00000219238-314-Gly1056Ser	DB Search	Mut,Ensembl	963_972,720_729	Gly1056Ser,Thr685Ala,Lys231Glu,Lys474Glu,Gly813Ser,Asn480Ser,Asn237Ser,Thr928Ala	No
Slc25a31	solute carrier family 25 (mitochondrial carrier; adenine nucleotide translocator), member 31	FTGLGDCIM	#N/A	canonical	24.627	38.292	35.182	35.45	955.414	9	-3.4	956.421	1	54.0659	89928	4780	3140	3660	3220	0.868687	0.602578	0	0	10	2	3	2	3	ENSMUSP00000088723.7	DB Search	Ensembl
Myl6	myosin, light polypeptide 6, alkali, smooth muscle and non-muscle	HFLPMLQTV	1506	canonical	4.561	0.043	3.809	35.77	1100.57	9	0	551.293	2	49.9544	79023	4120	3930	2990	3220	0.771429	0.0252947	0	0	24	7	7	4	6	ENSMUSP00000151693.2:ENSMUSP00000151786.2:ENSMUSP00000151236.2:ENSMUSP00000128803.2:ENSMUSP00000151250.2:ENSMUSP00000151915.2	DB Search	Ensembl
Jak2	Janus kinase 2	KYLINLETL	899	canonical	3.59	0.011	1.523	38.83	1105.64	9	-0.6	553.828	2	53.9419	89115		1870		3220	1.72193	#DIV/0!	1	1	6	1	2	1	2	ENSMUSP00000158242.2	DB Search	Ensembl
Marcksl1	MARCKS-like 1	KPFKLSGLSF	1157	canonical	0.019	6.311	5.622	43.82	1122.64	10	-1	562.33	2	49.4139	75808	23800	21300	9160	3210	0.274279	0.0367519	0	0	14	6	4	3	1	ENSMUSP00000055637.7	DB Search	Ensembl
Scmh1	sex comb on midleg homolog 1	RYLPGETFV	794	canonical	6.897	0.01	4.627	43.23	1080.56	9	-0.3	541.289	2	42.297	67316	1340	1270	5100	3210	3.18391	0.0947133	0	0	8	1	2	2	3	ENSMUSP00000069813.7:ENSMUSP00000101908.2:ENSMUSP00000120950.2:ENSMUSP00000000087.7:ENSMUSP00000101905.4	DB Search	Ensembl
Ddx5	DEAD box helicase 5	TNGSFGSNFVSA	#N/A	canonical	52.885	27.585	59	48.31	1186.53	12	2.1	1187.54	1	39.5102	60343	161	1750	4650	3210	4.11303	0.109084	0	0	19	3	4	6	6	ENSMUSP00000021062.6	DB Search	Ensembl
Rdh13	retinol dehydrogenase 13 (all-trans and 9-cis)	SAPSRIINL	#N/A	canonical	1.171	1.226	0.007	40.57	969.561	9	0.1	485.789	2	40.3371	63888	4750	4920	4620	3210	0.809721	0.324497	0	0	7	1	2	3	1	ENSMUSP00000008579.8:ENSMUSP00000113433.2	DB Search	Ensembl
Hnrnpa3	heterogeneous nuclear ribonucleoprotein A3	SNYGPMKGGSFGGRSS	#N/A	canonical	#N/A	#N/A	#N/A	60.69	1587.71	16	-3.1	530.244	3	18.8608	33731			4460	3210	#DIV/0!	#DIV/0!	2	0	7	1	1	2	3	ENSMUSP00000107592.2:ENSMUSP00000107595.2:ENSMUSP00000107593.2:ENSMUSP00000126069.3:ENSMUSP00000088298.5:ENSMUSP00000116125.2	DB Search	Ensembl
Gprc5a	G protein-coupled receptor, family C, group 5, member A	APYSTHFQL	#N/A	canonical	0.004	1.026	1.92	43.1	1062.51	9	0.1	532.266	2	41.6768	78561		273	3920	3210	13.0586	#DIV/0!	1	0	8	2	1	2	3	ENSMUST00000050104-380-Phe119Leu:ENSMUSP00000061062.8	DB Search	Mut,Ensembl	319_327	Phe119Leu	No
Ahcyl2	S-adenosylhomocysteine hydrolase-like 2	TGVHRLYQL	2293	canonical	3.039	6.711	0.236	43.3	1085.6	9	-1.2	543.807	2	26.1248	39108	1830	1860	2930	3210	1.66396	0.012955	0	0	9	2	2	1	4	ENSMUSP00000067638.7:ENSMUSP00000135518.2:ENSMUSP00000110893.4:ENSMUSP00000029490.9:ENSMUSP00000110897.3:ENSMUSP00000100060.3	DB Search	Ensembl
Rangap1	RAN GTPase activating protein 1	LGPKVSVLI	658	canonical	4.93	3.357	0.008	27.46	924.601	9	-4.9	925.607	1	53.1463	102259		582	1730	3210	4.24399	#DIV/0!	1	0	6	2	1	1	2	ENSMUST00000171115-10250-Ser413Leu:ENSMUST00000052374-11101-Ser413Leu:ENSMUSP00000130046.2:ENSMUSP00000126849.2:ENSMUSP00000057771.6:ENSMUST00000170134-11013-Ser413Leu	DB Search	Mut,Ensembl	451_459	Ser413Leu	No
Eif4h	eukaryotic translation initiation factor 4H	SAIFGGARPREEVVQ	#N/A	canonical	#N/A	#N/A	#N/A	40.04	1614.85	15	-0.7	539.291	3	30.599	46364	3700	4690	1340	3210	0.542312	0.211211	0	0	8	2	3	1	2	ENSMUSP00000048833.10:ENSMUSP00000143910.2	DB Search	Ensembl
Phf10	PHD finger protein 10	SYYPAENLI	320	canonical	6.475	0.006	1.37	47.75	1068.51	9	1.9	1069.53	1	53.0008	85387	2740	5450	9490	3190	1.54823	0.579893	0	0	14	3	4	4	3	ENSMUSP00000125917.3:ENSMUSP00000024657.6	DB Search	Ensembl
Ube2q2	ubiquitin-conjugating enzyme E2Q family member 2	SYKAGIYSV	1121	canonical	8.811	0.018	5.1	42.84	986.507	9	3.6	987.521	1	28.9238	46500	4810	4320	5910	3180	0.995619	0.989803	0	0	13	6	3	2	2	ENSMUSP00000112745.2:ENSMUSP00000113336.2:ENSMUSP00000059798.9	DB Search	Ensembl
Ighg1	immunoglobulin heavy constant gamma 1 (G1m marker)	YSKLNVK	#N/A	canonical	#N/A	#N/A	#N/A	39.3	850.491	7	1.9	426.255	2	7.8433	9354	2820	3750	2840	3180	0.916286	0.634428	0	0	8	2	2	2	2	ENSMUSP00000141658.2:ENSMUSP00000100216.2	DB Search	Ensembl
Fau	Finkel-Biskis-Reilly murine sarcoma virus (FBR-MuSV) ubiquitously expressed (fox derived)	TFGKKKGPNANS	#N/A	canonical	92.5	66.875	90	64.11	1247.66	12	3.3	624.843	2	3.4663	2335			10000	3170	#DIV/0!	#DIV/0!	2	0	32	6	7	8	11	ENSMUSP00000136358.2:ENSMUSP00000158381.2:ENSMUSP00000136803.2:ENSMUSP00000157878.2:ENSMUSP00000157416.2:ENSMUSP00000157825.2:ENSMUSP00000042835.6	DB Search	Ensembl
Alas1	aminolevulinic acid synthase 1	AYFSGMSKM	#N/A	canonical	7.402	0.017	8.402	42.9	1020.44	9	2.1	511.23	2	33.8101	51630	16600	17000	5210	3170	0.249405	0.00672598	0	0	9	3	3	2	1	ENSMUSP00000117014.2:ENSMUSP00000073725.7:ENSMUSP00000108143.3	DB Search	Ensembl
Flnc	filamin C, gamma	RGPGLSQAF	#N/A	canonical	1.068	2.225	0.008	34.37	931.487	9	4.7	466.755	2	29.4667	46940		781	4730	3170	5.05762	#DIV/0!	1	0	4	1	1	1	1	ENSMUSP00000099139.4:ENSMUSP00000064163.7	DB Search	Ensembl
Atp5a1	ATP synthase, H+ transporting, mitochondrial F1 complex, alpha subunit 1	TSVDLEETGRVL	#N/A	canonical	18.618	24.472	15.914	55.35	1317.68	12	-1.3	659.847	2	42.1133	64421	2050	2800	3800	3170	1.43711	0.162859	0	0	8	2	2	2	2	ENSMUSP00000120436.2:ENSMUSP00000026495.9:ENSMUSP00000110396.2	DB Search	Ensembl
Derpc	DERPC proline and glycine rich nuclear protein	HPMGVNSDPFLM	2612	canonical	0.516	25.037	39.875	44.01	1343.6	12	1	672.811	2	52.6059	100274		1990	2830	3170	1.50754	#DIV/0!	1	0	10	2	3	2	3	ENSMUSP00000129823.2	DB Search	Ensembl
Hnrnpa2b1	heterogeneous nuclear ribonucleoprotein A2/B1	SGSYNDFGNY	#N/A	canonical	23	37.962	16.922	43.34	1122.43	10	-3.9	1123.43	1	28.9105	53407			9960	3150	#DIV/0!	#DIV/0!	2	0	25	2	5	9	9	ENSMUSP00000144736.2:ENSMUSP00000087453.8:ENSMUSP00000145028.2:ENSMUSP00000145374.2:ENSMUSP00000110103.3:ENSMUSP00000145383.2:ENSMUSP00000145245.2:ENSMUSP00000067491.7	DB Search	Ensembl
Hnrnpa3	heterogeneous nuclear ribonucleoprotein A3	YGPMKGGSFGG	#N/A	canonical	66.111	62.381	6.948	50.08	1056.47	11	1.7	529.245	2	22.9718	41986			5850	3150	#DIV/0!	#DIV/0!	2	0	5	0	1	2	2	ENSMUSP00000107592.2:ENSMUSP00000107595.2:ENSMUSP00000107593.2:ENSMUSP00000126069.3:ENSMUSP00000088298.5:ENSMUSP00000116125.2	DB Search	Ensembl
Hnrnpa2b1	heterogeneous nuclear ribonucleoprotein A2/B1	GPMKSGNF	2749	canonical	0.828	21.835	1.669	31.75	836.385	8	2.6	419.202	2	12.6232	16722			6420	3130	#DIV/0!	#DIV/0!	2	0	7	2	1	2	2	ENSMUSP00000144736.2:ENSMUSP00000087453.8:ENSMUSP00000145028.2:ENSMUSP00000145374.2:ENSMUSP00000110103.3:ENSMUSP00000145383.2:ENSMUSP00000145245.2:ENSMUSP00000067491.7	DB Search	Ensembl
Trappc1	trafficking protein particle complex 1	VGPIRDVLHHI	#N/A	canonical	7.38	8.133	0.067	31.22	1254.72	11	0.1	628.37	2	37.5465	70540		507	5780	3130	8.78698	#DIV/0!	1	0	12	2	3	3	4	ENSMUSP00000099662.2:ENSMUSP00000050153.7:ENSMUSP00000099661.4:ENSMUSP00000104302.2	DB Search	Ensembl
Thoc3	THO complex 3	SGPSRYVLGM	1592	canonical	1.176	16.5	0.05	48.14	1065.53	10	-0.3	533.773	2	37.3715	70163	1570	1890	4850	3130	2.30636	0.122818	0	0	8	2	1	3	2	ENSMUSP00000026990.6	DB Search	Ensembl
Zfp148	zinc finger protein 148	RSPAKILTI	#N/A	canonical	2.495	1.019	0.004	30.86	997.628	9	2.1	499.824	2	33.9497	54490	951	917	4270	3130	3.96146	0.039973	0	0	9	3	2	3	1	ENSMUST00000165418-1781-Gly554Glu:ENSMUST00000165418-3227-Thr320fs:ENSMUSP00000126338.2:ENSMUST00000089677-3819-Thr320fs:ENSMUSP00000087106.7:ENSMUST00000089677-2359-Gly554Glu	DB Search	Mut,Ensembl	149_157	Thr320fs,Gly554Glu	No
Tbc1d7	TBC1 domain family, member 7	QYHDILHAL	#N/A	canonical	2.641	0.007	2.151	44.97	1108.57	9	3.7	555.294	2	40.9212	65217	6660	7170	3560	3130	0.483731	0.00861633	0	0	14	5	3	3	3	ENSMUSP00000137280.2:ENSMUSP00000152208.2:ENSMUSP00000021797.9:ENSMUSP00000152358.2	DB Search	Ensembl
Ahnak	AHNAK nucleoprotein (desmoyokin)	SGPKIEGNL	845	canonical	3.881	3.577	0.01	36.54	913.487	9	-0.6	914.497	1	23.8649	43741	3250	3490	3130	3130	0.928783	0.183503	0	0	9	2	1	2	4	ENSMUSP00000090633.3	DB Search	Ensembl
Gbp6	guanylate binding protein 6	HYVTELTEL	683	canonical	11.95	0.009	5.346	35.32	1103.55	9	-1	552.784	2	44.0251	82956	310	555	5440	3120	9.89595	0.0809139	0	0	6	1	1	3	1	ENSMUST00000196520-4153-Ala355Val:ENSMUST00000196520-4836-Lys517Arg:ENSMUSP00000142518.2:ENSMUST00000050011-10558-Ala355Val:ENSMUST00000050011-6962-Leu600Val:ENSMUST00000065588-5093-Arg341Ser	DB Search	Mut,Ensembl	141_149	Leu600Val,Asp330Asn,Ile130Asn,Lys517Arg,Leu523Ile,Pro158Leu,Met362Ile,Arg341Ser,Asp330Gly,Phe601Cys,Gln490*,Lys546Arg,Ala355Val	No
Dazap2	DAZ associated protein 2	LYLPMAQSV	#N/A	canonical	4.926	0.008	8.297	48.08	1020.53	9	3.1	1021.55	1	54.1286	106610		1500		3120	2.08	#DIV/0!	1	1	7	2	1	2	2	ENSMUSP00000000356.9	DB Search	Ensembl
Ube2e2	ubiquitin-conjugating enzyme E2E 2	YPFKPPKVTF	529	canonical	0.007	1.225	1.574	44.09	1222.67	10	-0.2	612.347	2	48.0377	90782	1330	2060	6160	3110	2.73451	0.201644	0	0	11	1	3	3	4	ENSMUSP00000135674.2:ENSMUSP00000022296.7:ENSMUSP00000028398.8:ENSMUSP00000118321.2:ENSMUSP00000075495.4:ENSMUSP00000059077.2:ENSMUSP00000153693.2:ENSMUSP00000113463.2:ENSMUSP00000115738.2:ENSMUSP00000135622.2	DB Search	Ensembl
Tuba1c	tubulin, alpha 1C	TGAGKHVP	#N/A	canonical	44.727	69.375	13.351	29.49	765.413	8	3.1	383.717	2	3.6628	2702			3200	3100	#DIV/0!	#DIV/0!	2	0	5	0	1	2	2	ENSMUSP00000051033.9:ENSMUSP00000155021.2:ENSMUSP00000084713.7:ENSMUSP00000076777.8:ENSMUSP00000078429.8:ENSMUSP00000085580.6:ENSMUSP00000140321.2:ENSMUSP00000140552.2:ENSMUSP00000094778.6:ENSMUSP00000140657.2	DB Search	Ensembl
Ddx47	DEAD box helicase 47	ETPQRLFAL	#N/A	canonical	4.153	5.853	0.095	40.74	1073.59	9	1	537.803	2	51.9305	79730	4030	4910	4640	3090	0.864653	0.567247	0	0	9	3	2	2	2	ENSMUSP00000119231.2:ENSMUSP00000145463.2:ENSMUSP00000032326.5:ENSMUSP00000145232.2	DB Search	Ensembl
Vim	vimentin	SYVTTSTRT	#N/A	canonical	47.875	0.451	32.933	37.62	1014.5	9	2.8	508.259	2	10.3469	13744	2470	2950	3380	3090	1.19373	0.202046	0	0	6	1	2	1	2	ENSMUSP00000141494.2:ENSMUSP00000114742.3:ENSMUSP00000028062.3	DB Search	Ensembl
Zfp507	zinc finger protein 507	NGPSVQVQI	#N/A	canonical	2.71	2.295	0.016	39.47	940.498	9	-0.5	941.508	1	41.2773	65939		3730	608	3090	0.49571	#DIV/0!	1	0	11	2	5	1	3	ENSMUSP00000058609.5	DB Search	Ensembl
Fus	fused in sarcoma	TSGYGQSSY	#N/A	canonical	23.569	41.333	11.684	48.36	948.383	9	-0.5	949.393	1	10.1686	16384			5930	3080	#DIV/0!	#DIV/0!	2	0	13	1	1	6	5	ENSMUSP00000076801.6:ENSMUSP00000101858.4:ENSMUSP00000112721.3	DB Search	Ensembl
Supt6	SPT6, histone chaperone and transcription elongation factor	KGPSTVQKI	464	canonical	4.194	0.949	0.007	40.14	956.565	9	2.4	479.293	2	10.1304	16200	7960	9000	5020	3080	0.477594	0.0565388	0	0	7	2	2	2	1	ENSMUSP00000002121.5	DB Search	Ensembl
Igkj4	immunoglobulin kappa joining 4	GSGTKLEIK	#N/A	canonical	76.667	53.5	41.333	45.47	931.534	9	0.1	466.776	2	10.8032	13788	3490	3640	2270	3080	0.750351	0.163277	0	0	13	3	3	4	3	ENSMUSP00000143297.2	DB Search	Ensembl
Ctbp2	C-terminal binding protein 2	QGPLKDAPNLI	2306	canonical	12.681	13.929	0.242	46.46	1164.65	11	3.8	583.336	2	44.3332	67695		567	4290	3060	6.48148	#DIV/0!	1	0	10	2	3	2	3	ENSMUSP00000130294.2:ENSMUSP00000127448.2:ENSMUSP00000078682.7:ENSMUSP00000033269.9:ENSMUSP00000144024.2:ENSMUSP00000144554.2	DB Search	Ensembl
Srm	spermidine synthase	WPGQALSL	2789	canonical	0.917	12.86	11.211	40.76	870.46	8	-2.8	871.468	1	54.0055	88973			1600	3060	#DIV/0!	#DIV/0!	2	0	2	0	0	1	1	ENSMUSP00000006611.9	DB Search	Ensembl
Tns3	tensin 3	YFGSLTAL	2514	canonical	11.855	0.391	17.165	44.18	870.449	8	4.1	871.462	1	54.1147	85862	6520	5940		3060	0.491172	#DIV/0!	0	1	6	2	2	1	1	ENSMUST00000239111-1920-Thr1216Met:ENSMUST00000020695-3094-Val1025Ile:ENSMUST00000239091-8059-Glu919Ala:ENSMUST00000020695-6307-Ser840Ala:ENSMUST00000239111-1558-Thr1059Ala:ENSMUST00000239091-11111-Val1138Ile:ENSMUSP00000158873.2:ENSMUST00000239091-8002-Thr1023Ala:ENSMUST00000020695-6290-Leu1051Met:ENSMUST00000239091-8844-Leu1164Met:ENSMUST00000239111-8347-Glu955Ala:ENSMUSP00000158940.2:ENSMUST00…	DB Search	Mut,Ensembl	1364_1371,1251_1258,1400_1407	Val1138Ile,Thr1180Met,Leu1200Met,Glu919Ala,Val1174Ile,Val1025Ile,Ser953Ala,Leu1051Met,Ser840Ala,Thr1067Met,Ser989Ala,Thr1216Met,Glu955Ala,Glu806Ala,Thr1023Ala,Thr910Ala,Leu1164Met,Thr1059Ala	No
Ank3	ankyrin 3, epithelial	GYISVVDTL	247	canonical	7.023	0.005	4.014	43.39	965.507	9	2.3	966.52	1	53.9599	89121		2880		3060	1.0625	#DIV/0!	1	1	2	0	1	0	1	ENSMUSP00000061698.9:ENSMUSP00000090087.6:ENSMUSP00000151906.2:ENSMUSP00000138753.4:ENSMUSP00000138781.3:ENSMUSP00000138348.2:ENSMUSP00000138347.2:ENSMUSP00000138251.2:ENSMUSP00000138686.2:ENSMUSP00000090090.6:ENSMUSP00000138770.2:ENSMUSP00000138326.2:ENSMUSP00000138620.4:ENSMUSP00000090088.6:ENSMUSP00000138481.2	DB Search	Ensembl
Cnga3	cyclic nucleotide gated channel alpha 3	HYTQTIGHL	63	Noncanonical	11.505	0.016	5.002	58.46	1068.54	9	-1.5	535.276	2	21.1682	38242	1800	1460	4570	3050	2.33742	0.107441	0	0	6	1	1	2	2	ENSMUSP00000027288.8:ENSMUSP00000142175.2:ENSMUSP00000048364.9:ENSMUSP00000073228.7:ENSMUSP00000128196.2:ENSMUSP00000093640.5:ENSMUSP00000142075.2:ENSMUSP00000029766.5:ENSMUSP00000132582.2	DeepNovo	Ensembl
Igkv8-34	immunoglobulin kappa variable 8-34	SVQAEDL	#N/A	canonical	#N/A	#N/A	#N/A	36.88	760.36	7	7.4	761.376	1	18.9908	29370	3090	3330	2830	3050	0.915888	0.239059	0	0	8	2	2	2	2	ENSMUSP00000142499.2:ENSMUSP00000100181.3:ENSMUSP00000142628.2:ENSMUSP00000100192.3:ENSMUSP00000100185.2:ENSMUSP00000100182.3:ENSMUSP00000142998.2:ENSMUSP00000100184.2:ENSMUSP00000143247.2:ENSMUSP00000100188.2:ENSMUSP00000100190.3:ENSMUSP00000100189.3	DB Search	Ensembl
Ewsr1	Ewing sarcoma breakpoint region 1	TYGQPSSYGQQ	#N/A	canonical	82.5	29.846	30.765	43.17	1214.52	11	-0.9	608.269	2	12.8816	18252	823	939	2190	3050	2.97389	0.0569848	0	0	10	3	1	3	3	ENSMUSP00000099994.4:ENSMUSP00000078867.7:ENSMUSP00000073034.5:ENSMUSP00000091057.6	DB Search	Ensembl
Itih2	inter-alpha trypsin inhibitor, heavy chain 2	FYNQVSTPL	258	canonical	2.941	0.005	7.763	40.59	1067.53	9	4.7	1068.54	1	44.2812	70390	1910	1450	7840	3030	3.23512	0.260361	0	0	21	6	7	2	6	ENSMUSP00000046530.9	DB Search	Ensembl
H1f4	H1.4 linker histone, cluster member	TVKPKAAKPKTSKPKA	#N/A	canonical	#N/A	#N/A	#N/A	48.78	1679.05	16	-0.6	420.77	4	5.1189	4513			5620	3030	#DIV/0!	#DIV/0!	2	0	12	2	2	4	4	ENSMUSP00000057308.3	DB Search	Ensembl
Vim	vimentin	SSPGGAYVTRS	#N/A	canonical	50.769	46.692	18.533	46.58	1080.52	11	-0.9	541.269	2	11.1723	15372			3430	3030	#DIV/0!	#DIV/0!	2	0	3	0	0	1	2	ENSMUSP00000141494.2:ENSMUSP00000114742.3:ENSMUSP00000028062.3	DB Search	Ensembl
Sf3b2	splicing factor 3b, subunit 2	FPMAHPPNL	#N/A	canonical	0.008	1.023	1.069	49.07	1022.5	9	17.7	512.268	2	45.0912	68786	1540	2070	4190	3020	1.99723	0.107214	0	0	14	4	4	3	3	ENSMUSP00000157795.2:ENSMUSP00000025774.10	DB Search	Ensembl
Cct5	chaperonin containing Tcp1, subunit 5 (epsilon)	SMMDVDHQI	#N/A	canonical	2.132	0.391	1.776	45.48	1074.45	9	1.2	538.234	2	32.2489	60445	1360	1570	3350	3020	2.17406	0.0126838	0	0	7	1	1	3	2	ENSMUST00000022842-9034-Val243fs:ENSMUSP00000022842.9:ENSMUSP00000125566.2	DB Search	Mut,Ensembl	79_87	Val243fs	No
Jpt2	Jupiter microtubule associated homolog 2	HAKIPEPTPTVD	#N/A	canonical	57.778	56.034	26.036	47.91	1303.68	12	2.1	652.849	2	23.6529	36817	3590	4490	2570	3020	0.691832	0.131782	0	0	5	1	2	1	1	ENSMUSP00000156651.2:ENSMUSP00000024981.8	DB Search	Ensembl
Flnc	filamin C, gamma	LPNRHIGISF	#N/A	canonical	0.078	19.219	11.887	49.19	1152.64	10	9.2	577.335	2	39.5816	73761			16700	3010	#DIV/0!	#DIV/0!	2	0	13	1	3	5	4	ENSMUSP00000099139.4:ENSMUSP00000064163.7	DB Search	Ensembl
Lmna	lamin A	SVGGSGGGSFGDNLVT	#N/A	canonical	#N/A	#N/A	#N/A	46.26	1409.64	16	-1.2	705.83	2	39.5119	63244	125	181	7390	3010	33.9869	0.147704	0	0	5	1	1	2	1	ENSMUSP00000029699.7	DB Search	Ensembl
Derl1	Der1-like domain family, member 1	YPMDLGGRNFL	#N/A	canonical	0.056	3.923	10.944	53.39	1281.62	11	1.2	641.819	2	53.501	87222		1310	2920	3010	2.26336	#DIV/0!	1	0	6	1	1	1	3	ENSMUSP00000022993.6	DB Search	Ensembl
Tom1l2	target of myb1-like 2 (chicken)	KPQDGFDMF	1704	canonical	0.058	7.249	3.971	30.99	1083.47	9	-2.2	542.743	2	45.4053	85375			6020	3000	#DIV/0!	#DIV/0!	2	0	6	0	0	4	2	ENSMUSP00000092884.6	DB Search	Ensembl
Dhx36	DEAH (Asp-Glu-Ala-His) box polypeptide 36	QSPERIAHL	#N/A	canonical	2.589	1.875	0.007	42.42	1049.56	9	0.7	525.791	2	19.9459	36234	2390	3460	4600	3000	1.29915	0.459224	0	0	8	2	2	2	2	ENSMUSP00000029336.5:ENSMUST00000029336-6615-Ser160Thr	DB Search	Mut,Ensembl	930_938	Ser160Thr	No
Csnk1d	casein kinase 1, delta	YIHSKNFI	2724	canonical	21.266	0.762	13.863	41.34	1020.54	8	2.6	511.28	2	22.8994	35561	7380	6660	4350	3000	0.523504	0.0485278	0	0	15	4	5	2	4	ENSMUSP00000070721.8:ENSMUSP00000018274.4:ENSMUSP00000113096.2:ENSMUSP00000117472.2:ENSMUSP00000113975.2:ENSMUSP00000115637.2:ENSMUSP00000155317.2:ENSMUSP00000113341.2:ENSMUSP00000158953.2	DB Search	Ensembl
Slc38a1	solute carrier family 38, member 1	YIPGTTSL	1966	canonical	6.355	0.103	0.85	35.86	850.444	8	-0.9	851.453	1	38.195	71971	11800	18000	5600	2990	0.288255	0.087578	0	0	18	7	5	3	3	ENSMUSP00000097833.3:ENSMUSP00000085799.5:ENSMUSP00000085801.6	DB Search	Ensembl
Cdc37	cell division cycle 37	KYLSDNVHL	992	canonical	4.119	0.014	4.434	50.68	1087.57	9	-2.4	544.791	2	29.5235	44604	2160	2060	3730	2990	1.59242	0.0788131	0	0	8	1	2	2	3	ENSMUSP00000019615.10:ENSMUSP00000150265.2	DB Search	Ensembl
Xpnpep1	X-prolyl aminopeptidase (aminopeptidase P) 1, soluble	PYKSILSEL	1850	canonical	11.866	0.078	8.876	34.22	1048.58	9	-5.2	525.296	2	53.2705	85681	6240	588	1030	2990	0.588752	0.684988	0	0	11	2	4	2	3	ENSMUSP00000157689.2:ENSMUSP00000138233.2:ENSMUSP00000158390.2:ENSMUSP00000138250.2:ENSMUSP00000158501.2	DB Search	Ensembl
Ythdf3	YTH N6-methyladenosine RNA binding protein 3	SYGYPPSSL	#N/A	canonical	4.05	0.009	2.388	44.25	969.444	9	1	970.456	1	36.6788	56266	1730	1880	9910	2980	3.57064	0.312523	0	0	20	4	6	3	7	ENSMUSP00000141610.2:ENSMUSP00000103983.3:ENSMUSP00000103982.3	DB Search	Ensembl
Gse1	genetic suppressor element 1, coiled-coil protein	LGPGKEFQL	746	canonical	5.135	6.25	0.009	26.89	987.539	9	-1.1	494.778	2	43.2738	81624	1080	1450	3640	2980	2.6166	0.0325615	0	0	7	1	1	3	2	ENSMUSP00000137811.3	DB Search	Ensembl
Gdi2	guanosine diphosphate (GDP) dissociation inhibitor 2	KYIAIVST	#N/A	canonical	37.478	2.094	31.824	36.43	893.522	8	1.6	894.533	1	31.7864	50488	9650	8890	3440	2980	0.346278	0.00532965	0	0	10	3	3	2	2	ENSMUSP00000152454.2:ENSMUSP00000152175.2:ENSMUSP00000062996.8	DB Search	Ensembl
Rps28	ribosomal protein S28	KGPVREGDVLTLL	#N/A	canonical	#N/A	#N/A	#N/A	31.83	1395.81	13	5.1	698.917	2	52.9407	81692	259	1540	1910	2980	2.71818	0.205238	0	0	13	2	5	2	4	ENSMUSP00000134240.2:ENSMUSP00000110013.5:ENSMUSP00000133642.2:ENSMUSP00000134615.2:ENSMUSP00000133357.2	DB Search	Ensembl
Brwd1	bromodomain and WD repeat domain containing 1	APGTALKSNSM	#N/A	Noncanonical	0.821	13.855	18.427	56.71	1091.53	11	2.8	546.775	2	7.4926	8730	3830	3200	1090	2970	0.577525	0.272869	0	0	20	8	6	2	4	ENSMUSP00000156497.2:ENSMUSP00000093774.4:ENSMUSP00000040481.3:ENSMUST00000024887-1751-Arg336His:ENSMUSP00000152844.2:ENSMUSP00000156709.2:ENSMUST00000114849-9176-Gln69Arg:ENSMUST00000222909-7742-Asp495Ala:ENSMUST00000233777-7840-Arg288His:ENSMUSP00000147142.2:ENSMUSP00000129663.4:ENSMUST00000044642-8063-Phe270Val:ENSMUST00000044642-9613-Pro269Ser:ENSMUST00000114849-1166-Ser278Pro:ENSMUSP00000158…	DeepNovo	Mut,Ensembl
Sorbs1	sorbin and SH3 domain containing 1	CDVGSSKAV	#N/A	canonical	31.917	25.667	12.53	26.61	864.401	9	-6	865.406	1	22.6863	34995	2750	3170	2740	2960	0.962838	0.688249	0	0	10	4	2	2	2	ENSMUSP00000152957.2:ENSMUSP00000097066.4:ENSMUSP00000153097.2:ENSMUSP00000097065.4:ENSMUSP00000125768.2:ENSMUSP00000126460.2:ENSMUSP00000153313.2:ENSMUSP00000153009.2	DB Search	Ensembl
Mark4	MAP/microtubule affinity regulating kinase 4	KYNEVTATYL	1319	canonical	6.934	0.031	11.992	42.53	1200.6	10	1.1	601.311	2	34.4569	55649	2310	2280	2530	2960	1.19608	0.172044	0	0	8	2	2	2	2	ENSMUSP00000159279.2:ENSMUSP00000082862.6	DB Search	Ensembl
Pcbp2	poly(rC) binding protein 2	FPMTHGNTGF	2009	canonical	0.116	7.976	11.757	35.51	1107.48	10	1.3	554.751	2	34.897	65625			5640	2940	#DIV/0!	#DIV/0!	2	0	6	0	0	4	2	ENSMUSP00000155016.2:ENSMUSP00000155219.2:ENSMUST00000229802-8957-Leu268fs:ENSMUST00000229618-3883-Leu264fs:ENSMUSP00000155638.2:ENSMUST00000077037-6465-Leu295fs:ENSMUSP00000155430.2:ENSMUST00000108838-4400-Leu255fs:ENSMUST00000231085-1528-Leu198fs:ENSMUSP00000155631.2:ENSMUSP00000155431.2:ENSMUSP00000154930.2:ENSMUSP00000077509.9:ENSMUSP00000104466.5:ENSMUSP00000155825.2:ENSMUST00000229061-1951-…	DB Search	Mut,Ensembl	129_138,221_230,252_261,168_177,169_178,207_216,83_92,225_234,88_97	Leu255fs,Leu268fs,Leu264fs,Leu211fs,Leu113fs,Leu249fs,Leu198fs,Leu282fs,Leu172fs,Leu294fs,Leu117fs,Leu295fs	No
Polr2b	polymerase (RNA) II (DNA directed) polypeptide B	LPHVGVSDF	1812	canonical	0.073	9.532	14.403	45.39	969.492	9	-0.7	485.755	2	44.3119	83243	1710	1880	4900	2940	2.18384	0.163339	0	0	4	1	1	1	1	ENSMUSP00000031167.6	DB Search	Ensembl
Pnrc1	proline-rich nuclear receptor coactivator 1	KYNLPLTKI	#N/A	canonical	12.352	0.007	5.401	37.12	1088.66	9	1.3	545.339	2	42.3266	64762	5390	6330	4510	2940	0.635666	0.1448	0	0	6	2	2	1	1	ENSMUSP00000040377.10	DB Search	Ensembl
Usp25	ubiquitin specific peptidase 25	AYQNNKELL	982	canonical	8.497	0.014	2.194	43.72	1091.56	9	0.5	546.79	2	22.7272	35229	424	4400	3490	2940	1.33292	0.727763	0	0	4	1	1	1	1	ENSMUSP00000023580.7:ENSMUSP00000159060.2	DB Search	Ensembl
Larp4	La ribonucleoprotein 4	TIPRGAAGKIREQ	#N/A	canonical	#N/A	#N/A	#N/A	48.72	1395.79	13	-0.3	466.273	3	11.4403	14589	6450	9550	2410	2930	0.33375	0.0770352	0	0	7	1	2	1	3	ENSMUSP00000086964.6:ENSMUST00000100206-7289-Glu653Lys:ENSMUSP00000097780.3:ENSMUSP00000155661.2:ENSMUST00000231160-1310-Glu594Lys:ENSMUST00000057632-5786-Glu652Lys	DB Search	Mut,Ensembl	619_631,678_690,677_689	Glu594Lys,Glu652Lys,Glu653Lys	No
Plekha1	pleckstrin homology domain containing, family A (phosphoinositide binding specific) member 1	VGAIKLTYI	2058	canonical	3.611	3.248	0.127	33.88	976.596	9	0.6	489.307	2	51.5892	82382		2260	5420	2920	1.84513	#DIV/0!	1	0	9	1	2	2	4	ENSMUSP00000074675.5:ENSMUSP00000035375.6:ENSMUSP00000123600.3:ENSMUSP00000112777.2	DB Search	Ensembl
Gosr2	golgi SNAP receptor complex member 2	QFNSSLHNI	1941	canonical	10.769	0.097	8.556	41.76	1058.51	9	1.2	530.267	2	29.1692	44122	5500	6390	2940	2920	0.492851	0.0211078	0	0	8	4	2	1	1	ENSMUSP00000021329.8	DB Search	Ensembl
Larp4	La ribonucleoprotein 4	TIPRGAAGKIRE	#N/A	canonical	92.5	91.667	59.5	38.61	1267.74	12	2.4	423.589	3	12.29	20417			2680	2920	#DIV/0!	#DIV/0!	2	0	2	0	0	1	1	ENSMUSP00000086964.6:ENSMUST00000100206-7289-Glu653Lys:ENSMUSP00000097780.3:ENSMUST00000231160-1310-Glu594Lys:ENSMUSP00000155661.2:ENSMUST00000057632-5786-Glu652Lys	DB Search	Mut,Ensembl	619_630,677_688,678_689	Glu594Lys,Glu652Lys,Glu653Lys	No
Igkv6-29	immunoglobulin kappa chain variable 6-29	TQSPKSM	#N/A	canonical	#N/A	#N/A	#N/A	28.76	777.369	7	-4.3	778.375	1	3.9072	2750	2750	3180	2210	2920	0.865093	0.436843	0	0	14	3	5	2	4	ENSMUSP00000142786.2:ENSMUSP00000100180.3:ENSMUSP00000100189.3	DB Search	Ensembl
Pdzd11	PDZ domain containing 11	HPDYNNELTQF	2620	canonical	0.534	2.625	9.711	43.67	1376.6	11	-0.9	689.308	2	36.8696	58725	2350	2680	3410	2910	1.25646	0.164151	0	0	9	1	2	2	4	ENSMUSP00000051068.7:ENSMUSP00000015812.6	DB Search	Ensembl
Eno3	enolase 3, beta muscle	IGAEVYHHL	1353	canonical	0.494	1.411	0.034	47.59	1037.53	9	2.9	519.775	2	23.6132	34454	3900	3840	2920	2910	0.75323	0.00101269	0	0	11	3	3	3	2	ENSMUSP00000072620.6:ENSMUSP00000128714.2:ENSMUSP00000104188.2:ENSMUSP00000115726.2	DB Search	Ensembl
Sec24c	Sec24 related gene family, member C (S. cerevisiae)	SYNAIRTGLVRL	#N/A	canonical	17.115	0.574	25.5	44.99	1361.78	12	1.1	454.935	3	44.8896	71193		469	5880	2900	9.36034	#DIV/0!	1	0	11	1	3	3	4	ENSMUSP00000045955.9:ENSMUSP00000153434.2	DB Search	Ensembl
Eef1a1	eukaryotic translation elongation factor 1 alpha 1	TIEKFEK	#N/A	canonical	#N/A	#N/A	#N/A	34.25	893.486	7	2.6	447.753	2	8.8064	13753			4920	2900	#DIV/0!	#DIV/0!	2	0	3	0	0	2	1	ENSMUSP00000120438.2:ENSMUSP00000042457.9:ENSMUSP00000054556.8:ENSMUSP00000116821.2	DB Search	Ensembl
Diaph3	diaphanous related formin 3	SPQEFLHEL	#N/A	canonical	0.005	0.831	0.613	45.73	1098.53	9	-0.3	550.276	2	48.4815	74240	3900	4310	4650	2900	0.91961	0.748684	0	0	8	2	2	2	2	ENSMUST00000022599-9050-Ser380Asn:ENSMUST00000168889-8979-Gly550Cys:ENSMUST00000022599-6564-Gly550Cys:ENSMUST00000168889-705-Lys1142Arg:ENSMUSP00000022599.8:ENSMUST00000168889-139-Ile960Val:ENSMUST00000022599-4744-Ile960Val:ENSMUSP00000129420.2:ENSMUST00000022599-5880-Lys1142Arg:ENSMUST00000168889-5376-Ser380Asn:ENSMUST00000022599-10675-Ile934Ser:ENSMUSP00000153711.2	DB Search	Mut,Ensembl	154_162	Ser380Asn,Ile934Ser,Gly550Cys,Ile960Val,Lys1142Arg	No
1810009J06Rik	RIKEN cDNA 1810009J06 gene	YPGQITGNM	33	Noncanonical	0.07	4.843	8.914	44.13	979.443	9	-0.5	980.453	1	30.3869	49013	459	390	4440	2900	8.64547	0.052038	0	0	11	2	3	1	5	ENSMUSP00000075935.6:ENSMUSP00000130465.2	Homolog	Ensembl
Ighv8-9	immunoglobulin heavy variable V8-9	QVTLKESGPG	#N/A	canonical	96.667	97.5	100	42.39	1014.53	10	0.7	508.276	2	14.3186	19175	2630	3060	1790	2900	0.824253	0.48929	0	0	6	1	2	1	2	ENSMUSP00000142895.2:ENSMUSP00000100314.2:ENSMUSP00000100323.2:ENSMUSP00000142292.2:ENSMUSP00000100305.2:ENSMUSP00000142333.2:ENSMUSP00000129008.3:ENSMUSP00000100321.3:ENSMUSP00000142082.2:ENSMUSP00000141906.2	DB Search	Ensembl
Ighv3-8	immunoglobulin heavy variable V3-8	SGPGLMKPSQTLSLT	#N/A	Noncanonical	#N/A	#N/A	#N/A	46.19	1515.8	15	5.3	758.912	2	47.8968	73290	3360	3840		2900	0.805556	#DIV/0!	0	1	6	3	2	0	1	ENSMUSP00000100264.3	Homolog	Ensembl
Nub1	negative regulator of ubiquitin-like proteins 1	SYVESISSA	2192	canonical	16.456	0.173	5.235	40.35	941.434	9	-1.8	942.443	1	26.2531	39027	2020	1820	5740	2890	2.2474	0.235619	0	0	8	3	2	1	2	ENSMUSP00000143657.2:ENSMUSP00000070265.7	DB Search	Ensembl
Nolc1	nucleolar and coiled-body phosphoprotein 1	SYRGGSISV	#N/A	canonical	11.777	0.055	10.225	31.24	924.466	9	3.8	463.244	2	20.4077	36790	2340	2440	5510	2890	1.75732	0.301429	0	0	8	2	1	2	3	ENSMUSP00000153545.2:ENSMUST00000223728-10600-Ser422Arg:ENSMUST00000165017-7588-Ser424Arg:ENSMUSP00000153329.2:ENSMUSP00000128331.2:ENSMUST00000225780-5522-Ser423Arg:ENSMUSP00000153600.2:ENSMUSP00000157687.2:ENSMUST00000235620-3807-Ser424Arg:ENSMUST00000223683-8218-Ser423Arg	DB Search	Mut,Ensembl	684_692,682_690,683_691	Ser423Arg,Ser424Arg,Ser422Arg	No
Rbmx	RNA binding motif protein, X chromosome	SYSSSRSDLY	#N/A	canonical	25.102	3.339	17.259	30.75	1163.51	10	1.7	582.765	2	15.9152	27830		193	4540	2890	19.2487	#DIV/0!	1	0	4	0	1	2	1	ENSMUSP00000110374.2:ENSMUSP00000048153.8:ENSMUSP00000147384.2:ENSMUSP00000138198.2:ENSMUSP00000110378.2:ENSMUSP00000154633.2	DB Search	Ensembl
Jmjd6	jumonji domain containing 6	MGPPRSGTGI	2188	canonical	4.402	7.289	0.172	35.26	987.481	10	-0.4	494.749	2	13.1107	22255	2750		3720	2890	1.20182	#DIV/0!	1	0	9	2	1	4	2	ENSMUSP00000047570.4:ENSMUSP00000117922.2:ENSMUSP00000115086.2:ENSMUSP00000120850.2	DB Search	Ensembl
Eef1a1	eukaryotic translation elongation factor 1 alpha 1	TAQVIILNHP	#N/A	canonical	31.354	40.15	73.75	48.75	1104.63	10	1.3	553.325	2	39.3768	74221			3720	2890	#DIV/0!	#DIV/0!	2	0	4	0	0	2	2	ENSMUSP00000042457.9	DB Search	Ensembl
Srp72	signal recognition particle 72	SFKEALNVI	2105	canonical	11.288	0.141	3.381	40.15	1019.57	9	-0.7	1020.58	1	47.6916	89940	2500	2310	3050	2880	1.23285	0.048109	0	0	13	4	2	3	4	ENSMUSP00000098648.4:ENSMUSP00000113312.2	DB Search	Ensembl
Gnl3	guanine nucleotide binding protein-like 3 (nucleolar)	KGPHLTNRI	#N/A	canonical	5.673	1.8	0.008	45.68	1034.6	9	1.4	518.309	2	12.3747	16165	872		7750	2870	6.08945	#DIV/0!	1	0	13	3	3	4	3	ENSMUSP00000047119.7	DB Search	Ensembl
Urb2	URB2 ribosome biogenesis 2 homolog (S. cerevisiae)	LYQDVYTQL	854	canonical	2.393	0.01	3.073	46.57	1141.57	9	-1.3	1142.58	1	46.3152	87217	9450	10500	7190	2870	0.504261	0.156093	0	0	41	17	13	5	6	ENSMUSP00000034457.9:ENSMUSP00000133547.2:ENSMUST00000034457-10514-Gly273Ser:ENSMUST00000034457-1913-Val299Ala:ENSMUST00000034457-3565-Val1219Ile:ENSMUST00000034457-7614-Val396Leu:ENSMUST00000034457-413-Ser778Gly:ENSMUST00000034457-6096-Ser842Phe:ENSMUST00000034457-3052-Ile816Leu	DB Search	Mut,Ensembl	1153_1161	Ile816Leu,Val299Ala,Ser778Gly,Val1219Ile,Ser842Phe,Val396Leu,Gly273Ser	No
Ttc9c	tetratricopeptide repeat domain 9C	RYLQLTQSEL	1410	canonical	3.483	0.037	12.53	51.24	1249.67	10	-5	625.839	2	41.8182	63793	2160	2310	4250	2870	1.59284	0.196464	0	0	7	1	2	2	2	ENSMUST00000088092-4219-His73Asp:ENSMUSP00000120656.2:ENSMUSP00000094513.5:ENSMUST00000153281-1950-His73Asp:ENSMUST00000096751-6072-His73Asp:ENSMUSP00000085413.6	DB Search	Mut,Ensembl	85_94,146_155	His73Asp	No
Ubap2	ubiquitin-associated protein 2	IPFAAPTAL	284	canonical	0.005	0.881	1.595	41.53	899.512	9	0.4	900.522	1	54.2314	86318		1500	2180	2870	1.68333	#DIV/0!	1	0	8	2	2	2	2	ENSMUSP00000030143.7:ENSMUSP00000103703.2	DB Search	Ensembl
Exoc3	exocyst complex component 3	GYFGSTQGL	980	canonical	12.236	0.014	8.559	49.92	928.429	9	-0.3	929.44	1	40.6208	76219	15800	15500	5550	2860	0.26869	0.0136958	0	0	25	8	8	3	6	ENSMUSP00000039416.6	DB Search	Ensembl
Pdcd11	programmed cell death 11	HFVEGQTVV	2462	canonical	20.461	0.344	20.862	40.57	1014.51	9	-1.1	1015.52	1	26.3056	48562	8840	6910	813	2860	0.233206	0.0502149	0	0	15	5	5	2	3	ENSMUST00000072141-8753-Thr919Pro:ENSMUSP00000072008.3:ENSMUST00000072141-4865-Ser531Pro:ENSMUST00000072141-5247-Glu1027_Glu1028del	DB Search	Mut,Ensembl	772_780	Thr919Pro,Ser531Pro,Glu1027_Glu1028del	No
Wdr1	WD repeat domain 1	KYAPSGFYI	174	canonical	2.981	0.004	2.473	43.26	1044.53	9	0.5	523.273	2	45.8823	72518	4500	4930	4770	2850	0.808059	0.454728	0	0	20	5	6	4	5	ENSMUSP00000005234.10	DB Search	Ensembl
Tbc1d22a	TBC1 domain family, member 22a	GYVQGINDL	#N/A	canonical	19.731	0.038	15.095	52.25	977.482	9	-1.8	978.491	1	42.7728	80227	6580	8180	7730	2840	0.716125	0.500979	0	0	24	8	7	2	7	ENSMUSP00000065721.9:ENSMUSP00000046877.8	DB Search	Ensembl
Sh3bp5	SH3-domain binding protein 5 (BTK-associated)	KYYVQLEQL	1061	canonical	4.876	0.016	1.779	39.2	1182.63	9	-1.4	592.323	2	46.0386	69933	8690	8740	4840	2840	0.44062	0.0396186	0	0	13	4	4	2	3	ENSMUSP00000117152.2:ENSMUSP00000098296.4:ENSMUSP00000089517.5	DB Search	Ensembl
Hsd3b7	hydroxy-delta-5-steroid dehydrogenase, 3 beta- and steroid delta-isomerase 7	VGPNIKGHPF	#N/A	canonical	0.369	10.611	0.067	46.98	1064.58	10	2.1	533.298	2	26.8462	43116	1630	2020	3970	2840	1.86575	0.118254	0	0	7	2	1	1	3	ENSMUSP00000036245.6:ENSMUSP00000101878.2:ENSMUSP00000145613.2:ENSMUSP00000121246.2:ENSMUSP00000101879.2	DB Search	Ensembl
Six5	sine oculis-related homeobox 5	AGPTNVHLI	#N/A	canonical	2.682	0.849	0.007	44.03	920.508	9	2.7	461.264	2	35.934	57709	1490	2230	3810	2840	1.78763	0.138306	0	0	10	2	4	2	2	ENSMUSP00000045973.6	DB Search	Ensembl
Lpin1	lipin 1	SYKQVGVSL	297	canonical	1.868	0.005	2.006	39.67	979.534	9	1.4	490.776	2	31.3305	47399	8050	7330	3260	2840	0.396619	0.00797162	0	0	10	4	3	2	1	ENSMUSP00000152276.2:ENSMUST00000111067-6262-Tyr223His:ENSMUSP00000070583.6:ENSMUST00000238839-745-Thr224Ser:ENSMUST00000222989-4333-Thr175Ser:ENSMUST00000221230-7310-Thr175Ser:ENSMUSP00000158955.2:ENSMUST00000239165-10887-Tyr223His:ENSMUST00000067124-8506-Thr175Ser:ENSMUST00000221230-10855-Tyr223His:ENSMUSP00000106696.4:ENSMUST00000067124-5216-Tyr223His:ENSMUSP00000159076.2:ENSMUST00000222989-77…	DB Search	Mut,Ensembl	841_849,808_816,890_898,867_875	Tyr272His,Tyr223His,Thr175Ser,Thr224Ser	No
Exoc2	exocyst complex component 2	IGAQHKWTL	#N/A	canonical	1.125	1.731	0.068	42.9	1052.58	9	-0.3	527.297	2	27.8456	44608	1150	1530	2890	2840	2.13806	0.015427	0	0	11	2	4	1	4	ENSMUSP00000021785.7:ENSMUSP00000100010.2	DB Search	Ensembl
Calu	calumenin	HEPQLSDKVHNDA	#N/A	canonical	#N/A	#N/A	#N/A	56.66	1488.7	13	2.1	497.242	3	11.2737	18336	2260	4390	2150	2840	0.750376	0.535682	0	0	13	3	5	3	2	ENSMUSP00000087967.8:ENSMUSP00000031779.11:ENSMUSP00000133390.2:ENSMUSP00000133436.2:ENSMUSP00000133945.3	DB Search	Ensembl
Eef1a1	eukaryotic translation elongation factor 1 alpha 1	SGKKLEDGPKFL	#N/A	canonical	19.505	20.685	13.679	59.18	1317.73	12	-1.3	440.252	3	26.0702	48198			5540	2830	#DIV/0!	#DIV/0!	2	0	6	0	0	3	3	ENSMUSP00000042457.9	DB Search	Ensembl
Igkv14-100	immunoglobulin kappa chain variable 14-100	RTNLEDGVPSRFSGS	#N/A	Noncanonical	#N/A	#N/A	#N/A	62.74	1620.79	15	-5.8	811.399	2	38.9591	73233	3020	2980	3850	2830	1.11333	0.573867	0	0	18	5	6	4	3	ENSMUSP00000100126.3:ENSMUSP00000143410.2	Homolog	Ensembl
NA	NA	FYPRDLSVK	#N/A	Noncanonical	57.778	5.012	16.265	42.76	1123.6	9	-0.4	562.81	2	26.2276	41848	3420	3410	2050	2830	0.714495	0.129629	0	0	6	2	2	1	1		DeepNovo
Psmb4	proteasome (prosome, macropain) subunit, beta type 4	GDYADFQYL	#N/A	canonical	3.56	4.036	3.928	52.09	1090.46	9	1.9	1091.47	1	52.9775	101344	1190	1360	9440	2820	4.80784	0.280229	0	0	11	3	2	4	2	ENSMUSP00000005923.7	DB Search	Ensembl
Serpind1	serine (or cysteine) peptidase inhibitor, clade D, member 1	YVGGISML	2851	canonical	13.014	1.211	8.824	43.29	838.426	8	2.8	839.438	1	53.5362	87450			5490	2810	#DIV/0!	#DIV/0!	2	0	4	0	0	2	2	ENSMUSP00000156303.2:ENSMUSP00000023450.7	DB Search	Ensembl
Rbm3	RNA binding motif (RNP1, RRM) protein 3	SRPGGYGYGYG	#N/A	canonical	47.75	70	57.5	28.55	1132.49	11	3.3	567.258	2	16.2168	28419		446	4280	2810	7.94843	#DIV/0!	1	0	5	0	1	1	3	ENSMUSP00000111277.3:ENSMUSP00000111279.2:ENSMUSP00000038964.4:ENSMUSP00000111282.2:ENSMUSP00000111280.4:ENSMUSP00000111284.3	DB Search	Ensembl
Ece1	endothelin converting enzyme 1	TGPWAKDNF	#N/A	canonical	3.121	9.563	0.018	45.79	1034.48	9	-3.7	518.248	2	31.0659	57940	1550	2030	3710	2810	1.82123	0.102239	0	0	5	1	1	2	1	ENSMUST00000102518-2028-Thr677Met:ENSMUSP00000099576.4:ENSMUST00000102518-2391-Gln75Arg	DB Search	Mut,Ensembl	195_203	Thr677Met,Gln75Arg	No
Katnb1	katanin p80 (WD40-containing) subunit B 1	SYVVDLTRV	#N/A	canonical	21.639	0.032	9.688	41.07	1050.57	9	-0.9	526.294	2	46.1977	70188	2110		1010	2810	0.905213	#DIV/0!	1	0	8	2	1	3	2	ENSMUSP00000034239.8	DB Search	Ensembl
Ppia	peptidylprolyl isomerase A	TGPGILSM	1895	canonical	4.652	16.496	0.089	38.08	774.394	8	2.2	775.406	1	49.2648	78693			4590	2800	#DIV/0!	#DIV/0!	2	0	3	0	0	1	2	ENSMUSP00000117987.2:ENSMUSP00000150020.2	DB Search	Ensembl
Ranbp2	RAN binding protein 2	TGPGLLSM	2022	canonical	5.247	17.621	0.12	38.08	774.394	8	2.2	775.406	1	49.2648	78693			4590	2800	#DIV/0!	#DIV/0!	2	0	3	0	0	1	2	ENSMUSP00000003310.6:ENSMUSP00000030404.5	DB Search	Ensembl
Vpreb1a	V-set pre-B cell surrogate light chain 1A	SIYWYQQRPG	#N/A	canonical	73.571	30.22	82.5	36.78	1296.63	10	0	649.322	2	35.3242	66401	2690	3000	2190	2790	0.87522	0.403403	0	0	6	2	1	1	2	ENSMUSP00000074537.5:ENSMUSP00000074835.4	DB Search	Ensembl
Ap3b1	adaptor-related protein complex 3, beta 1 subunit	GQVVIIHML	2937	canonical	4.55	1.791	5.254	43.59	1008.58	9	-3.7	1009.59	1	53.8968	105507			1220	2790	#DIV/0!	#DIV/0!	2	0	5	1	1	1	2	ENSMUSP00000022196.4	DB Search	Ensembl
NA	NA	APRQPSGK	#N/A	Noncanonical	20.933	66.562	51.154	32.65	839.461	8	0.2	420.739	2	9.5042	12690		3360	3460	2780	0.928571	#DIV/0!	1	0	12	1	4	3	4		DeepNovo
Pfdn6	prefoldin subunit 6	LGPVLVKQEL	2357	canonical	0.531	14.338	0.273	48.52	1094.67	10	-3.3	548.342	2	47.0429	74475		1700	3430	2780	1.82647	#DIV/0!	1	0	5	1	1	1	2	ENSMUSP00000134069.2:ENSMUSP00000025163.8:ENSMUSP00000156997.2:ENSMUSP00000133656.2:ENSMUSP00000137072.2	DB Search	Ensembl
Tm9sf2	transmembrane 9 superfamily member 2	FYLPGLAPV	#N/A	canonical	10.634	0.034	14.94	41.74	975.543	9	-4.5	976.549	1	54.8009	88398				2780	#DIV/0!	#DIV/0!	2	1	4	1	1	1	1	ENSMUSP00000128894.2:ENSMUST00000026624-281-Ala385fs:ENSMUSP00000026624.5:ENSMUSP00000131227.2:ENSMUST00000171318-9267-Ala220fs	DB Search	Mut,Ensembl	36_44	Ala220fs,Ala385fs	No
[truncated: 5,354 more rows]

## Sheet: Sheet 2
Significant differential expres
[truncated: 6,672 more rows]

## Sheet: Sheet 3
8-11 amino acids
[truncated: 6,672 more rows]

## Sheet: Sheet 4
Significantly upregulated
[truncated: 4,893 more rows]

## Sheet: Sheet 5
Strong Binders
[truncated: 82 more rows]

[truncated: 1 more sheets: Sheet 6]
